# Supplementary material for: Increased innate immune responses in adolescents with obesity and its relation to subclinical cardiovascular measures: An exploratory study
Source: iScience. 2024 Apr 23;27(5):109762. doi: 10.1016/j.isci.2024.109762 (PMC11089376; doi:10.1016/j.isci.2024.109762)
Supplement: Table S5. Differentially expressed genes comparing controls (unstimulated and LPS stimulated) with obese (unstimulated and LPS stimulated) — RPMI>5 and padj<0.05 as cut-offs, related to Figure 3. [file mmc2.csv]

	Row.names	baseMean	log2FoldChange	lfcSE	stat	pvalue	padj	X	Control_RPMI_mean_RPKM	Control_LPS_mean_RPKM	COBRA_RPMI_mean_RPKM	COBRA_LPS_mean_RPKM	RPKM_Cntrl_300_RPMI	RPKM_Cntrl_300_LPS	RPKM_Cntrl_256_RPMI	RPKM_Cntrl_256_LPS	RPKM_Cntrl_198_RPMI	RPKM_Cntrl_198_LPS	RPKM_Cntrl_148_RPMI	RPKM_Cntrl_148_LPS	RPKM_COBRA_8444K_RPMI	RPKM_COBRA_8444K_LPS	RPKM_COBRA_2972E_RPMI	RPKM_COBRA_2972E_LPS	RPKM_COBRA_2970G_RPMI	RPKM_COBRA_2970G_LPS	RPKM_COBRA_2948G_RPMI	RPKM_COBRA_2948G_LPS	RPKM_COBRA_1844K_RPMI	RPKM_COBRA_1844K_LPS	RPKM_COBRA_1821A_RPMI	RPKM_COBRA_1821A_LPS	RPKM_COBRA_0703H_RPMI	RPKM_COBRA_0703H_LPS	Control_RPMI_mean_log2RPKM	Control_LPS_mean_log2RPKM	COBRA_RPMI_mean_log2RPKM	COBRA_LPS_mean_log2RPKM	log2RPKM_Cntrl_300_RPMI	log2RPKM_Cntrl_300_LPS	log2RPKM_Cntrl_256_RPMI	log2RPKM_Cntrl_256_LPS	log2RPKM_Cntrl_198_RPMI	log2RPKM_Cntrl_198_LPS	log2RPKM_Cntrl_148_RPMI	log2RPKM_Cntrl_148_LPS	log2RPKM_COBRA_8444K_RPMI	log2RPKM_COBRA_8444K_LPS	log2RPKM_COBRA_2972E_RPMI
8	ENSG00000001036	98.3686438703101	1.1194534350287	0.347573970655719	3.2207631455163	0.0012784976153994	0.0150273078918675	8	2.66297363543605	1.73977294676021	5.03186154945645	3.77933071122477	3.07645895018955	1.26642103702661	1.76150158599731	1.91134381790042	3.14737643730454	2.42368571556778	2.66655756825281	1.35764121654604	4.27985453564268	2.85522113167775	3.95262168123791	1.91773453944618	5.45148941914312	5.10928208852339	5.78974829782241	4.79814288996622	5.99933599042732	2.43774979981738	6.65240687540999	5.0253691503454	3.09757404651172	4.31181537879709	1.41303814532887	0.798899035983664	2.33109222733237	1.91813076749131	1.62127074249729	0.340757125971408	0.816805773787988	0.934587317700034	1.65414974036299	1.27720263363419	1.41497847466869	0.44110226934792	2.09756176291771	1.51360248401915	1.98280987655362
9	ENSG00000001084	1148.63188972456	2.0247102222921	0.393071344195307	5.15099930888393	2.59102143879736e-07	2.81017889735564e-05	9	20.3630240786029	16.1564131973665	52.4099285974172	22.1964734554818	28.7054712890085	33.96557897302	17.308506435507	15.1860640750014	22.8647836468153	6.70899202339577	12.5733349430808	8.76501771804873	46.6894119741074	31.3648450791926	11.8444373721421	8.2867559986889	70.870703111758	15.7357964580874	49.0479004835292	27.2049183312872	49.7622851978708	17.6470400912447	99.6482918172124	39.7165319706305	39.0064702253003	15.419426259241	4.34787992443603	4.01403504317944	5.71176823835618	4.47225857630814	4.84325383698788	5.08600154128285	4.11340933368478	3.9246760953877	4.51505536289979	2.7460960284099	3.65229545488556	3.13175700732425	5.5450235136799	4.9710765316303	3.56613776499792
32	ENSG00000003056	3191.22933651252	1.52129548490733	0.308825171314967	4.92607347526015	8.38984601021947e-07	6.75674299587471e-05	33	96.978844428668	83.1019151609862	243.319687887442	149.401904081235	80.0520503097364	92.9653600681936	72.1420521586725	57.5841452404883	138.994822027418	87.9199717620196	96.7264532188451	93.9381835732433	338.000063417787	165.804032221893	150.153278480552	90.1628042217068	289.995726349634	266.409938115204	208.908510382059	146.10516158798	257.18258160544	132.338986975411	288.33880356941	153.840540178448	170.658851407209	91.1518652679994	6.59959815799506	6.37680982051619	7.92670924851562	7.22305472472282	6.32286644870708	6.53862134694381	6.17276855761681	5.84759974107669	7.11888732902201	6.45811901781235	6.5958385937781	6.55363979221726	8.40087970697011	7.37333528222837	7.23029216514263
64	ENSG00000004864	634.88067719529	1.63829618021046	0.490280488433719	3.34154880493871	0.000833123683063481	0.0111778365865349	66	7.6719514955309	6.14487276098101	21.7108946977352	16.8434967054413	3.74633905663258	7.82269102600105	4.0176576735468	4.65503284004562	14.2858310619348	6.5612998724349	8.6379781900094	5.54046730544247	25.8905441489312	11.1010353739201	6.34615271120511	5.67016848689286	10.4437991754362	14.2548644402963	16.3978153975281	18.7178577763518	29.7309240591549	20.0891121037782	44.5155001596513	36.6776499730966	18.6515272322398	11.3937887837531	2.93959359921707	2.61938313769278	4.44034727498087	4.07411976749157	1.90548147437717	2.96766498375056	2.00635464378347	2.21879134565815	3.83651306074212	2.71398165840154	3.11069367389559	2.47000766414669	4.69435338197609	3.47262233535095	2.66588223809253
69	ENSG00000004961	400.762760372968	1.06769331599374	0.249384269058482	4.28131782339231	1.8578978648104e-05	0.000717139556895139	71	10.4756135035913	11.8295306320178	18.3031036676395	16.9424531574047	9.01859467232229	18.3026900180219	11.3562512769679	11.4842709774715	11.829522789246	9.52270059057941	9.69808527582914	8.00846094199851	20.7013302548893	17.6045619599059	14.5143555930578	14.0829975303747	23.6141916682503	16.1801976535914	15.2993166672719	15.5838972368562	18.2165049359086	15.6816015367552	18.8904787124589	21.3920196654967	16.8855478416396	18.0718965188528	3.38896283262301	3.56432092695103	4.19401640275472	4.0825708775732	3.17290264221367	4.19398379751976	3.50541477157242	3.52158737210223	3.56431997046914	3.25137077270578	3.27769993949161	3.00152501358417	4.37165157229645	4.13787742511972	3.85940861564026
89	ENSG00000005249	309.915042510149	2.16377012415359	0.603833339664679	3.58338962428801	0.000339164117885133	0.00584236618776714	91	1.65430089101924	2.43823580358486	6.10583424507766	5.68405544223987	2.28036939571295	5.48989348960646	1.48370558856683	1.16231987335359	1.99000974780875	2.32088698483112	0.863118831988441	0.779842866548267	3.7878898800108	3.89482631065183	5.15851576880559	7.05303969280016	2.72238770057038	2.52710499396304	2.63080622685847	2.75795459881047	5.88001203310783	6.30270408821141	1.96232215820508	1.42368810609996	20.5989059479855	15.8290703051422	0.726221661656417	1.28583765680793	2.61018842527179	2.50692062668738	1.18926754465174	2.45677815952061	0.569204846640009	0.217007156689884	0.992775497643745	1.21467627262062	-0.212368895253367	-0.358744635641856	1.9213943899743	1.9615589928958	2.366956026694
112	ENSG00000005961	918.6637739506	2.51694789894133	0.635328512994938	3.96164794662913	7.44342374333709e-05	0.00198945828218974	114	8.87569891623256	3.80384996140517	36.5726750607444	43.6892689853408	9.2593930663306	3.14630651193317	12.153878293319	7.91902908552389	10.610439885671	3.35311306064053	3.47908441960968	0.796951187523075	16.6223489029413	15.6219683483732	29.7398446683967	41.9671633026599	18.1655700983995	9.36958209522662	24.4311229514039	8.87269454122481	44.7516109591281	57.1916139385323	17.5188610355202	14.0969465921932	104.779366809421	158.704914079175	3.14986072888851	1.92746034183316	5.19269424947818	5.44920706150614	3.21091763097019	1.65365922437904	3.60334484507499	2.98532355917295	3.40741256336633	1.74550112890428	1.7987076862227	-0.327436731618885	4.05505235853483	3.96550433758161	4.89432520708203
123	ENSG00000006074	398.488231876253	3.26965188421908	0.635912328912793	5.14167084920203	2.72305870931874e-07	2.90636259424805e-05	125	1.50542578445	3.60747196347756	9.75827868868314	39.3154083452997	1.09624339345411	0.361877574522791	1.19248442343602	1.28573151782458	2.84538759798727	5.03417124001985	0.887587722922589	7.74810752154302	12.6766065585114	63.142697932324	3.57344152257626	17.6190036112666	8.69091776685238	15.5083432919056	3.88479061713232	29.0473638490281	8.49008117276733	37.3471859046605	7.64092471727941	69.5167094139774	23.3511884656629	43.0265544139358	0.590171586810434	1.85098818243399	3.28662668607597	5.29702293375099	0.132568148248373	-1.46642638791523	0.253970421469043	0.362589415339622	1.50862518947607	2.33175429137487	-0.172038382513764	2.95384397455559	3.6640966923819	5.98054399966923	1.83731417954811
124	ENSG00000006075	109321.931842373	3.44834332555999	0.401272397115882	8.59352238116732	8.43430547280309e-18	3.35326899834969e-14	126	130.921354448021	6821.70907786764	1243.52019914108	17765.7202306445	80.8646723043772	3431.19722400087	91.4010496745191	4248.85315823868	176.104315587095	8521.72370570713	175.315380226091	11085.0622235239	1002.66361383766	21874.6405287825	689.044326857524	12512.0023911244	1329.03070480937	15302.3779744937	1255.60800497707	20494.5304448273	1660.06993924059	19566.2877811474	638.464232114652	21881.6415291428	2129.76057215067	12728.5609649932	7.03255662276144	12.7359175150067	10.2802142268482	14.1168085569389	6.33743765881869	11.7444963385409	6.51413882856816	12.0528577691602	7.46028645385477	13.0569295613756	7.45380875747842	13.4363292480242	9.96962195836209	14.4169716885354	9.42845298559326
219	ENSG00000008394	963.452385912711	1.59103539741522	0.339768844385017	4.68269949911094	2.83121416030587e-06	0.000184058406319984	222	91.9903198357998	46.5599757757506	223.960915074391	90.2215473739593	118.286161882618	60.4041155830016	65.0240493740669	43.9159445546179	96.0258023271782	33.6350149260295	88.6252657593358	48.2848280393536	294.207757650119	84.2422871330573	207.12788667311	50.7604424040515	217.52338882493	132.35883929899	307.940365512277	152.845348631803	145.733068296794	74.7109821767902	239.745109241487	71.7958823265055	155.448829322019	64.8370496465174	6.52341014888681	5.5410184025276	7.80710316960959	6.49540012456682	6.8861374946353	5.9165749445852	6.02290149757782	5.45667292880516	6.58535020788588	5.07189199327378	6.4696461434353	5.59349803444723	8.2006914777536	6.39647270018176	7.69437799372699
223	ENSG00000008513	5174.58979376162	1.15541004338889	0.334431974429115	3.4548432319045	0.000550612876476559	0.00825296566880935	226	47.393739961914	37.8698652442404	86.3253874565755	49.0473241535829	57.1898982170042	45.7786318106459	21.0118791523556	18.822971753633	47.5493159210691	29.3483910967915	63.8238665572272	57.5294663158913	64.4292162052783	32.669033937241	55.9628060717394	35.3185245962416	111.739115427695	68.1422314918315	78.3931903704088	49.3825625431458	98.0028848896995	65.6014097552147	108.906187328202	50.3509438042879	86.8443119030057	41.8665629471174	5.56662460712628	5.24297838244685	6.4317129992678	5.61610252520221	5.83768843281265	5.51660244049191	4.39313328700554	4.23442251231465	5.57135268046573	4.87520951064849	5.99602410704522	5.84622918170975	6.00964313907033	5.02985188806069	5.80639639842446
231	ENSG00000008952	1340.03146575655	1.03347728367418	0.229003079303843	4.51294055440608	6.39349464584645e-06	0.00033103332005387	234	43.0466105340122	33.835030001682	78.0385594058369	38.9092740781012	52.3455713988705	44.1444606394406	42.2602734020056	28.7014528070314	41.8042282611293	25.4971790758122	35.7763690740433	36.9970274844439	89.0677200820431	50.1113418684303	50.5416304142447	23.3649697226587	98.6893374970685	54.6171157637211	81.979321282174	36.6160832930465	86.0266389533571	34.2223049703316	88.1726643514178	44.5511267845646	51.7926032605531	28.8819761439559	5.42782773998257	5.08044576267996	6.2861152408861	5.28204215940032	5.70999558063657	5.46416051103083	5.40123019567753	4.84305185981802	5.38557696501308	4.67226573575741	5.16093507130234	5.20933745736615	6.47683075990617	5.64706526528327	5.65940029958567
268	ENSG00000010610	707.322456364725	1.07765292841791	0.297321433647205	3.62453831598507	0.000289478103495238	0.00521355637586044	271	11.6484580078034	6.79100369867315	21.1169773572791	10.4140543514131	7.41740044992184	6.00431750299028	9.91876538749294	7.00748378677865	15.8499784602276	7.33508250476526	13.4076877335711	6.81713100015839	21.2145643883951	8.92635848740333	25.4007277227601	10.2921187433115	29.4825252634396	16.6771264536469	23.6908256777634	12.8059292303913	19.2641915043506	10.5847936828203	18.4108108928988	8.22779932630132	10.3551960513463	5.38425453601737	3.54206708223613	2.76362481807601	4.40033143982314	3.38045993623744	2.89091365920229	2.58600026741137	3.31016055607687	2.80889650129686	3.98640897466252	2.874813193376	3.74498854891238	2.76916470659649	4.40698315008192	3.15807174716938	4.66679792523038
270	ENSG00000010671	231.136379039587	1.30318002416464	0.355115758810471	3.6697330147496	0.000242803926357424	0.00459679862007394	273	5.14170826440921	3.02392696081268	13.119120117014	3.09598865824456	1.86980580715029	3.16191932850686	5.5899975136307	2.51504420419634	5.10601319634264	1.4424827393831	8.0010165405132	4.9762615711644	14.3245981437059	2.06097776531413	15.0417275639987	2.80818763485078	15.2519622547189	5.77592733132119	12.7177453449346	2.53758888827311	11.8588963942203	2.12987755346087	12.0119060392786	2.28387929990706	10.6270050782408	4.07548213458477	2.36224775536212	1.59642329347899	3.71359905833511	1.63040018636465	0.90288844358397	1.66080056002779	2.48284764137375	1.33058375693514	2.35219726635323	0.528554055816765	3.00018330809865	2.31506232097969	3.84042276167306	1.0433289405666	3.91089836701484
309	ENSG00000011638	102.597603463598	1.42387464629404	0.450901767081657	3.15783780469457	0.0015894396518728	0.0175290282827553	312	3.48932400798878	1.84196427671806	6.71672285843558	5.67991961516256	1.29437742471316	1.3480603737032	6.17814938948844	2.02794816232336	2.10323471457972	1.5537940334626	4.3815345031738	2.43805453738307	5.60684874318937	8.81397505341139	6.69043384292038	2.10631610315524	4.53905564389873	11.0737604072106	7.38195608263798	5.67970236975709	5.98938536068422	4.82841830474055	8.57540784942908	4.37461714946024	8.23397248628929	2.88264791840282	1.80294756801529	0.881245081895337	2.7477575024848	2.50587051219	0.372258350999819	0.430885109940949	2.62717475618219	1.02002077516431	1.07260985942058	0.635795276850057	2.13143621969202	1.28573039828466	2.48719015052582	3.1397928132967	2.74209976583473
341	ENSG00000013583	213.782123680859	1.43248150855793	0.461152754884825	3.10630586803216	0.0018944065198605	0.0197164573856948	345	8.41297925215726	3.62184800247276	19.6988655367371	9.67126919404214	6.76260867500742	0.472126417690313	7.64742225998295	4.70148755081739	5.65753810776981	3.72266241719467	13.5843479658689	5.59111562418865	30.6544456535749	10.9343410433656	14.3445231664057	7.16500440020988	20.827994216563	18.1975696315771	19.894195156102	8.6667039165984	17.5038013017733	6.63659298367962	22.7164174609889	11.6118758042043	11.9506818017517	4.48679657866002	3.07261678635199	1.85672600220192	4.30004064174408	3.2737052319769	2.75757987321073	-1.08275488412403	2.93497353611403	2.23311729777778	2.50017439715993	1.89633479397048	3.76387341429465	2.48313618018784	4.93802441047615	3.45079437406494	3.84242810643099
373	ENSG00000017260	1593.59460804775	1.34961263968805	0.290219376366	4.65031886081249	3.3142222291907e-06	0.000201938988930344	377	14.9306877442866	19.9150530213807	33.5003665441597	35.7255530991176	13.7737999845719	30.9554071882992	14.0701878405314	12.7131677837	16.0814773027551	14.3311889701926	15.797285849288	21.6604481433311	24.3832848792228	29.8742741881348	21.2283583285139	28.8531086233957	35.3665904347225	32.4749057023408	29.0909675600791	41.530059627604	45.8542288526915	52.5432865288954	30.8855270094042	36.4021406530183	47.6936087444837	28.4010963704339	3.90020871598069	4.31578741559278	5.06610497578758	5.15888444202867	3.78385472717047	4.95211953154451	3.81456968393048	3.66825165130481	4.00732803868414	3.84108640094547	3.9816048034079	4.43699118674741	4.60782059163013	4.90083175733979	4.40792090122772
390	ENSG00000019169	433.982344496123	2.69200856432835	0.625079322960105	4.3066671147914	1.65732731172079e-05	0.000662223021062707	395	4.67733605440223	3.23848200051688	24.4362516369325	14.9692426730725	3.68260036334552	2.4020352781573	2.55473466535299	1.69276391540485	3.67476477770337	3.04344242480589	8.79724441120706	5.81568638369946	72.4398903385734	37.3815611027367	19.0624039793889	5.17406628259208	22.0622481404917	17.8238609493168	13.4302315653157	9.43775835989166	25.2401966382371	14.2191296205481	7.02706195221538	6.86055748596904	11.7917288443053	13.8877649104529	2.22568708635841	1.69531772560475	4.61095109692026	3.90392932901312	1.88072484412814	1.26425733973999	1.35317346069034	0.759380779007549	1.87765190575807	1.60570407347707	3.13705169456283	2.53994947268241	6.17871245718709	5.22425491405467	4.25265816536522
443	ENSG00000025039	285.473736270923	1.88817738928545	0.38896630325609	4.85434695365448	1.20784108530332e-06	9.19057262180799e-05	449	4.11309199502543	2.88914230800112	11.4373515434867	6.20610419953836	3.05900361801896	3.24238512526447	1.28354506545074	3.66819283681378	4.96413430237287	2.78979832947522	7.14568499425914	1.85619294045104	14.2755489724829	8.31398116491587	6.84390658152081	0.872617548116147	16.7384439152051	11.517854033536	9.48838564028105	4.47859325476976	6.69813226240415	4.9692499913908	16.8078846694838	7.06701853647734	9.20915876302935	6.22341486756258	2.04022334008111	1.53064126724317	3.51568111226302	2.63368791969861	1.6130618132364	1.69705546201836	0.360133950031705	1.87506948337195	2.31154214744778	1.48016083546597	2.83707231649287	0.892346678011147	3.83547432101139	3.05553947958205	2.77482006735268
460	ENSG00000026751	24490.232400776	1.54071232861627	0.402650966422098	3.82642153403189	0.000130019568039118	0.00297510962665626	466	171.871806198252	396.465486525044	420.870306011568	776.001478521918	118.051006635724	228.561734401164	180.055746682367	377.940209801777	240.831209141344	388.726491271953	148.549262333571	590.633510625281	400.62906279495	845.455441686232	193.827086935339	514.829511417157	331.741514762658	427.761554502318	252.566929040935	860.673699773183	760.621253007634	1355.91956469194	386.795446935624	826.430216963965	619.910848603837	600.940360618633	7.42518909471899	8.6310514703663	8.71723191546448	9.59991559096832	6.88326653343509	7.83644007884482	7.49229983527819	8.56201420769936	7.91187855178897	8.602611618842	7.21479763082593	9.20611940239525	8.64612327200696	9.72358491158649	7.59862638827081
465	ENSG00000027697	2223.7187734897	1.02325234511435	0.288622182353595	3.54530042275387	0.000392165839760132	0.006472216996144	471	62.6659655615816	46.8333429926289	107.84452297661	64.5466053225816	52.2195705485641	48.8057134464755	57.6313835728799	42.2003064407306	60.7864703557917	38.1027916594142	80.0264377690908	58.2245604238952	129.874256736472	56.4190736896877	105.333011271897	48.1488567254049	118.210483009742	113.166119030594	151.525908385217	77.8089973052764	94.9477686947524	63.8098268604518	85.5111697365407	53.2478445711044	69.5090630016456	39.2255190755518	5.96961021021466	5.54946411705314	6.75280909900254	6.0122693172508	5.70651868792677	5.60897814182323	5.84878275021446	5.39918157009748	5.92567834416978	5.25182479774108	6.32240478660453	5.86355593749593	7.02097168246014	5.81811107427656	6.71881383634379
505	ENSG00000033627	704.465598978368	1.09987907182426	0.311529985205636	3.53057209275777	0.000414661994337589	0.00672894866933743	512	22.6938607478305	19.1570906554052	36.8897829819837	17.9736609884585	15.3583325293814	21.3185575944674	27.1315641738099	19.3197523076631	24.0010567887329	19.6635761175249	24.2844894993978	16.3264766019655	47.7680687877726	17.98949643479	33.5339258145359	13.1695621075014	41.8774496613722	24.5221759210574	40.7908383314183	27.4544363844749	26.9665655009215	8.95953676271911	56.2157681576986	21.4044306273855	11.0758646201665	12.3159886812814	4.50423016039562	4.25980657372137	5.20514939674913	4.16781239087787	3.94094968450245	4.41403792408645	4.76190031835486	4.27200469285004	4.58502602531692	4.29745381625288	4.60196325370408	4.02914157302943	5.57797464624912	4.16908289786369	5.06754948412171
523	ENSG00000035681	3495.176407586	1.51570342044784	0.376931827124642	4.02116062209475	5.7912098126814e-05	0.00164152503300807	530	56.520231190026	99.3291355023805	194.208010674576	300.075693075173	61.110104784661	74.8890059588903	26.016938534439	47.2053581961511	58.3983282825884	87.3416110272976	80.5555531584155	187.880566827183	236.282074900437	466.895687650047	77.1450238350948	153.19423336947	188.682644715267	199.000321328773	137.14197318538	253.698429472073	209.029712381736	306.049284641686	248.068840718461	463.870709544355	263.105804985655	257.821185519811	5.82069546176271	6.63414505009803	7.60145889991459	8.22918265132956	5.9333390496839	6.22668203502976	4.70137930209922	5.56087872151422	5.86785516582589	6.44859723694734	6.33191214052884	7.5536720410354	7.88436637586537	8.8669564533717	6.2695011950409
559	ENSG00000039319	2273.65566320419	1.5300846118147	0.354831788989276	4.31214073624318	1.61681461579082e-05	0.000652593980581761	566	27.6157374103297	33.0379372381589	68.5534896390458	62.1658834187614	27.3500340647883	33.2610699580751	11.057051658515	12.1104452298159	24.4404085360288	27.62960292119	47.6154553819869	59.1506308435544	80.0784718278769	77.7669918174891	27.3041246131779	27.7755951821047	72.4464102177084	91.8913553586974	72.9793930417638	98.5295903079376	81.9252328176673	52.3801308561136	82.0252425279517	53.3171117363564	63.1155524271744	33.5004086726308	4.78741874643256	5.04605170812233	6.09915820154549	5.95805114267102	4.77347072479991	5.05576267356608	3.46689483989124	3.59818000030275	4.611196495755	4.78814292349645	5.57335802522366	5.88632164992773	6.32334253775033	6.28108602842667	4.77104699876155
618	ENSG00000047249	816.366073623133	1.20087997644941	0.338923567407497	3.5432176807155	0.000395276282936096	0.00650343368107968	625	24.0143195912829	22.6012758279101	50.3700480290893	45.7439926597342	26.703584049742	34.7009690909359	16.1745355791421	14.2077588734055	25.2950272978097	20.1869827558155	27.8841314384379	21.3093925914835	47.9302772198026	47.5550221775099	30.4470071577937	28.519490941664	46.7071573101214	50.2418007926442	42.228590100989	41.7574337667617	58.0640823067445	49.9397545217654	61.14372456427	51.6922230780083	66.0694975439036	50.5022233397858	4.58582302750232	4.49833230906087	5.6544942015296	5.51551038846836	4.7389614826346	5.11690404827202	4.01565238347067	3.82860709723602	4.66078189095658	4.33535338948377	4.80137242812254	4.41341756563615	5.58286537914797	5.57152580375418	4.92822851773775
637	ENSG00000048052	780.409212428562	2.52000480979356	0.477400936111911	5.27859209979183	1.3018023063248e-07	1.71095554359366e-05	644	3.82651505260599	10.2392228013455	16.1866208769775	21.5689819064872	3.25928942964551	7.74655805603268	4.50761859859277	7.35962262300836	3.98154155871796	6.75625481390943	3.55761062346772	19.0944557124317	7.78663357456323	13.7961316092575	6.78401230394629	18.3279651490747	16.7374396393743	8.39417966704035	8.66679058401261	29.2046437816463	35.4207426975793	39.884489764259	10.9304053916971	18.6338167071136	26.9803219476694	22.741646667019	1.93603107489408	3.35603430795988	4.01672993458285	4.43088617527417	1.70455747118473	2.9535554357415	2.17236545047087	2.87963179157133	1.99332711632725	2.7562237407845	1.83090861787529	4.25508189140358	2.96099973714506	3.78619189156461	2.76213878647337
646	ENSG00000048544	255.830615913606	1.23074786510833	0.367134537557204	3.35230750366701	0.00080140950923788	0.010883702327421	653	3.87582111610029	3.92806222564476	7.72533001625526	8.52183263933432	4.88221462461939	3.13202334575596	4.90487167368493	3.37076318336856	2.79988769500563	4.65736093687535	2.9163104710912	4.55210143657919	5.1949078785695	7.28639320337816	6.36140175899249	6.09073512532711	3.57133381533048	5.72526494112341	9.42191624760368	7.02853778919008	9.88144206575523	13.8388275584801	6.3854294912783	7.92195966643831	13.2608788562572	11.7611101914031	1.95450198642108	1.97381778401056	2.9495965644274	3.09116371863966	2.28753571811539	1.64709496635846	2.2942153916616	1.75307527277417	1.48536896106032	2.21951269269338	1.5441443174907	2.18653270624275	2.37709816600931	2.86520485086676	2.66934470386163
661	ENSG00000049249	580.527771105348	1.19341731002878	0.419214413875866	2.84679455316192	0.00441618528285384	0.0357771750143783	668	8.0746959891854	15.6358908807795	15.2014349098212	24.646082050049	6.41127878945931	17.7260988720098	7.69444490396361	9.10322288818966	12.643943089555	16.6152028342348	5.5491171737637	19.0990389286838	13.0068777379132	18.2360070148235	10.2296302527829	21.7642328635169	9.01480766043543	8.80569381522331	9.46933315212489	32.351088287672	19.4123217260816	34.8355219426466	11.0499774142117	20.7110621603815	34.2270964251984	35.8189682660791	3.01340794362687	3.96678951643153	3.92613560537048	4.62328641669468	2.68061214455189	4.14780316032446	2.94381725076592	3.18637740483173	3.66037454168012	4.05443200008453	2.4722582668966	4.25542813798049	3.70120278387403	4.1887179641626	3.35468209509115
664	ENSG00000049449	331.890007131755	1.37173598134392	0.408665064140479	3.35662649370092	0.000788996202034576	0.0107902506980898	672	5.71795455177311	6.25315432016252	16.8719143167014	15.6840077078411	6.75004192202824	2.59111778433981	4.70247496621386	5.69283763879056	7.17346408994704	10.9184977486743	4.24583722890332	5.8101641088454	21.8759514160722	7.90802928912362	5.57119094153273	10.4336736087408	18.0693666321381	23.5462806806884	11.3893460755003	8.52572921940683	31.7851014866753	25.3248930272468	12.3670825313459	9.81614484824597	17.0453611336454	24.2333032814351	2.51549915298893	2.6445841216287	4.07655176848486	3.97122235086122	2.75489646223968	1.37357459754067	2.23342026353257	2.50914795427817	2.84266996948624	3.44870246766278	2.08604906423547	2.53857891331547	4.45127385804493	2.98331821441501	2.47798576235631
669	ENSG00000049759	1610.68622618635	1.96502121963519	0.464697869203012	4.22859959096721	2.35150421483591e-05	0.000850146749528696	677	21.6144341814613	27.5339065796038	75.9441521716184	87.0187779836307	21.8656721416398	26.8814857080383	22.6354644921338	13.700717988289	25.1628281080595	39.0536965886938	16.7937719840121	30.4997260333941	67.9021136335414	87.0477654037651	30.2999997868503	32.50382121446	77.5464470309099	88.1858912341648	36.8795638821697	48.9616521574839	70.5165290741847	127.805137068695	58.2263071857342	68.955898794192	190.238104607938	155.671280012654	4.43392316501966	4.78313741252796	6.2468669739292	6.44325485194812	4.45059579183181	4.74854097126243	4.5005130066696	3.77617959471564	4.65322217402739	5.28738720657783	4.06985439969771	4.93072437847964	6.08538457776928	6.4437353579299	4.92124587843675
678	ENSG00000050344	357.7313797787	1.31724829031363	0.401208462396229	3.28320166141643	0.00102635216519655	0.0129540305421593	686	4.01166961902337	4.41947798575091	8.59994055182552	4.20912785103969	1.61271594245929	3.25863763737941	3.06463736234187	3.65720475605669	7.40443135912244	5.10402224079686	3.96489381216988	5.65804730877069	4.86982954351535	2.27251113700281	11.0301053584488	4.27707353598796	3.83350334314283	2.19663242271422	13.936596581891	5.47985617821319	10.2982958633532	6.01435308384747	7.65507350207975	4.84583192463341	8.57617967034778	4.37763667487874	2.00420279771908	2.14387597327192	3.10432668703765	2.07352133178864	0.689492350152438	1.70426893237064	1.61571637032604	1.87074140116058	2.88838894457899	2.35163461566576	1.98728222817204	2.50030423962627	2.28387127517643	1.18428736472053	3.46337466635932
685	ENSG00000050730	4080.76646586454	3.29879924038673	0.579405584287556	5.69341982515231	1.24519701318656e-08	2.78906592967689e-06	693	3.96751416697351	77.0525380564402	32.2609582115828	202.858355866303	1.97563831182269	39.9251926713933	1.46858997751794	42.0671640377255	9.60014765041939	75.9698907301408	2.82568072813402	150.247904786501	25.1666028128325	271.973933587242	7.45681700740259	132.618516850212	24.1083404946733	90.6945228737193	32.8777997562061	384.877844044625	46.5234932895759	244.759550040328	14.4766673098662	175.819257746782	75.2169868105232	119.264865921214	1.9882353745629	6.26777057377062	5.01171738479345	7.66432891908055	0.982318851021079	5.3192274647128	0.554431659358538	5.39462265683484	3.26305659467648	6.2473558410594	1.4985984656864	7.23120106240702	4.65343857813796	8.08732457769715	2.89855993777571
703	ENSG00000052795	5182.57555939523	1.59775427845282	0.452467007675242	3.53120614619399	0.000413669215054475	0.00672480685224816	711	21.8949536180991	29.3108294307631	62.9623983900859	62.5018402676009	31.1460579591058	30.2050070680344	11.1209240088791	13.5517846442709	21.9050657686245	20.6492286133338	23.407766735787	52.8372973974134	54.8102547421915	74.9676806592157	12.5661701891315	31.5933822870032	91.4111043362163	45.3920706088853	15.2909043623594	67.1049069789799	49.9692276508261	78.9462358037397	122.357460727116	92.5720216727559	94.3316667227603	46.9365838626264	4.45252648850029	4.87336188852784	5.97641859252405	5.96582676315578	4.96097767313711	4.91671581905551	3.47520475773706	3.76041094852555	4.45319264115863	4.3680159832389	4.5489153927334	5.72348477019534	5.77637393481826	6.22819686380374	3.6514731192654
750	ENSG00000055332	1247.91893704294	1.31965519480225	0.487497053212854	2.70700137796742	0.00678939755721094	0.0477539979444165	758	3.81923539078978	6.48652357412489	10.6262788164425	16.7691322919569	3.44436364201345	4.88348416460088	2.84826288930485	4.45122347062267	5.90292981067879	8.1896289001286	3.08138522116203	8.42175776114742	13.0741666378401	16.9174916829943	2.7598858415867	9.1075024056763	4.01392299131896	6.69270897564725	4.20889032951543	15.0808869144203	17.9965137019576	29.9769188144565	8.25788564773923	15.2806628946003	24.0726865651398	24.3277543559034	1.93328384026933	2.69744547882109	3.40956456730202	4.06773613438724	1.78423746469603	2.28791081857371	1.51008231048723	2.15420193212382	2.5614311873915	3.03379807994028	1.62357905301002	3.07412137920953	3.70864708527759	4.08044377417486	1.46460859338645
800	ENSG00000059377	522.215162177316	1.42102172146831	0.393180748349784	3.61416912560563	0.000301312336103447	0.00535992179088716	808	20.6479744502578	18.3333639995926	53.4775995425364	26.6134236689964	15.5686325087704	22.791505415084	15.0355617239285	16.0999816271535	21.2485348376787	20.6572833776519	30.7391687306537	13.7846855784809	49.5814798667056	27.6146869733142	76.5686008323033	33.9167037707662	54.8766152458001	37.2520719663934	80.8711417325836	23.6257654497275	32.7802976188606	26.4730648756963	55.4758226915663	28.2235787150092	24.1892388099353	9.18809393206828	4.36792835624643	4.19639962600476	5.74086280329166	4.73408221188266	3.96057032386065	4.51042431493363	3.91030686244596	4.00898713686516	4.40929146059465	4.36857863392637	4.94200624611061	3.78499445548613	5.63172942731432	4.78736386869841	6.25868098951248
826	ENSG00000060982	2450.79304116211	1.97531371243324	0.364716470811352	5.41602551713373	6.09384081413668e-08	9.80443478395645e-06	835	11.3612273115221	10.3925971938142	42.6986992130705	28.0682993285144	12.7152020519142	13.499980611977	7.88930946405532	8.698482150251	9.76328056365323	7.45823393628488	15.0771171664655	11.9136920767439	47.0244373327479	28.1705682681161	14.1562782372079	15.2236199904664	51.0551976603205	27.9033781155241	24.8395673425911	21.9737359911244	44.9368171753929	36.0021114993265	65.520769679272	33.9944619692533	51.3578270639613	33.2102194657903	3.50604678717762	3.37748433530844	5.41612021467605	4.8108697478134	3.66848248235608	3.75488543023571	2.97989902946803	3.12076367850738	3.28736598976366	2.8988340496491	3.91428869808041	3.57454867142868	5.55533877628366	4.8161167615226	3.82337011776026
879	ENSG00000064225	401.400574859472	1.93088431288565	0.423273124465601	4.56179285023935	5.07186732099447e-06	0.000274581432588756	888	12.0201190144461	8.48589242481398	30.1913992407153	18.9600079426556	10.7373509215172	10.7427209357574	8.45974104381228	7.17339235571306	9.37005058572842	3.14020859829054	19.5133335067265	12.8872478094949	33.6686667414229	20.0425594170084	13.3653863401891	9.24514458473953	42.344031580234	23.5131038424127	19.8231013191633	17.6631061958897	33.3917091499643	17.5693880452851	43.0089171543751	23.0922690466465	25.7379823996584	21.5944844666071	3.58737927552058	3.08506638977983	4.91606571596089	4.24488766349207	3.42456619586405	3.42528754289928	3.08061350252658	2.84265554254553	3.22805683652721	1.65086039788235	4.28638835273248	3.68787229066302	5.07333468734424	4.32499484605789	3.74042963564974
890	ENSG00000064601	2441.45456414351	1.49577462460452	0.217551892416213	6.87548431775005	6.17796034510936e-12	4.91240516841371e-09	899	54.7068820636002	40.425301509888	124.505193972647	92.3242281594959	41.6823380429222	57.8907301079391	56.156211054354	37.4991236020512	55.3954410934745	32.6083260507896	65.59353806365	33.7030262787722	161.873728619787	102.956532307004	98.4911712857565	61.2465322866905	107.654481443787	92.7054213189267	116.12727660775	97.6438737320754	145.462256904594	107.59421185178	136.069623894886	85.280601141019	105.857819051971	98.8424244789763	5.77365042871854	5.33718662888805	6.96006211811049	6.52863739128254	5.38136429832735	5.85526044659081	5.81137369296753	5.2287849734359	5.79169534584651	5.02716847708964	6.0354817898722	5.07480623529611	7.33872505147812	6.68589155765598	6.62192250257195
938	ENSG00000065600	171.226756646741	1.20298382506233	0.392083814888405	3.06818027009026	0.00215366655447478	0.021403318062141	947	7.99575931350957	3.4326782257219	11.445613803361	5.1876715136922	11.8200629618133	2.05695249247681	4.08535673815948	2.65553819213969	7.75872969623076	3.96382343606786	8.31888785783474	5.05439878220324	19.9192776237631	8.7838827661126	5.13165849303257	2.10434130630335	8.02032223140322	5.70811489576663	12.708464784892	5.90623637490017	10.0653461180092	3.54826640684436	14.3137155923302	7.16729756696256	9.9605117800969	3.0955612789557	2.99923504506499	1.77933462749255	3.51672292845113	2.37508713021202	3.56316581521278	1.04050847365886	2.03046206170079	1.40900427852293	2.95582046543212	1.98689270077301	3.05639066908362	2.3375394945974	4.31609342364318	3.13485879957574	2.35942516364622
941	ENSG00000065615	472.645323837193	1.04960666711493	0.275457378105308	3.81041406236599	0.000138734233257089	0.00311709690558981	950	13.8806532387	7.16805888795967	22.8295195870671	7.81527533801365	8.60031260988875	7.82104843446863	12.6534295974868	7.84125277823517	15.7111106576771	4.6689722078309	18.5577600897472	8.34096213130398	27.3013943390691	8.03276336187863	16.1690371755253	5.83205143355637	26.7412626350678	13.6916785038552	22.9947951168476	5.9493906376059	25.3514981122547	8.51635607974229	27.1087832445573	7.64497547801159	14.1398664861481	5.03971187144555	3.79500355920533	2.84158248965813	4.51282859542027	2.96629670134899	3.1043891008077	2.96736201799577	3.66145656223296	2.97108416869755	3.97371326684251	2.22310500092881	4.21395068345488	3.06021380837033	4.7709027293545	3.00589637661765	4.01516186748671
952	ENSG00000065911	2051.97231418632	1.06445593733473	0.381495303844398	2.79022029002195	0.00526721902016479	0.0404269228174134	961	32.2526351743657	37.192576917905	52.6748978559904	60.4936283224685	23.5877585966454	26.6923709069085	36.5853387182899	29.8910084555814	37.5602969751289	44.5738536387926	31.2771464073986	47.6130746703374	64.6059942140444	73.0940606021892	27.5388509574632	38.7061127895839	53.2063274740384	61.5473765590602	33.2122121373974	40.6816653153109	89.2558512534569	93.2316213910864	49.4299925340363	73.4971852408857	51.4750564214963	42.6973763591631	5.01134513442094	5.21694280459814	5.71904370634477	5.91871128898256	4.5599664293131	4.73835555112501	5.19319371071774	4.90163966601924	5.23113656477074	5.47812578963285	4.96703698823303	5.57328589052014	6.01359612082338	6.1916822768805	4.78339646000465
976	ENSG00000066427	153.818370486005	1.05127169777013	0.328530216580318	3.19992391784491	0.00137463869313241	0.0157840282576785	985	4.90770245803442	6.63704855872322	8.35989322292435	5.13372058245331	4.84495975397136	4.7339452899263	2.46494474926678	3.57261972608907	5.38786319289418	11.9444690668449	6.93304213600536	6.29716015203262	14.4383549535588	3.31119514304861	4.59238260113166	3.68761210367946	7.67254697009494	3.13246185942463	5.67255045623367	4.29361493306829	9.00444659734848	8.96222502515886	11.1953484515514	8.41847391822045	5.94362253055155	4.13046109457287	2.29504778458955	2.73054182947752	3.06348451554284	2.3600047752123	2.27648468153569	2.24304303298252	1.30155530954349	1.83698235991191	2.42971321875885	3.57827082213046	2.79348852862438	2.6547013590465	3.85183447177037	1.72735203749794	2.19924284100347
984	ENSG00000066697	968.911141929939	2.15481205686419	0.362106528200729	5.95076832105521	2.66886646124941e-09	8.39872326659453e-07	993	15.8940265155139	21.7247883920899	57.6737790407256	83.2537447981333	18.6509676951923	20.5408989006088	9.97456599814852	17.1458830342593	22.6569783864117	19.2690081510425	12.2935939823031	29.9433634824489	43.9220932131156	97.5296972828574	22.1048693669872	43.9449386255119	70.9182023613641	74.6206366192128	39.0681491202635	88.1947102582999	75.2305270776287	101.525184629833	50.8915733434218	77.1342242950077	101.581038802299	99.8268218762102	3.99041275123431	4.44127021958323	5.84984365213051	6.37944326172818	4.22117858074786	4.3604274124283	3.31825406981213	4.09979030165968	4.50188356603653	4.26821040744474	3.6198348383003	4.90416438064254	5.45687490597503	6.60776967374077	4.46629230331838
1009	ENSG00000067334	2893.11419650453	1.1631614331616	0.285014682266097	4.08105794379969	4.48311760664179e-05	0.00135172253377227	1018	43.8053231949705	53.6761660496392	85.6595692425117	98.7110841358542	45.5562320064017	47.6230744592329	42.1218868763033	47.2336898906697	49.1800168638257	49.1180891069131	38.3631570333514	70.7298107417411	117.802181781632	135.151544364393	51.942500280011	47.6102179734805	95.2635189297919	107.413605449211	68.4057686275767	108.209249638106	84.2448144378806	92.3842912059297	105.676956984189	123.278590983639	76.2812436565008	76.9300893362197	5.45303429074915	5.74620972211271	6.42054251723359	6.62514018696509	5.50957652036879	5.57358885627493	5.39649815912643	5.56174433795649	5.62000032452151	5.61818252999274	5.26164954436089	6.14424649584389	6.88022244894643	7.07843418728641	5.69884355547194
1090	ENSG00000069956	2380.00134135316	1.2655461000088	0.257061239969835	4.92313076898448	8.51704965661108e-07	6.80636385372292e-05	1100	17.085829553767	20.5750875078801	35.9336708539661	38.0294067841393	19.4611078217349	20.6168347820123	9.86988754702202	14.5859421329066	20.9644459570771	20.802599574582	18.047876889234	26.2949735420198	35.9197610466424	48.5190929131639	22.6010847444589	27.4720128358026	43.1467660371261	38.263542447149	35.4395206542969	34.972345094799	37.246857044879	37.4466615962699	38.0376916058754	44.7860829463908	39.144014844484	34.7461096553998	4.09472839030171	4.36282666147187	5.167264418268	5.24904352961565	4.28252193262366	4.36575095354828	3.30303364736882	3.8665066704669	4.38987279840631	4.37869191936027	4.17375722665197	4.71671514006817	5.16670584758417	5.60048067374824	4.4983201116825
1124	ENSG00000070669	442.186441051369	1.1960235463893	0.42282241016649	2.82866640374704	0.0046742393968851	0.037316480486277	1134	12.1807276008859	12.3734307050049	19.2813643036532	37.8856366587898	13.8503185457242	14.1949776514294	12.0288547614345	8.77554204556476	14.8507175678606	8.99382762393297	7.99301952852432	17.5293754990925	23.3621660963987	27.4967487602124	6.77601189597815	36.3475784106525	21.9000281862304	31.9831009858623	6.21390032969271	24.1795650557982	37.7742463590749	61.4188769573461	23.6163170397111	55.2808912074983	15.3268802184862	28.4926952341586	3.60652840833175	3.62917365784357	4.26913523174973	5.24357908711688	3.7918472523208	3.82730867257261	3.58842738838647	3.1334882402088	3.89246073679441	3.16893523351991	2.99874061402819	4.13170269449817	4.54610213929601	4.78118913807686	2.76043640747023
1142	ENSG00000070961	9889.45822359529	1.19900128450625	0.342925708859443	3.4963878575744	0.000471602673449844	0.00738906139494864	1152	132.760528787423	296.718922237293	237.993001914916	360.09805832058	110.344449909899	272.916592623075	73.5530642954326	137.191353150371	192.604037333565	233.769673918529	154.540563610794	542.998069257196	236.137986882983	363.081030895482	160.742962508486	229.695919014595	331.870919098576	308.2515421899	238.375298941349	537.541395019218	252.4734966261	397.754894896964	194.796700621125	427.274184511694	251.553648725793	257.087441716207	7.05268247059367	8.21295312248247	7.89477534208492	8.49224601018927	6.78587025673859	8.09231629918093	6.20071354176155	7.10004574446185	7.58949413480483	7.8689439762522	7.27184175437177	9.08480325801059	7.88348633248239	8.50414774853337	7.32861176604423
1148	ENSG00000071127	13537.554006395	1.02513280924198	0.251260252844365	4.07996409156274	4.50426582022921e-05	0.00135408959053129	1158	203.677079673095	226.64622697514	370.497720103896	362.336086367752	162.730681695717	203.089430376783	166.758483379084	171.763157815651	247.892774470897	240.556818180057	237.326379146681	291.17550152807	408.701865628087	373.114751321506	277.679123583916	228.410933527659	441.463747024469	405.149429675388	340.582054177765	405.453405519868	428.253762924508	449.136069475151	334.777485771176	331.701708196104	362.026001617351	343.386306858591	7.67013982887846	7.82429833436698	8.53332085455975	8.50118468596397	7.34634247617013	7.66597134747971	7.38161634619279	7.42427680985618	7.95357241042516	7.91023388054865	7.89072865671608	8.18574516718368	8.67490501871256	8.543475588894	8.11727490659982
1151	ENSG00000071205	821.280763083939	1.41186704921598	0.273006359003328	5.17155371168027	2.32155519227839e-07	2.61841788814208e-05	1161	15.1022420016426	12.6993453344495	30.5162028631161	23.4418622491596	11.8884618200341	23.944481118317	13.7870291726527	8.02778459552031	20.5986999600945	8.99472705106096	14.1347770537893	9.83038857289959	35.501594072087	26.941228856482	27.4067072336743	13.5766070990919	36.027682057765	20.4016947123602	23.1262396215499	20.6676145949805	25.4933547883519	29.3170051339144	35.6029178648579	29.2759900715586	30.4549244035265	23.9128952757295	3.91669083546746	3.666682221248	4.93150355341108	4.55101527859415	3.57149015999931	4.58162126731064	3.78523971347811	3.00500190629397	4.36448138276628	3.16907950292696	3.82117722277317	3.29724844414629	5.14981190001912	4.75174375209884	4.77645710152576
1166	ENSG00000071859	1003.86073949822	1.04188608841641	0.313433396231528	3.32410681485514	0.000887022146151893	0.0116971859054579	1176	33.7437612280926	30.2857393299156	62.1617499372942	44.314579568736	24.3742647387138	31.8350432564467	31.5116613561378	26.9094569768983	30.0681872439845	25.474241953326	49.0209315735341	36.9242151329913	71.9612027903078	59.9611736161908	46.695948944964	19.1403374112945	59.3396225102615	56.7364739548937	57.4610470145562	37.1598013528354	64.7877922421038	45.4461192891404	93.3258328340897	57.4007446200509	41.5608032247767	34.3574067367459	5.07654888661259	4.92056672551461	5.95795521302037	5.46970952077929	4.60728679482406	4.99254381939869	4.97781391293933	4.7500413730957	4.91016598797564	4.670967311094	5.61532599573323	5.20649535004735	6.16914739549997	5.90595671622664	5.54522549084977
1179	ENSG00000072121	691.975030894989	1.05990622728463	0.379388978303305	2.79371907962303	0.00521057212876378	0.0401463384706691	1189	7.4866937193138	9.95012623023451	8.77764264145829	5.83918431485879	6.97518390359226	16.4704541060121	6.06084232520598	6.90232768611806	6.02952835622352	8.08684440665203	10.8812202922335	8.34087872215582	10.7751052178849	4.89149964413587	2.97379604673751	12.023683469273	11.3506880806787	8.49772568019306	2.10689963313847	3.66335401984582	9.61821289185667	4.97601276447342	12.4321804032393	3.46239021652571	12.1866162166724	3.35962440956458	2.90432873499235	3.31471482822696	3.13383353587418	2.54576685076662	2.80223125469135	4.04180842696804	2.59951831085155	2.78708296695156	2.59204515556658	3.01557685383042	3.44376845394182	3.06019938142963	3.42963005205135	2.29027683684925	1.57230570574601
1218	ENSG00000073008	300.848490810521	1.06837218635353	0.33712672031385	3.16905223459867	0.00152936906835725	0.0170438376272498	1228	4.10005084499102	3.21700672924902	7.18947955532905	3.84954820059366	2.64009089629246	2.84223097212827	1.89803391521636	2.4382008249455	8.61735808684407	4.20464149916113	3.24472048161117	3.38295362076118	4.72396720266036	1.46461255999031	6.31551156408531	4.90850261956538	9.39763905106508	3.94432989071209	8.75538150592902	3.74207066642385	9.56306690148345	5.30388132345646	5.13941314542997	2.55480364407376	6.43137751665015	5.02863669993377	2.03564180079452	1.68571895378488	2.84588733810242	1.94468913489558	1.40058760131589	1.50702379905787	0.924505771535686	1.28581695992888	3.1072456350672	2.07198279704852	1.69809420174909	1.75828339836852	2.23999894849385	0.550519073039461	2.65889959879152
1244	ENSG00000073756	43508.9435583697	2.08217952224318	0.520528350157637	4.00012702787968	6.33084919632176e-05	0.00175496895778299	1254	34.4519128607042	847.868989906093	115.894363471418	2006.07581278842	61.3722163755119	634.797251646481	12.8495434626172	250.0863568809	42.46573342762	665.351603197576	21.1201581770675	1841.24074789941	47.6245031719362	1692.38659746537	37.4586464373914	1482.81129484953	135.828993842871	808.495809920649	120.081031719692	3926.11015994892	113.291803079919	2712.79482227639	75.0209265767318	2200.66490430721	281.954639471381	1219.26710075091	5.10651218225926	9.7276975510084	6.85666659227463	10.9701604133775	5.93951378030545	9.31015207181585	3.68364519703658	7.96628254518588	5.40822726191924	9.377973120068	4.40054873452768	10.846462560504	5.57363213709705	10.7248434503645	5.2272268638398
1245	ENSG00000073792	313.521657753901	1.2690948354437	0.253519646175612	5.00590330804027	5.56006640638408e-07	5.08170896900724e-05	1255	4.74759627890921	4.52178876060669	8.64873165361958	5.50820623620103	3.54698926169689	3.41432280767563	3.36661969620714	3.1434761118474	6.1965877217366	6.56517217897302	5.88018843599619	4.96418394393071	5.86521306726753	2.68717467533626	8.62028848476187	3.70131854509186	13.7475171523755	7.24671793522263	7.33706324309683	11.0190807737171	9.26634021131104	4.92123211036222	8.93403845244817	3.78592069063138	6.77066096407604	5.19599892304577	2.24719725781478	2.17689359687859	3.11248857538515	2.46158257733313	1.82659496260462	1.77159946463883	1.75130075906751	1.65236079971563	2.63147398451215	2.71483284790311	2.55586238827954	2.31155657438848	2.55218351839988	1.42609010439934	3.10773615105116
1266	ENSG00000074416	1753.16398510556	1.71646525324549	0.415273050759195	4.13334130425146	3.57527188895981e-05	0.00113488121457341	1277	9.53399351634996	12.9729381930453	27.0843581077858	29.2526005717754	9.75791223937874	9.97486523941577	8.9510292502254	14.4412429113931	3.74903739022183	9.39904880170312	15.6779951855738	18.0765958196693	20.7612435920972	26.2962883226817	21.0043162423534	19.3847758099885	18.9460984033435	19.2141696966156	22.0192687040976	37.3606333029272	52.5490666044239	46.8175162995263	14.2769765977999	17.9235960284153	40.0335366103849	37.7712245422731	3.25308064429442	3.69743336217714	4.75938799460577	4.87049298164251	3.28657250802491	3.31829735063424	3.16205358280384	3.85212301058446	1.9065202141079	3.23251476120492	3.97066918235384	4.17605111022399	4.37582095816007	4.71678727477169	4.39261391714018
1284	ENSG00000074964	887.174064328549	1.339053288465	0.369927647496188	3.61977077822712	0.000294864106764705	0.00527776107830573	1295	16.4708015627583	10.5207414189776	31.9656289444071	14.7584986199892	10.5036038082373	16.0548042131636	10.2481626378235	6.02615276786759	19.6097717008672	6.38855911631939	25.5216681041051	13.61344957856	37.968146330352	11.3028891358391	24.961579826958	6.75706561258866	24.2119873692626	13.7936485307219	36.6508850769954	27.2653802972633	27.3557781711882	20.5322735403249	54.1976372509698	13.8704160612743	18.4133885851241	9.78781716191228	4.04183886139529	3.39516447288178	4.99844957496566	3.88347405858462	3.39281249937331	4.00493316652718	3.35729337135868	2.59123724688713	4.29350083449983	2.67549058060177	4.67365072206505	3.76696077960543	5.24671766073167	3.49861968250057	4.64163734064162
1310	ENSG00000075413	2044.95905387393	1.0490402165516	0.224863716769726	4.66522670540877	3.08276971244932e-06	0.000194544788639213	1321	47.2564051575289	42.6157635271681	82.8920766230844	75.6981733173206	54.5041753437228	43.1648914727446	43.3443978697559	46.020521858023	52.5606286630795	33.1388942440044	38.6164187535576	48.1387465339005	66.5083282494767	59.3972098306952	59.2530499329894	53.4580547794919	99.0908304163638	84.9223247521863	94.4222685437864	86.6907335311968	76.7955795007938	88.7733935057574	118.956369800916	98.7495563173083	65.2181099172644	57.8959405046084	5.56243798110427	5.41331527547555	6.37316230079545	6.24218658165267	5.76829484802371	5.43178645608979	5.43777363648219	5.52420543824322	5.71591062632544	5.0504535593868	5.27114247134449	5.58912667141375	6.05546310274802	5.89232325726083	5.88881751066962
1319	ENSG00000075624	54204.2691978137	1.22223155271829	0.2544341397931	4.8037246641201	1.55740957588597e-06	0.000114135873204214	1330	1298.0769088927	1111.08637754362	2721.69110226078	1599.18300686564	913.574945206887	995.440503775497	1075.85965955466	1007.05483871449	1764.89234178135	1401.66364272773	1437.98068902792	1040.18652495678	3422.56149838952	1576.22030391915	2500.09681749544	1101.26554022501	2882.47517956074	2391.44907084789	2733.73661837796	1623.42765196848	3240.73217297898	1743.33457323641	2411.83889206036	1380.57469421578	1860.39653696246	1378.00921364677	10.3421601478074	10.117755263054	11.4102876224354	10.6431193316666	9.83537927510614	9.95919128023269	10.0712741825664	9.97592653144999	10.7853644666202	10.4529244719649	10.4898285862872	10.0226265385107	11.7408607494833	10.6222534750144	11.2877682497158
1321	ENSG00000075651	892.434001869772	2.92911126533155	0.545917509605976	5.36548327135664	8.07327629344303e-08	1.18878993420949e-05	1332	3.53203515140547	8.13646115712513	11.6440563933119	37.7497544046623	5.53144370603577	8.44714542419639	0.951437132410728	1.78528775611031	3.18744361286822	8.37137853727737	4.45781615430714	13.9420329109165	4.54087162810739	33.6905584741217	2.7534627976483	16.8877431040713	6.9317249840189	30.7293337769519	7.00342062734556	27.8849679743663	16.1962239702061	53.1382669886559	16.7247240263466	68.7493412280183	27.3579667195105	33.1680692864504	1.82049970100053	3.02440145036589	3.54152182659177	5.23839535335611	2.46765607281185	3.0784638883616	-0.0718197634072305	0.836156629355018	1.67239982035426	3.06546521478679	2.1563371193481	3.80136903318581	2.18296925188872	5.07427243849004	1.46124711620229
1395	ENSG00000077585	1479.79752764771	1.55981446062568	0.309007137400747	5.04782664163118	4.46864341316927e-07	4.25537941315155e-05	1406	17.3489902892177	26.2907274800102	50.3412650037639	73.2094384690838	13.6651424137373	20.8409115682536	13.765400534324	16.2129146639	22.2267810162181	40.0916273049707	19.7386371925912	28.0174563829166	50.4608285186877	82.2124733169652	26.2563483533635	44.9067196119403	39.4686832231722	64.6021179732873	52.3220212067728	71.083634314971	77.8004387920565	97.680008625593	38.1016485935794	63.0335555736772	67.9788863387151	88.9475598671529	4.11677979532043	4.71648215762241	5.65366956469827	6.19395775370725	3.77242859013245	4.38134647644991	3.78297468378749	4.01907156841765	4.47422712070588	5.3252290720459	4.30295048066132	4.80825407883861	5.65709198907294	6.36128539180333	4.7145943797846
1455	ENSG00000079215	647.772714347912	2.438332993391	0.484646612278693	5.03115658216724	4.87529760412859e-07	4.55343071904076e-05	1467	4.31966855452642	12.77845343099	15.5159389437566	17.7495677691792	5.2453338199277	13.0415220659213	2.08322985933331	7.10677589885502	5.89726572106852	12.2467220671749	4.05284481777615	18.7187936920088	15.8990306072122	28.1629632465233	9.54644164442609	5.26230362823801	9.92372600690141	11.1110307962985	8.86161060940453	18.8000217458822	15.0912963102179	15.5948097765249	22.953441742656	25.0831882923259	26.336025685478	20.2326568984615	2.11092061954485	3.67564133317088	3.95567909878032	4.1497119879636	2.39103459072992	3.70504035010144	1.05882203218923	2.82919520686818	2.56004620108386	3.61432374695116	2.01893493607785	4.22641556022362	3.99086689934023	4.81572723412358	3.25496308094122
1483	ENSG00000079950	348.626366765247	1.14708861150541	0.259377551117027	4.42246681166275	9.75803421031809e-06	0.000453748590779791	1495	11.8816553534069	6.59166616516383	21.7129298933521	4.91587074596595	8.33520885641144	10.1395989067526	11.4856491717518	6.49932770138356	13.8569682899641	3.01243661590584	13.8487950955002	6.71530143661334	27.7733732248642	3.87404464439448	17.8777703353214	2.91896551969786	21.6710643565401	5.2657252351966	21.4661641997411	5.98142477846984	21.8049700289483	6.70543720212538	27.5815692458336	4.66379252741879	13.8155978622158	5.00170531445867	3.57066394144551	2.7206431791021	4.440482507962	2.297446983122	3.05921834946172	3.34192867950832	3.52176049539069	2.70029049167291	3.79253974547461	1.5909308861956	3.79168855597305	2.74745216083613	4.79563050572212	1.95384057961886	4.16009491380475
1522	ENSG00000081041	50466.4783639677	1.49558111307732	0.45855377657766	3.26151738240897	0.00110817638030988	0.0136509132270085	1535	350.766411533627	4624.05956410969	782.750868209186	7030.14877578955	373.06624958914	3958.83246196616	136.084592366697	1578.03399872329	329.925245289906	4623.57883371941	563.989558888765	8335.79296202987	551.331220116311	8223.76930755209	410.631390581499	3502.50781796899	1098.76850433632	7141.7564827615	1227.30405267435	10452.1583306856	723.612169287641	6043.4126726294	535.475840781091	9155.71784293682	932.132899687086	4691.71897599253	8.45436679549952	12.1749442664739	9.61240939334358	12.7793395053714	8.54328803866484	11.9508592983789	7.08835992249115	10.6239125731954	8.36599536434648	12.1747942719951	9.13952464410299	13.0251037301813	9.10677548870363	13.0055840794081	8.68170010778441
1526	ENSG00000081087	661.281706493193	1.65848531065971	0.308275796873798	5.37987518799169	7.45374976767996e-08	1.13973135238015e-05	1539	6.20179439735838	6.31580334429227	15.8103722042057	8.74512750869291	4.68567021559022	6.72262510092491	5.29545485863503	3.09549936839088	8.25904183188321	6.99397239484591	6.56701068332506	8.45111651300737	20.1532986513267	11.4476945480786	9.31008758847814	4.41103343809411	18.517718615248	9.61503940739075	12.8463314804266	13.5030859625305	12.567426868138	7.91863314423456	25.687328518858	8.70300653416366	11.5904137069642	5.61739952635818	2.63268569834199	2.65896625057888	3.98279942658371	3.12847941957493	2.22825541876034	2.74902469737292	2.40475461133996	1.63017216491201	3.04597441789493	2.80611210174088	2.71523680224284	3.07914195457472	4.33294409038611	3.51698517801748	3.21879474059488
1577	ENSG00000082641	3060.31311934642	1.5019720580441	0.266755944325767	5.6305101722864	1.79677343060608e-08	3.75974840354323e-06	1590	31.1547903292353	24.9433735790978	86.2899398014348	52.2281221444911	30.6519933976636	25.8615629914564	17.8151294027286	16.2997231421674	29.8545636856103	20.7982314902744	46.2974748309388	36.8139766924929	79.4300735982864	26.1159909145713	64.1797153588783	52.4744999348682	107.955256630979	52.1470358176091	59.1275666108573	74.4253865718574	118.405691177851	75.0479389540656	100.656818848581	41.75284070476	74.2744563846109	43.633162113706	4.96138210253124	4.64058469705121	6.43112046605752	5.70675492761278	4.93790899495051	4.69273756461718	4.15503105761745	4.02677555475389	4.89987957925329	4.37838895360548	5.53286160266596	5.20218169477669	6.31161343495752	4.70686153956695	6.00404548607696
1582	ENSG00000082898	760.855191099016	1.22249074605277	0.175164155723224	6.97911476811743	2.97045751503615e-12	2.77877563891881e-09	1595	10.546697671946	8.55597190126319	19.204139052365	9.30424597999092	11.0263557626165	9.03601735580187	10.0854969407965	10.2396601975541	14.0300046197328	6.28193945916951	7.04493336463826	8.66627059252724	19.9567610638761	4.62667732278574	13.9725994005202	14.6280101668436	15.2860120590645	9.99573449450337	22.9504579911845	6.99236396725327	17.7555486128501	12.5093742163822	21.9241314553898	7.80378301435848	22.5834627836699	8.57377867780976	3.39871943523137	3.09693174454424	4.26334538222808	3.21788923840851	3.46288415037537	3.17568704176965	3.33421026623138	3.3560959352802	3.81044357888898	2.65121003939599	2.81658606069239	3.11541128350599	4.31880568849563	2.20997648488766	3.80452853320011
1584	ENSG00000082996	1812.89429846987	1.24853138294031	0.311320216908932	4.01044106719716	6.06054265786129e-05	0.00169983791689538	1597	59.7523050449427	28.8266200149058	130.641354336133	81.6567792511712	40.9166677066051	34.6551940606931	55.6341541949568	23.1563232629522	79.7229145690534	29.2493610565451	62.7354837091553	28.2456016794327	150.357625726462	108.659250828034	109.712887510362	47.8833285882942	174.956352067726	94.7590106385761	104.728037530912	99.3786107107358	173.373206191352	95.9115996632896	120.925756484992	85.8573334092187	80.4356148411222	39.1483209200502	5.9009224634245	4.84932978244511	7.02946784203234	6.35150076005025	5.35461675026109	5.11499969209902	5.79789893034947	4.53333429677248	6.3169225491368	4.87033320469034	5.97120976903337	4.81995432775001	7.23225422907846	6.76366719499427	6.77758919277418
1588	ENSG00000083099	232.879862306675	1.14193315027561	0.355015956177807	3.21656852432762	0.00129733548049141	0.0151606832600421	1601	5.48617025563256	3.21092633962859	8.15439371032174	5.72851914284009	7.98790563608607	3.79699172744848	6.3292943878434	4.14685013837278	5.21572911078112	2.06651478953044	2.41175188781967	2.83334870316268	8.98528755061185	4.50491484046086	5.55666910218752	4.10435682676097	9.89261439895386	8.04562606202157	6.05193943820162	1.81342006247545	8.7014401350213	7.82480343631971	9.13103008371085	7.62001725392273	8.76177526356517	6.18649551791933	2.45579939490682	1.68298956924572	3.02757761468963	2.51816224170529	2.9978172898231	1.9248568557434	2.66204467186512	2.05201591111341	2.38286894229113	1.04719968875764	1.27008149570242	1.50250816661734	3.16756467415298	2.17149983402859	2.47422033083242
1646	ENSG00000085063	1534.18055152567	1.21300889784469	0.334926001923538	3.62172208451469	0.000292648419735122	0.00524945088727879	1660	37.4114840946443	35.3900834250531	74.6185480040017	77.5734666897544	41.8276451693264	44.5711792896045	30.4247889681396	33.2291546741707	32.0141396242463	28.989907008299	45.3793626168648	34.7700927281383	65.4134037533415	90.4870701798751	30.2975758854552	24.930148063688	75.3479782089292	72.9837719337663	101.45414191623	122.695633555081	61.6903321408723	71.6588831592684	71.1085179246209	61.0459728929109	117.017886198563	99.2127870436915	5.22540929289358	5.14527325751992	6.22146238203472	6.27749137074127	5.38638487369254	5.47803922798862	4.92717535106632	5.05437768725845	5.00063733313395	4.85747880052258	5.50396444043472	5.11977500947223	6.03151438117844	6.49963975316008	4.92113046291111
1651	ENSG00000085265	11649.5983778203	1.46297320629502	0.394584226597172	3.7076322561382	0.000209206162048501	0.0041502295161641	1665	356.594815464001	221.150062275912	858.834548257986	529.874442497613	164.346428389385	133.237960905747	361.266545233109	232.452600383245	321.248869552504	192.169244003182	579.517418681008	326.740443811473	983.89124188129	554.571503644852	673.61963997451	222.23077415726	1039.82252362184	848.776129079014	1217.50044577755	689.223501553686	963.348637117489	612.442881439719	610.327492226581	393.883815064294	523.331857206635	387.992492544465	8.47814191753082	7.78888183827463	9.74623641729878	9.04950673313794	7.36059629358624	7.05786136984171	8.49691985124038	7.86079275475412	8.32754756736882	7.58623364620559	9.17870821505658	8.35200123186305	9.94235504043047	9.11522967595651	9.39579039183813
1658	ENSG00000085449	2129.16808073619	1.55309885463608	0.334372830204037	4.64481176203332	3.40386669990521e-06	0.000204270536334312	1673	18.0373930993535	15.988094951413	47.1548022414981	30.1466737164258	25.1608151636838	28.9597731975776	9.30655042967653	9.04903858507046	18.1790175861836	7.89641303392168	19.5031892178702	18.0471549890821	50.4678935244669	38.2138321940708	22.2358958587187	12.8578983753004	57.5916316609406	31.5839057002507	34.4664924522344	28.3366990436087	44.8344780120513	34.6947234828222	72.2163967032557	42.0684260707281	48.2708274788191	23.2712311481994	4.17291893933415	3.99892614077974	5.55933279722358	4.91392692362798	4.65310675850175	4.85597839868931	3.21824651684811	3.1777645212311	4.18420233172207	2.98119745413144	4.28563815181585	4.17369951888915	5.65729396624281	5.25602303748611	4.47481862527477
1660	ENSG00000085491	407.343516877022	1.123679673579	0.287274346073643	3.91152112584024	9.17166317893574e-05	0.00225435795262156	1675	6.04030726510602	3.35928308053108	11.0521701701509	4.86851616454933	6.0992681204657	2.69673918180818	5.03860325753155	2.72890198426105	6.48472066296149	4.21070054030691	6.53863701946536	3.80079061574817	12.1382099091406	6.67993811015312	8.60134470863238	3.21221013256207	8.97630676024577	5.92451485871731	12.6174186872787	3.11842864326149	10.8100731527341	2.87691715689891	11.9017843475338	4.79862272792395	12.3200536254909	7.4689815223285	2.59462194004201	1.74815337392024	3.46625777548218	2.283482132012	2.60863613737683	1.43121599643167	2.33302386215687	1.448320577331	2.69704443001439	2.07406027650998	2.70898993691776	1.92629954981385	3.6014837697241	2.73983473614412	3.10456222409616
1662	ENSG00000085514	6000.80849807677	1.56707829835567	0.419089353854497	3.73924625844764	0.000184572848752168	0.00383193474374116	1677	110.243323037363	178.23443666327	287.451039943023	436.706918113841	42.2970558131523	80.8590119792371	81.9326064154679	126.734803646493	131.159838396078	204.649021299463	185.583791524754	300.694909727885	228.918568725211	456.329839922961	312.963363721699	297.923328951769	225.643507838	304.221530245537	445.77569385797	656.449413936535	336.839341566603	533.535588472654	192.503909337038	443.689902261354	269.512894554643	364.798823006076	6.78454747038666	7.47763229657578	8.16717243993101	8.77052157559744	5.40248533951883	6.33733667023376	6.35636580502307	6.98566895855608	7.03518221905414	7.6770079571187	7.53592690396879	8.23215663543025	7.83869068159473	8.83393318609895	8.2898499713078
1685	ENSG00000086065	375.269743933024	1.04762625988021	0.387005475104803	2.707006301646	0.00678929686333708	0.0477539979444165	1700	8.86416624337486	11.0240812236532	15.3635559817917	19.6916321931265	6.41576825272091	7.00174000920771	10.0767263801047	9.26467242130046	12.7546803114067	9.71332321811704	6.20949002926715	18.1165892459875	20.0590010448169	21.5741952023043	11.4283642959587	10.8793706432526	10.1934814072105	8.63694169551471	12.5008707391449	19.399901823324	21.0034760870721	33.1849893046431	12.6908123020328	23.0555815378389	19.6688859963063	21.1104451450082	3.14798493872503	3.46258651762584	3.9414402695105	4.29951079268532	2.68162203040121	2.80771349215908	3.33295512239008	3.21173996659035	3.6729548339745	3.27996496918222	2.6344747881787	4.1792394641197	4.32617785519567	4.43123483740629	3.5145470250384
1694	ENSG00000086300	1085.67086814987	1.09872567335531	0.405724437001278	2.70805890193854	0.00676780098104336	0.0476653405675521	1709	15.9608992969544	18.389999033843	27.4377303033163	29.243471837921	6.81324634533313	14.6826744935869	13.5827179430127	16.6827976368729	33.8590943949507	21.2317551352989	9.58853850452099	20.9627688696131	30.3594459846891	34.820894105331	16.705668717364	16.5919578411945	15.5420329142077	22.6356908477583	23.9358626623268	20.5927272072147	49.3692310600579	45.5416563541927	21.6643473722941	35.5893913353713	34.4875234122744	28.9319851743849	3.99647003558955	4.20084949884221	4.77808923909555	4.87004269571303	2.76834237097633	3.87604287827262	3.76370029100619	4.06028933801058	5.08147148190161	4.40815173227899	3.26131093485122	4.38975738288067	4.92407355881484	5.12188134281509	4.06226582888711
1814	ENSG00000089063	426.236972880518	1.07703415572344	0.281821380849379	3.82169071941021	0.000132539851582565	0.00301399591859016	1831	15.1095323162297	12.3791110331039	26.3719862745572	14.2357533437521	9.14226815315036	8.3198861836045	13.8891537554509	13.5221387299663	17.5822183724275	18.6299040190836	19.8244889838899	9.04451519976116	31.4263804190895	9.18579719723399	26.1661817511508	18.9616405649952	25.4829046623402	22.5099606180624	32.8186729864738	9.74192238932268	24.1064119058755	14.4123893081998	29.7190340756843	14.9707482388039	14.8843181212863	9.86781508964683	3.91738710049279	3.62983581055577	4.72093433050152	3.83144693616124	3.19255213545328	3.05656379237208	3.79588679571807	3.75725144851125	4.13604520365024	4.21954833644825	4.3092117729271	3.17704317419588	4.9739042120084	3.19940493228795	4.70963151218223
1874	ENSG00000090376	3421.88157919581	1.98053710640372	0.325500152516205	6.08459655423699	1.16785006895248e-09	4.22098173785256e-07	1891	12.1270576534706	22.1579203988	44.3298872810285	41.2222350108307	8.43591819609591	20.4654473593926	6.65486871971104	14.279832276757	13.9232238780924	17.186738807484	19.494219819983	36.6996631515663	42.95905576921	40.1080682312663	25.5965561987596	23.7320835706479	50.8264738458983	41.1020295220734	34.9552128549681	43.5756043748973	48.3916554382589	56.878492493457	58.9834713130068	59.7241970513528	48.5967855470975	23.4351698321205	3.60015765163855	4.46975058046557	5.47020778901003	5.36535082275405	3.0765451052479	4.35511829824902	2.7344102064392	3.83590712923253	3.79942139619069	4.10322391354736	4.28497451254344	5.19769491621757	5.42489037843301	5.32582057661478	4.67787781569148
1880	ENSG00000090487	566.991025582392	1.62428273418338	0.259800442913206	6.25203989635236	4.05125862639892e-10	1.95233836168552e-07	1897	13.9508200473	11.4951152869842	33.7019757938057	18.0958506956873	13.1477187840704	15.3712389399581	12.470405817353	10.268166038489	17.8142386691261	9.58048751947983	12.3709169186507	10.7605686500099	40.3490363769841	19.6509954635108	31.0710863868856	18.9546260604678	30.4524881086661	23.3740838318556	41.9151563061489	15.7180250627731	37.4036227164836	23.0482049370278	36.2644377444129	16.6291654587048	18.4580029170585	9.29585405547135	3.80227802292039	3.52294903011495	5.07476126743303	4.17758702606292	3.71674059901284	3.94216154752163	3.64043650962641	3.36010662479607	4.15495892291392	3.26009907183204	3.62888053012206	3.42768241505624	5.33446231409682	4.29653049204779	4.95750078042731
1894	ENSG00000090674	1061.24630989942	1.52559662982641	0.316655741381436	4.8178397876851	1.45120820407609e-06	0.000107843757333748	1911	27.9460848294388	23.8407366985089	63.1863004615526	34.4453332416803	26.0489590358691	25.6234466797123	21.7012080607405	20.3281774224488	22.7983438878282	21.446209960617	41.2358283333175	27.9651127312573	91.4888367542126	48.2988326606367	39.711766275947	13.8450564280821	81.6594081888204	43.0441989062506	39.637574713647	31.7225465157015	59.631100001154	34.048556120852	86.1195978496661	41.7036014427273	44.0558194474213	28.454540617512	4.80457427445683	4.57535691184784	5.98153989381841	5.10623663035254	4.70315381580588	4.67939264446546	4.43970345159987	4.34540896715485	4.51085712315477	4.42265080768707	5.36582648318853	4.80555624092686	6.5155238148758	5.59391641572766	5.31149462449515
1919	ENSG00000091140	658.384638140277	1.05039624079905	0.283859094358944	3.70041426071349	0.000215247796991424	0.00421043753450753	1936	12.8061368112329	16.7944274804027	23.487233521796	18.428077372398	11.0191909650017	19.6441188232064	9.52622463933627	13.698252082648	17.9375818776819	10.5810896557654	12.7415497629115	23.2542493599909	27.0383920037371	23.5210996515512	16.1928231225614	11.6429209185034	24.851741704875	17.5943542813483	28.3690212789505	24.2963918070736	20.9883590372489	22.2323384023783	25.5300916387202	17.9986734117291	21.4402058664791	11.7107631342018	3.67876342272557	4.06991071003332	4.55380488829579	4.20383365527556	3.46194639922957	4.29602554912313	3.25190456951185	3.77591990978296	4.16491351200007	3.40341630079116	3.67146885908193	4.5394224657498	4.75693745075249	4.55588360509371	4.01728262777028
1927	ENSG00000091436	3885.86852764517	1.4070988330653	0.391681530208773	3.59245643345831	0.000327575433172313	0.00569959749862066	1944	15.6599694823666	25.9119640010695	37.7360781549989	90.6373306739945	14.4213277541903	25.7125144229424	9.07885892952504	10.4142850258421	20.0385513086452	28.8458962526752	19.101139937106	38.6751603028181	34.9070079626793	102.433815352367	15.8812336730468	68.0775271548642	34.0128239236469	50.3942642119253	28.8438771119664	104.566880584216	46.2211470365571	132.123450281749	34.1819464937979	108.119473283636	70.1045108832982	68.7459038492042	3.96900949604242	4.69554646382951	5.23787258882894	6.50203346840129	3.85013209276723	4.68439879288995	3.1825109847229	3.38049189201161	4.3247063072438	4.85029418405171	4.25558683432824	5.27333536633159	5.12544479716912	6.67854824483736	3.98925108198132
1929	ENSG00000091483	349.424707413615	1.16848258145811	0.3616665746191	3.23082823644606	0.00123432090210761	0.0146624282412971	1946	4.70112075922413	10.2212730603492	9.44783711814316	16.0034605060492	5.23197526706611	11.9512793503785	4.24949021702273	6.42809835258031	3.92485371415862	7.76905566502807	5.39816383864907	14.7366588734102	6.8636454294958	17.3402099808549	6.21464604197251	8.39972165054614	8.85045201893082	15.1555707627672	9.33992756719183	15.5174959080475	13.2886230569952	20.8286190653419	4.99970503376119	16.1785797158126	16.5778606786548	18.6040264589745	2.23300473998627	3.35350299013268	3.23998409271213	4.00031199469412	2.38735572085025	3.57909315775062	2.08728978113606	2.68439200301648	1.97263888335691	2.95773924854583	2.43246876443342	3.88133756551119	2.77897502627559	4.11604946383372	2.63567222425718
1980	ENSG00000092621	151.25475698901	2.55105581733177	0.536407364316107	4.75581803501941	1.9764443819731e-06	0.000136472173115044	1997	1.80905248308296	0.625519035563635	8.45769401996326	5.80220256764352	1.27072911093967	0.134851830885703	1.14845310052113	0.348467855110304	3.03265736625791	0.798595396590009	1.78437035461314	1.22016105966852	18.1548555803422	6.35650536828398	2.5261726648727	4.75367950777188	8.77150622724788	6.82688646442111	3.57640870825583	3.12920579472816	7.51408037209497	6.32239922014778	11.5133629493022	8.51235433556015	7.14747163762703	4.71438728259162	0.855234263119564	-0.67687430626703	3.080264367902	2.53660066406974	0.345656515034677	-2	0.199691942456269	-1.52090251601566	1.60058250952695	-0.324463339139675	0.835415084602803	0.287071594221591	4.18228354860836	2.66823382942738	1.3369532512562
1995	ENSG00000093010	176.050217861193	1.65718145502052	0.405794916718446	4.08379057190194	4.43069652158219e-05	0.00134212127205184	2012	5.21067418419395	3.88311983795434	15.4996230055932	9.02881066929434	4.28812262547512	6.40378198480432	6.63274487839593	5.51322003965156	4.28563623714714	2.34690027643116	5.6361929957576	1.26857705093032	18.6957837452635	3.00044094914682	12.2797100763264	6.63964651665688	21.3802572975404	23.0044549527225	11.6892351563291	11.0129118201016	15.1734648796834	6.60580448575014	15.4903640557538	5.9201323424008	13.788545828256	7.0182836182816	2.38147004798704	1.95721623131402	3.95416122041426	3.17453595952045	2.10034616247369	2.67892419248946	2.72960603518458	2.46289518237934	2.09950939991283	1.23075654072992	2.49472101357361	0.343211148585254	4.22464104651696	1.58517453685448	3.61820459400068
1996	ENSG00000093072	1416.44517276074	1.79186629233599	0.39978154506937	4.48211358036817	7.39073879040959e-06	0.000370772615091116	2013	15.5955834797403	6.97886180230877	42.2130937123459	23.1036872080278	6.01862478793913	3.58192061703937	16.9593295077519	12.023803706628	11.9867075212503	6.77540208275971	27.4176721020197	5.53432080280795	53.2750078796191	24.0185839450326	54.1542965089306	16.4653490599962	48.5113304845301	47.0112723423349	49.2031368889803	24.3022236369761	37.4309373113075	20.9223497698604	33.2354688091354	18.3316311062221	19.6814781039184	10.6744005957723	3.96306562435997	2.80299176336015	5.39961866026216	4.53005121026171	2.58943387929906	1.84073336449509	4.08400722852889	3.58782145687688	3.58336353219917	2.76030656500389	4.77703417915394	2.46840627372848	5.7353869962766	4.58607919198835	5.75900389820997
2022	ENSG00000095303	950.877348945191	1.3750659046753	0.422804682987512	3.25224852042595	0.00114495863964852	0.0139559111874896	2040	13.2520269717379	6.03524528010691	28.3328484995656	17.1185870954223	14.8180819235355	7.5552194306826	7.78242993034665	5.88107052982363	12.3501512402494	4.29584819192825	18.0574447928199	6.40884296799317	21.2568233768501	8.92519813700489	28.9948357081027	31.745394958276	18.4410293748188	7.22009903993391	17.7021848002488	8.36895119111653	21.440634674596	20.1478579988716	30.1470691316534	7.21144012329949	60.3473624306893	36.2111682194539	3.72814113972687	2.59341240514815	4.82440374812512	4.09749172685156	3.88928680983941	2.91747365703939	2.96022068234701	2.55607879239011	3.62645680408369	2.10294301180051	4.17452185450931	2.68006392080512	4.40985411128213	3.15788419694022	4.85772405851456
2027	ENSG00000095383	1544.91395760397	1.67377661847827	0.441263761125145	3.79314316274338	0.000148752336676372	0.00327193417726742	2045	36.9078669467626	20.5724821342593	101.446026561761	30.4318532246278	30.2615432380663	27.2302306567159	23.4307175758249	14.430993274872	42.8702225576157	23.0931927552611	51.0689844155432	17.5355118501884	192.808305718855	53.4137030323795	58.2088419252467	7.51768799400689	90.4382203854684	41.6710853384033	63.0783252593778	24.757484352192	71.9331434120282	15.7643040220634	187.299039294567	37.6467850231236	46.3563099367827	32.251922810226	5.20585645576398	4.362643964917	6.6645685484927	4.92751028797647	4.91941365696727	4.76713729783061	4.55032923292245	3.85109869779443	5.42190400170717	4.52939574196013	5.67437546403701	4.13220763742283	7.59102339051951	5.73913800085979	5.86316641009691
2153	ENSG00000099998	719.265365796499	3.03671623660794	0.547715147617215	5.54433495187945	2.95073511952903e-08	5.58637388165122e-06	2173	5.74632726338249	11.9545012952877	23.2529279167353	34.8899293947916	4.26908288743554	5.05844391634594	3.79012539294775	6.69197281864448	10.2777198683206	15.0605414670382	4.64838090482603	21.0070469791221	23.5514614288147	18.3813771685275	7.57231352414735	21.401648234135	23.5514614288147	35.7931879083113	7.60471641203202	38.756850989474	27.0019148267031	66.6428107636914	9.66603770311556	33.379356511267	63.8225900935193	29.8742741881348	2.52264015921469	3.57948204143023	4.53934048100061	5.1247387729044	2.09392617386016	2.33869364985376	1.92224557947587	2.74243158547094	3.36144833028159	3.91270173460291	2.2167282931374	4.39280146736933	4.5577446804446	4.20017295508202	2.92073414563862
2164	ENSG00000100031	716.786627557447	1.92833012295651	0.366542483776698	5.26086390610938	1.43380132057778e-07	1.85380019521532e-05	2184	13.9773815449159	10.591764301722	44.6691544709285	28.8626827990107	6.78747303030365	8.39904970014446	12.0608940869601	8.0053382532955	15.2583694199666	13.5882879954054	21.8027896424332	12.3743812580425	55.8052133747616	31.2568228817658	23.4726960916117	11.5921523982493	61.5276845626946	48.3225048719353	29.0659600995481	25.7261456583758	43.2111025940773	25.8367478208643	66.7321719286148	40.8488024276276	32.8692526451914	18.4556035342565	3.80502221339869	3.40487101824404	5.48120704144384	4.85113350008523	2.7628745604493	3.0702261052193	3.59226495461388	3.00096236289669	3.93152889222237	3.76429179557508	4.4464408329089	3.62928448446179	5.80232800114577	4.96609923708723	4.55291165530857
2176	ENSG00000100077	187.839409901677	1.06819049019479	0.382374836080865	2.79356900454842	0.00521299056416599	0.0401463384706691	2197	4.64638500435215	2.17459028242423	8.74431528447159	2.506871210557	2.08057335502989	2.102875092434	3.18460805197189	1.70306682733478	5.85331876953851	1.97762482504553	7.4670398408683	2.91479438488261	8.93493190036408	1.97014184731343	9.39369287407322	2.83034694676842	7.49756757711838	0.738895484397559	10.7455144044569	4.33225856180103	9.4965491562492	2.34303108653715	8.98501799620998	2.50969286484062	6.15693308282936	2.8237316822408	2.21610870232937	1.1207436063885	3.12834541966756	1.32588788023111	1.05698115455533	1.07236315873453	1.67111582263156	0.768135046627077	2.54925484943685	0.983768758561887	2.90053642865224	1.54339411657407	3.15945673347701	0.978299505340787	3.23169242558476
2233	ENSG00000100263	145.974067672728	1.31436688888429	0.416946206946439	3.15236562171948	0.00161953345597779	0.0177623727933895	2256	4.25564444807026	7.48080639952389	9.96714053264557	5.36943826758503	4.70412111940475	15.0768156273404	6.66452527216773	4.82658385558611	2.7431566551842	3.73732125638593	2.91077474552437	6.28250485878312	10.9459375821509	6.74187931616564	7.29944751855766	1.42080947746442	11.0633559702779	10.398051417628	7.09860780961713	6.44264227351441	10.9314984861548	3.308183328078	14.2879740958761	5.25841096663395	8.14316226588443	4.01609109361083	2.08937762113201	2.9031937949642	3.3171796700123	2.42477116624439	2.23392520645723	3.91425984419901	2.73650211284136	2.27100244406796	1.45583701343808	1.90200458166737	1.54140319875684	2.65133988186233	3.45232362977963	2.75315080241443	2.86778727325288
2243	ENSG00000100292	4343.75533946259	2.08462501279075	0.534772460412608	3.89815326537634	9.69290640964342e-05	0.00236420691154232	2266	83.991182438465	28.9459987673269	311.214701083043	124.909240876186	72.4217826417254	31.2252694490456	48.3752050831942	32.4635414818437	49.0699769907386	29.3842179597732	166.097765038202	22.7109661786451	244.551592956958	51.0327383298723	657.50714802895	371.268685424815	404.37228958638	214.658069665867	334.5097710628	130.019797293617	203.982952220552	27.7408974020971	258.681160552877	44.5386542236946	74.8979931727822	35.1058437933427	6.39216597373094	4.85529203178962	8.28176640137986	6.96473640229376	6.17835178366948	4.96464211607607	5.59619587235898	5.02074848847611	5.61676868980369	4.87696959741444	7.37588885073308	4.50531717792422	7.93399505188907	5.67335115124698	9.36086276839238
2249	ENSG00000100300	627.515663785533	1.10060251281266	0.283326751463874	3.88456969603521	0.000102511283789115	0.00246698982440415	2272	39.6095161112987	36.6863272482421	74.8151420722259	38.6064091569939	25.2950272978097	54.8810055476764	29.7425213730663	25.2679761117625	40.9023493883909	31.2611991403565	62.4981663859279	35.335128193173	90.9988587986907	41.3105327194251	88.4968523325959	35.07461351291	63.0663415241303	50.2116647741494	77.0016675498654	35.0171383279435	84.0151398973494	38.58438044528	77.6286897904037	39.2569120252012	42.498444612546	30.7896222940479	5.30777517158827	5.19717057521737	6.22525838614574	5.27076846806605	4.66078189095658	5.77823501016915	4.89445504954837	4.65923820830119	5.35411180733643	4.96630121425709	5.96574195850635	5.14303123788798	6.50777654771745	5.36843775945606	6.46755423703313
2253	ENSG00000100311	803.663302977821	2.236523699753	0.472668838607498	4.73169271395571	2.22655293738153e-06	0.000150037590521943	2276	4.20448023737954	10.1687941150231	16.8043137215749	14.2534079361785	2.50146705874736	5.45503403675719	2.17452766942676	7.50589449211071	4.15785385732593	7.68391073908159	7.98407236401811	20.0303371921429	15.5930944429484	10.5031836727704	18.3468526658748	12.7486870242245	26.2461103809267	37.5941164361324	16.1873185022409	11.7790006601718	14.3999999898989	10.6204183816098	9.50481474346435	5.81533745321917	17.3520053256704	10.7131119251218	2.07192746390437	3.34607669960626	4.07075971990771	3.83323499836164	1.32277445393176	2.4475881982918	1.12070206625924	2.9080240108779	2.05583905040012	2.9418407598894	2.99712479666928	4.32411480267491	3.96283535355127	3.39275479161049	4.19746069022956
2395	ENSG00000100889	473.700144196578	2.08480042256594	0.429189982337433	4.85752349393572	1.18863037613836e-06	9.13371771195992e-05	2418	6.0322809018981	6.22273369780208	22.7787501081355	15.4868091570856	5.94885521690296	5.10437953461852	3.09893727806415	3.92607060660005	7.75438602686359	8.80278841763558	7.32694508576168	7.05769623235419	35.3291217359838	15.3766198115652	10.6673578204879	6.35943003140705	20.8721963722993	19.1087819162344	7.45368580396445	10.3302700934727	35.4923648636854	25.4604895853953	29.1387158576616	18.4781330956518	20.497808302866	13.2939395658727	2.59270361135518	2.63754850734035	4.50961668204464	3.95296802226525	2.57261206643754	2.35173560425069	1.63177355533022	1.97308611851875	2.95501255675266	3.13796059182722	2.8732118029578	2.81919733695991	5.142785979896	3.94266649044629	3.41513097664327
2398	ENSG00000100902	1565.13476925232	1.43485467741682	0.294864953161022	4.86614181181873	1.13797877638325e-06	8.82793974674285e-05	2421	45.4238091410197	76.292095911748	105.264032199741	108.980284576042	32.7809532309281	58.530457665594	40.9256703577002	50.1554592283901	60.3950556512702	99.7888949159878	47.5935573241804	96.6935718370202	102.235286519358	97.1228742743011	90.3695134961165	78.7129006091679	88.228230594111	128.305833040574	140.6404555311	125.119183567313	146.887449474359	146.789067910892	77.2871012545236	90.9024511782788	91.2001885286195	95.9096814517688	5.50537678724734	6.25346169218825	6.71786875404593	6.76792335306101	5.03478590178165	5.87111565442512	5.35493414295659	5.64833483606527	5.91635854047463	6.64080736795422	5.57269438595125	6.59534807779415	6.67574941834067	6.60173921252627	6.49776425086849
2410	ENSG00000100979	134.786399606214	1.70691478968181	0.56652437505711	3.01295913262292	0.00258713754879692	0.0243451174192411	2433	2.77307298451553	3.05497768269383	7.41316951235144	5.15053396547445	1.14122005195796	5.05935451759002	2.2493278870529	1.32643356442057	2.89932886391963	1.53457844081847	4.80241513513164	4.29954420794627	7.6044882741152	5.60684874318937	3.19631702847619	1.1221908856631	11.5571969308426	11.3251777595302	10.02857430941	5.74160520903574	9.8830232219113	6.2152675372329	5.91752805890631	4.19624062548764	3.70505876279852	1.84640699818215	1.47148558717183	1.6111618408674	2.89009050097813	2.36472200693835	0.190577001319126	2.33895333478645	1.16949397972207	0.40755241873946	1.53571898411924	0.6178423918373	2.26376011983427	2.10418372870111	2.92685116849736	2.48719015052582	1.67641050987013
2413	ENSG00000100985	4229.6029836505	1.39450596512623	0.478687676699075	2.91318542967815	0.00357762089022574	0.030795831822353	2436	57.8982036889102	51.4780608559507	131.979155810997	116.161932150163	39.8446252368955	49.5205321779787	22.5383410252528	21.1117118088644	67.8864979537816	63.1761724096643	101.323350539711	72.1038270272953	88.9724686542282	95.0114049727453	49.205105052495	29.3618944531468	171.737395291545	186.611045976871	115.507655060254	103.163682914218	165.119022936886	147.390664219804	113.402883392682	94.3731817608316	219.909560288889	157.221650753521	5.85544668370114	5.6858858041143	7.04416628464115	6.85999354512422	5.31631322269048	5.62995491360766	4.49430942216663	4.3999716568995	6.08505275813308	5.98130862752657	6.66282287946938	6.17200392975947	6.47528707725078	6.57002879685764	5.62073609849744
2448	ENSG00000101162	1819.81526459805	2.48496811821335	0.608934029663756	4.08084947984515	4.48714070929427e-05	0.00135172253377227	2471	7.79580670919804	8.41652383725002	35.9449336608025	39.1110907680338	14.9906725673008	19.5911512763785	5.39120470158676	5.96159938989623	8.30766494394714	5.53487426218845	2.49368462395752	2.57847042053686	14.6885487342029	17.6443932355306	26.4577149602994	39.3343243158898	22.0494557553254	17.0999936178795	26.9579375863048	33.0630930526634	33.7202191944303	40.7496604107525	13.6815504164296	13.5161903016765	114.059108978625	112.369980441844	2.96269832056778	3.0732244995309	5.16771653599655	5.28950586679788	3.90599320717529	4.2921302751329	2.43060768908253	2.57569943174831	3.05444303208851	2.46855054313553	1.31827901920822	1.36651549545392	3.8766199559008	4.14113791371895	4.72561656248288
2455	ENSG00000101189	166.05908887417	1.08445296170541	0.364524533855402	2.9749793525162	0.00293008268973128	0.0267032120428634	2478	4.76011609196006	3.7548149203974	8.78112019174368	5.50277036150464	5.65651984324191	3.43844443251022	4.37645487332186	2.97129910859867	3.89693008341199	4.31319537957839	5.11055956786448	4.29632076090231	9.09612514758988	5.04394700507589	2.74782398446436	4.79579237745381	8.83091413043007	5.97042908341545	7.69252153446258	6.65333827694263	10.1947046975525	2.09476107728182	14.9339654842161	6.84069070338123	7.97178636349027	7.12043400698169	2.25099675909051	1.90874179721879	3.1344049935178	2.46015812419133	2.49991471222725	1.78175603089484	2.12976269457029	1.57109384272683	1.96233804769385	2.10875706890445	2.35348126407594	2.10310170814826	3.18525210345677	2.33455311787156	1.45828959335785
2477	ENSG00000101255	327.955109460582	3.16532060513658	0.614562855212126	5.15052378823647	2.59759981079846e-07	2.81017889735564e-05	2500	1.55305937506713	3.37086858876273	8.05271665061715	11.5694401057906	0.187207271362714	2.93711931231332	0.840588629465033	2.14825199452547	0.844508154880375	3.33515511582044	4.33993344456041	5.06294793239169	13.6596774535128	8.41998937889372	3.35287835109909	7.23867854640849	12.4631750839581	16.170007346208	2.56794088478151	15.780076200251	15.1889496993603	9.37811228984531	7.34051247100602	20.4619685313903	1.79588261060233	3.53724844753762	0.635112986503995	1.75312038584015	3.00947557045644	3.53224714289851	-2	1.55440187233165	-0.250528153416934	1.1031632344447	-0.243816740601172	1.73775386174593	2.11767291825987	2.33997764757647	3.77185151250427	3.07381841345473	1.74540014031935
2496	ENSG00000101335	419.582929604806	2.95541304176633	0.747915945173204	3.95153099868984	7.76528111824557e-05	0.00203445248144084	2520	3.81411696726968	6.70492334199646	24.6398526110957	32.1300111577226	4.14349255202523	6.70537014813373	5.26235625150201	6.88123885994365	1.44681378872148	9.2843343478861	4.40380527682999	3.94875001202236	6.13744652058385	8.18111611921198	24.2153772825024	29.2084406295737	3.80573485328097	7.548196347576	8.15758841676848	5.88318809492883	41.6644185025947	39.2404275952115	9.1239106619699	10.4767489893866	79.3744920399697	124.371960328169	1.93134908736131	2.74522083775931	4.6229217211362	5.0058495766985	2.05084732891634	2.74531697361185	2.39570891951819	2.78266832309596	0.532879252639992	3.21479847801972	2.13875067862924	1.98139603636458	2.61763854837648	3.032297678107	4.59785157560328
2608	ENSG00000102032	350.892640949411	2.00821273221558	0.437694828036755	4.58815732692857	4.47175590347446e-06	0.000250402584975191	2633	10.0881183258678	5.169644620846	32.1543171192752	13.7566434411942	9.03655953274367	6.35548840946799	4.99226102543153	3.1511870651954	8.61597942077377	5.03175541929301	17.7076733245223	6.14014758942759	42.0659020425833	17.554460420627	22.2163368907275	9.58154143036209	35.0409580637764	18.4023438731473	27.9620367401085	12.3390411119141	34.4989061653947	17.9359675690438	45.5211672330134	13.5688706433487	17.7749126993227	6.9142790399162	3.33458519746843	2.37006510812914	5.00694054530024	3.78205659679739	3.17577360341387	2.6680029983761	2.31969336894586	1.65589540018824	3.10701480401593	2.33106179822105	4.14630275849118	2.61827333376748	5.39457937601273	4.13376574701892	4.47354905449277
2692	ENSG00000102755	1299.15261900648	3.26594861956423	0.587795491109604	5.55626688016775	2.75605380775735e-08	5.28066550659821e-06	2718	1.37746001407054	17.531593219603	12.0449608005076	46.984440896786	0.610420833941123	5.17494594803786	0.986653671730679	4.41650650847822	3.40651295938863	14.0049133916899	0.506252591221714	46.5300070302062	19.0300254439564	70.6124967323884	5.78899567997116	62.6483420229182	20.9056185946612	32.5399204631023	3.55359279666548	41.8301549016396	13.0057071723804	47.8694444456408	6.83651915730908	41.3564128386377	15.1942667586096	32.0343148731748	0.46201043978414	4.13188520482254	3.59035779332009	5.55411117598923	-0.712123892035685	2.37154379383805	-0.019384326069464	2.14290563755215	1.76829569521749	3.80786115650286	-0.98207070764096	5.54008949995894	4.25020558544544	6.14185162368694	2.53331307995831
2744	ENSG00000103042	889.931820399459	1.46749437763601	0.363468232923293	4.03747630386647	5.4029300295024e-05	0.00156507825608701	2770	8.93819518088217	5.78787931494011	20.7406133990066	10.867333789532	11.4784154964863	5.90216248019712	5.42316103783683	4.81202957016495	6.6701925230774	5.10356289977482	12.1810116661281	7.33376230962356	26.9398818296212	14.0389866906037	10.0022338296081	3.70913656707583	17.4557320061026	10.2009253603429	14.4843419719839	9.30096817801661	20.3593033182066	11.6090892902807	36.9948077308812	18.0301986455281	18.947993106643	9.18203179487616	3.15998354880725	2.53303484005336	4.37438665705291	3.44192612536863	3.5208515981263	2.56124363716234	2.43913401103893	2.26664550797518	2.73772840280125	2.35150477319942	3.6065620528521	2.87455350844332	4.75167161739532	3.81136690309407	3.32225033238729
2745	ENSG00000103043	1447.39969378445	1.00065479006607	0.307824512613266	3.25073133900559	0.0011510857653384	0.0140166285805334	2771	26.8285244685146	23.4739031594019	50.1134518499084	35.0505686463254	35.1325343578019	26.4148881899215	24.938625749452	27.8682420231196	20.2553301535893	17.4910281981649	26.9876076132152	22.1214542264014	36.9903686232913	28.0825322968229	31.2965442378292	16.3907658574088	66.0549638629836	46.1025112807181	43.1674814421891	31.0111770615524	64.2086027105252	60.2816196861667	67.0485625629856	36.5985118023805	42.0276395095549	26.8868625392283	4.74569580544948	4.55298584303433	5.64712600992943	5.13136594501709	5.13473574698286	4.72327939808874	4.6403100620968	4.80055009250238	4.34022969544191	4.12854319448387	4.75422518590003	4.46737432387122	5.20907777243347	4.81160112908207	4.96793145855671
2833	ENSG00000103569	37238.4313891125	1.88488582752007	0.409395442807116	4.60407134626587	4.14310421442308e-06	0.000235313522578465	2861	251.38079624125	509.623172392039	857.235621584151	1252.72573148184	169.183943927794	304.385854124791	97.066559378001	238.683001295354	295.156632860719	543.166424639157	444.116048798486	952.257409508853	699.122232237626	1291.6105168535	572.868231740697	891.018714424671	910.647073350632	1007.34692677196	977.135535901665	1745.53255775966	1069.44522139055	1579.56543329762	654.483018086	1284.38487359414	1116.9480383819	969.62109767133	7.97373063179357	8.9932870677124	9.74354799080999	10.2908548739882	7.40244884857017	8.24975750308982	6.6009024499654	7.89895201291768	8.20533695266047	9.08525049317243	8.79479289596748	9.89520779820796	9.44940090349628	10.3349553778237	9.16205952548352
2858	ENSG00000104043	286.133326177839	2.64258889719259	0.512687387680654	5.15438639742514	2.54462765839529e-07	2.81017889735564e-05	2887	2.52689594663905	1.58203102603931	10.342031209121	6.48262454905679	2.4313761219135	1.83158111835862	1.42567838693289	1.08126164316016	4.43225728079342	0.402001126949168	1.8182719969164	3.0132802156893	3.73138364123718	4.67635500983092	2.53689622152585	3.46266721863664	17.4055318546088	9.94538331291515	9.19673479512151	11.548301320439	7.87858730311858	2.36140179118927	23.3241168098486	6.43761897526101	8.32096783838683	6.94664421512551	1.33736625773003	0.661777893536454	3.37044765844499	2.69657801948666	1.28177308844939	0.873089597558697	0.511648566699158	0.112715667953046	2.14804162844298	-1.31472854910083	0.86256802970286	1.59133484053533	1.89971069809535	2.22538445756013	1.34306450333866
2866	ENSG00000104093	5381.57384937916	1.47289733028128	0.436200804215681	3.37664973573271	0.000733744223102727	0.0102088664741931	2895	39.9214852885561	53.5854854732203	86.362629039602	78.8011096964925	24.3316471053935	38.4130615348241	30.787774973373	42.8826567166595	55.3594457807201	42.2328131683083	49.2070732947377	90.8134104730894	95.9058451438178	90.5359463602765	60.6165064136842	50.5487067330735	63.4046503930079	52.5301523579377	108.677724458462	116.05994236143	96.6984066332288	86.3118587147361	110.65827335491	117.894103266309	68.5769968801028	37.7270580816851	5.31909349238046	5.7437703703553	6.43233525724574	6.30014404109635	4.60476208020076	5.26352504665248	4.94428570274193	5.4223223829876	5.79075759470071	5.40029244453173	5.62079380626026	6.50483345181372	6.58354684029781	6.50041880795813	5.9216388007725
2892	ENSG00000104324	121.912917860679	1.08184849830474	0.326609799227996	3.31235774573174	0.000925131615266693	0.0120100963898663	2921	2.73429464137796	4.30305791935594	5.28287994046767	3.84638812400732	3.04889506173271	7.43106102143256	2.33338832985327	4.10168986347448	3.18339813162542	3.33098877923102	2.37149704230044	2.34849201328571	5.7777181451511	1.95998838527693	5.37113297858585	4.27591888279512	4.21626233125341	9.86742038520288	7.58072345314929	2.80268898122602	5.67124592053359	3.350699689778	4.42083680344171	2.60204157158556	3.94223995115872	2.06595897218671	1.45116871286032	2.10536225915799	2.4013246233561	1.94350434674665	1.60828649586319	2.89356821629193	1.22242642516711	2.03621841104191	1.67056759888478	1.73595049415786	1.2457980691085	1.23173468730969	2.53049982652092	0.97084510507874	2.42522644019973
2921	ENSG00000104497	185.417390596247	1.08306259951041	0.391298590876468	2.76786736462419	0.0056424413731261	0.0423722739901324	2950	3.67641307800476	5.11752871059971	7.65342578697162	5.70525247021743	3.80558262703378	6.90032630264996	1.24160246332333	2.15240642647342	4.35750222890725	4.94639448671983	5.3009649927547	6.47098762655564	12.192832971899	4.16172245743123	4.94105526796272	2.13307903110051	3.44174692188527	8.90843453850343	8.6267561218357	10.768426727688	9.16872750566347	6.10799630717307	7.8707126590906	5.1182823368404	7.33214906046451	2.73882589278535	1.8782988754702	2.35544729114681	2.93610566408919	2.51229073041779	1.92811734434263	2.78666458567113	0.312203324928938	1.10595051938882	2.12350140230451	2.30637730267555	2.40625501317323	2.69398591858502	3.60796146610044	2.05718075588564	2.30481919307945
2938	ENSG00000104687	831.100000721173	1.45412646459627	0.342185001126066	4.24953302982601	2.14216621612505e-05	0.000788631647494464	2967	15.200039850935	10.4556330561054	32.9742215755354	18.3739112969365	16.0678138640226	10.7920354084108	10.1057891628492	9.74611231390096	19.0481125459749	12.3948158272564	15.5784438308933	8.88956867485335	48.2240275092995	21.6143605205296	17.981043363779	17.7393984239263	58.9822916561706	34.9873864267268	30.4689368819496	19.3070054866279	19.6390120196607	9.53566026524649	39.5908299917377	15.8585397541787	15.9334096061509	9.57502820131944	3.92600320096878	3.38620851016295	5.04326669697615	4.19958686385444	4.00610174872425	3.43189508174197	3.33711008131299	3.28482684819966	4.25157614481238	3.63166492967804	3.96147922112504	3.15211342065839	5.59168023991846	4.43391824837734	4.16840483165057
2941	ENSG00000104714	239.374301250374	1.05454400657524	0.269017753920915	3.91997922518247	8.85566021222098e-05	0.00221085658328022	2971	8.04908489388572	10.0507869362903	14.2652849498463	7.56871322977846	7.66963195809446	13.3413502998707	10.1716906960337	9.64122789716311	8.88512500451513	4.96294305389713	5.4698919168996	12.2576264942301	14.917397990333	8.53656376670886	11.8492945838579	7.74113736650238	16.1915277493986	9.46497826350542	9.51108998757674	3.72128528781128	18.3312644775128	8.64022435481668	19.9429956576126	7.58428722819662	9.11342420263219	7.29251634090797	3.00882477153801	3.32923655794701	3.83443666000708	2.92004804594221	2.93915734891835	3.73783278632291	3.34648759277096	3.26921689835732	3.15139207362316	2.31119590087087	2.45151232616344	3.61560774467386	3.89892400623006	3.09365545692351	3.56672926956681
2953	ENSG00000104783	1516.96495326818	1.05792349668404	0.293365622624371	3.60616041927521	0.00031076106745344	0.00547897256730826	2984	35.2244815941576	38.2020440177499	62.192379194744	55.2180692616252	39.6895339274258	59.5607768492751	23.2189297744068	25.4358049011091	28.0836556198254	38.3470479013878	49.9058070549723	29.4645464192274	79.1272297209235	69.530614136933	43.0670183629432	33.5389562772996	57.3055384909719	68.035332198199	50.9552275428703	38.1974037896381	62.9302653331629	43.610914889517	83.8531471595882	66.4385312016267	58.1082277527476	67.174732338163	5.13850656914288	5.25557792726825	5.95866590399672	5.78706853885507	5.3106867158157	5.89629066595458	4.53722957076271	4.66878884304761	4.81165883684489	5.2610436128513	5.6411357926537	4.88090815222679	6.30610234360838	6.11957642723909	5.42851154054986
3000	ENSG00000104951	1236.87265469903	1.1769578828433	0.342001627894423	3.44138093753936	0.000578753112755992	0.00859758794732647	3031	29.0796377624843	34.6364641352778	54.5959488328475	35.5868373841386	20.6158039667371	34.4096696695975	23.3283155259232	27.1945824332188	40.5135914868455	39.7602441636935	31.8608400704314	37.1813602746013	69.7674204082482	27.7797618310702	45.943272341027	21.8243850776296	28.5100810686972	32.3669441946474	68.6332530415775	42.8925208554017	45.3802702125825	32.9762514231482	48.2843451938122	25.3390789294817	75.6529995639876	65.9289193775916	4.86193739297835	5.1142197548923	5.77072199812777	5.15327182057132	4.36567881884476	5.10474213725807	4.54401023289385	4.76524736859831	5.34033407896357	5.31325471126111	4.99371240159576	5.21650764689632	6.12448158707864	4.79596232535833	5.52178171220485
3010	ENSG00000104974	427.659200400748	1.11944727179028	0.33572818740394	3.33438571377204	0.000854880225449613	0.0113862313444935	3041	10.5183452043838	4.24093418946525	20.5265591480539	5.6476131661689	6.96479862551513	3.77122207637169	8.04080013755265	5.41811984598017	14.6404492529809	3.71437013491328	12.4273328014866	4.06002470059585	10.5781273673941	2.36545270177316	38.2436505907877	6.74208157544295	19.2318548547658	5.83321795970714	28.4610859101311	6.90163748832418	20.4084283780796	8.20397328873425	14.4122451851243	5.39789393738627	12.350521750095	4.08903521181433	3.39483584578991	2.08438209546234	4.35941990469725	2.49764127445146	2.80008164052637	1.91503210912359	3.00733907068811	2.4377923055534	3.87188791934971	1.89311758619336	3.63544478814264	2.02148850458256	3.40301234645143	1.24211631384069	5.25714833886107
3051	ENSG00000105246	724.401201447213	1.65761470913475	0.562068314428195	2.94913388032037	0.0031866589689005	0.0282798200794781	3082	5.82846121664893	27.4036640252362	15.7502028853951	75.3662418305532	3.18346180018191	6.659262379859	5.45869013175759	22.6832757131517	4.03150220557378	44.3990222802335	10.6401907290824	35.8730957277007	7.13661574061194	61.9865374780196	13.0195005218887	50.5876442000675	8.81961779913599	32.5051213924374	14.0439011926274	83.2049653716258	21.7979935595264	96.2170838070913	3.7122535486445	47.9365085566778	41.7215378353307	155.125832007953	2.54311504498042	4.77629689747584	3.97729850761853	6.23584654875891	1.67059645276619	2.7353623845257	2.44855480331901	4.50355709115826	2.01131751138584	5.47245600193595	3.4114521067636	5.16483034529257	2.83524009502339	5.9538830132472	3.70260219712237
3060	ENSG00000105281	2723.71583900236	1.67185689659474	0.321928707810606	5.19325197173255	2.06652193614332e-07	2.41444659394884e-05	3091	27.1321771603097	27.3205451904707	74.7177461719375	59.0960981687665	26.99678495369	25.9644373979145	30.6983128389143	25.1180781434124	28.5237691832876	32.4320671353036	22.3098416653471	25.7675980852523	115.325297188577	62.1671808892582	46.7450054084945	45.1918805374262	116.951205054214	94.2317282000327	41.9105458956337	54.4796539990288	68.3073352759869	50.1930899072397	94.7912341582059	74.615413360979	38.9936002224502	32.7937402874008	4.76193291295898	4.77191436825697	6.22337903232774	5.88499097421741	4.75471570188398	4.6984650600769	4.9400874629969	4.65065417858198	4.83409272964048	5.01934907522777	4.47960836958869	4.68748615820072	6.84956519994924	5.95808125299222	5.54674031962375
3134	ENSG00000105612	472.054590845217	1.21846715945896	0.443765787897232	2.74574379704354	0.00603738911594618	0.0440238459922566	3165	17.0623500776712	8.7166168650437	34.250716985491	6.85222155214958	16.4824819190366	11.5657524159556	11.0750893372998	7.94409278035649	16.108516873315	7.63489077453271	24.5833121810334	7.72173148932997	53.1297655517893	5.94183971242769	47.3992973378659	3.65070072626966	28.4491347720025	13.1627157200258	46.2377896337833	16.3457532023468	22.9353156966027	2.00040474706211	34.4537422175424	4.35284219821793	7.14997368885061	2.51129455869701	4.09274446439821	3.12376829795088	5.09806228385353	2.77657179868112	4.04286159363947	3.53178721918036	3.46924643122608	2.98988247243559	4.0097517647225	2.93260751783848	4.61960740218576	2.94892438777534	5.73144844146425	2.5709096874344	5.56679376720309
3192	ENSG00000105829	105.322602532157	1.50260391679602	0.450426274599465	3.33595973754459	0.000850054738414821	0.0113314505490452	3223	1.87773521026746	2.35224241434085	5.50037406533743	4.69400699862142	2.64114186089034	2.25852162720574	2.12167632172458	3.52869866145935	2.25651018202081	2.53647259551557	0.491612476434117	1.08527677318276	7.76478386213922	2.67813414461181	3.72418902069117	3.12176714544427	7.41524971710939	6.88695265525104	2.89857513691077	2.0147024738232	8.98268219676924	7.52084608399255	3.99789937872201	5.12319824383489	3.71923914502018	5.51244824339216	0.90899363500049	1.23403674722605	2.45952973570209	2.23081999287704	1.40116179355593	1.17537872883546	1.08520457865566	1.81913623426037	1.17409328841868	1.34282357342889	-1.0244065651385	0.118063013525192	2.95694576680707	1.4212282253819	1.89692629853936
3193	ENSG00000105835	26682.3378848927	1.19779141359052	0.357196987420827	3.35330771471304	0.000798518759351038	0.010862997288246	3224	533.217057451809	853.882106550333	982.351561068203	1895.75196140614	388.039054405907	601.746159924799	408.354616877508	392.715716404427	766.378009080049	741.426145193606	570.096549443774	1679.6404046785	759.739444495114	1588.99185708592	879.853520443715	1804.78176260917	1111.74405530137	1441.06126066629	1163.24088136539	3064.26985644094	1207.19555674236	2619.64660923136	853.371914537664	1608.1424496606	901.315554591805	1143.3699341487	9.05857912231624	9.73789308393406	9.94009561415384	10.8885545002388	8.60005805033729	9.23301121986855	8.67367872875267	8.61734152530136	9.58191235386769	9.53415918013559	9.1550624592418	10.7139366831919	9.56936091545472	10.633896016163	9.78111955111628
3198	ENSG00000105855	878.122613819669	3.13248574540519	0.537596277712905	5.82683674584155	5.64878212455169e-09	1.44891261494751e-06	3229	1.5404129972985	8.27696798312913	10.9060816139234	22.4570743804497	2.43149039919985	10.2568772733992	1.13986508845534	4.61327940393384	1.71413681235521	7.63565430127228	0.876159689183614	10.6020609539112	5.3693071050174	15.4402565279472	2.07963938791303	15.4282178316552	9.10158445663514	7.72103656523543	8.57969662257287	39.0314423396711	16.1530377605007	40.6475070878867	9.88766933145059	23.5347458371813	25.1716366333743	15.3963144735711	0.623317201098087	3.04910237680703	3.44706095167597	4.48909808621724	1.28184089507071	3.35851966131856	0.188863080763424	2.20579267208334	0.777482261509563	2.93275178724552	-0.190734254972806	3.40627283505067	2.42473592421577	3.94862481695727	1.05633338491769
3210	ENSG00000105928	882.978183616255	2.79298247487302	0.620347264983347	4.50228868978409	6.7225581327904e-06	0.000344867232212147	3241	3.68937418864536	9.98214173959231	22.0365766230303	37.7280952369778	4.7984787714983	12.5183842029634	0.453200127884196	0.963184906445537	3.19523046614345	7.60745460094293	6.3105873890555	18.8395432480174	16.9639091418612	42.7020733257316	10.066856032152	14.5691779519818	13.8472718128464	19.9651446583152	16.0552858641908	49.4067659118526	33.4297973789407	55.5529876504245	31.0850715127699	53.1749450206723	32.807844618451	28.7255721398669	1.88337611940028	3.31934938926869	4.46182821386971	5.23756736011534	2.26257711069649	3.64597645485697	-1.1417798266286	-0.0541153103134058	1.67591999388618	2.92741381918484	2.65777429741657	4.23569208309665	4.08439675592791	5.41623421401027	3.33154128220103
3216	ENSG00000105963	2405.02754936417	1.18641730068101	0.299651785520144	3.9593199774251	7.51634769375127e-05	0.00199553384597206	3247	42.4522778302165	40.9356920721285	84.236589729562	65.6232172229326	36.1500230684981	44.6760446589461	34.0737613602154	30.1941352298512	36.3105228071697	44.2001176789799	63.2748040849828	44.6724707207369	113.666283330761	72.0072726698935	77.1511956797206	39.1314907721165	94.1723809475343	95.2082821461835	66.7608729135078	69.1285040917974	85.4077638638851	66.4186026451041	95.3226005852075	73.5950014648297	57.1750307863181	43.8733667706036	5.40777006035455	5.35528738109849	6.39637512574483	6.03613441958479	5.17592466269438	5.48142955905419	5.0905893084269	4.91619644919015	5.1823157974265	5.46597830555961	5.98355923027648	5.48131414352856	6.82866056286833	6.17007071970506	6.26961661056654
3217	ENSG00000105967	2441.70502023505	1.68712113488086	0.353997150268978	4.76591727814457	1.87996384105728e-06	0.000131705132001471	3248	18.5243316688691	20.0533835809634	43.7953328405806	32.8730676179407	9.42587428089409	11.657250512488	17.0364998559484	19.6023214082776	32.0304709886133	19.3218775958761	15.6044815500206	29.6320848072118	44.2005596820694	42.7601876151232	28.0051314220887	24.0524740124817	31.7889159251496	26.3531496553424	42.7255659101268	26.5664141996911	50.5658962038446	39.0017897328567	60.6577396280139	44.600605957874	48.6235211127712	26.7768521522158	4.21134958800409	4.32577377613767	5.45270522849209	5.03883418564359	3.23662643930572	3.54315564845555	4.09055705960876	4.29295261075306	5.00137310710988	4.27216338919779	3.9638885202227	4.88908822760628	5.46599273250031	5.4181962779461	4.80761929344761
3221	ENSG00000105976	2097.12377367206	1.60514604747275	0.478384124567691	3.35534973892224	0.000792647044795565	0.0108201424492565	3252	11.3431778159595	8.12637153094937	33.2663961291824	22.5481329799622	9.74221465118168	10.1042734091787	5.65561487307526	3.61918598598086	10.6667177986501	3.41524479867671	19.3081639409311	15.3667819299612	28.8254229489901	16.5161404795698	21.6150089606356	21.5104300463851	23.3546914042903	8.0317994887571	25.6388253505155	43.8580137894896	42.1063046715262	40.666615893582	57.145307519022	19.2960036367261	34.179212049297	7.95792752522586	3.50375296594971	3.02261132489452	5.05599367712331	4.49493607594845	3.28424977057148	3.33689367720243	2.49968388117597	1.85566524812432	3.41504441499904	1.77198899203786	4.27113907640776	3.9417431662412	4.84926987126168	4.0458046895432	4.43396152919945
3243	ENSG00000106066	913.968407712641	1.47725634807232	0.373470800441741	3.95548017763376	7.63810815226763e-05	0.0020211120456824	3275	16.9901493253677	11.3373849531146	40.1364182116919	32.1649249502631	10.0625282175161	8.24583793976436	15.2638634181225	10.9620399318928	32.8363998437831	16.3181522273939	9.79780582204919	9.82350971340736	46.2350154514976	37.7674476112092	37.2654851175012	26.4249277480757	46.6119718953689	51.3701544133874	43.8181211776664	35.4306618874842	51.4827782538884	38.8624130524819	31.9962167369894	17.7985690452832	23.5453388489315	17.50030089392	4.08662662722237	3.50301600586932	5.3268399707111	5.00741641736611	3.33092092375074	3.0436661073822	3.93204826208773	3.4544443900632	5.03722405476072	4.0284057990535	3.29245869983237	3.29623855829697	5.53091396567084	5.23907138215825	5.21976813549555
3245	ENSG00000106070	222.516635141733	1.83977238514851	0.398922805137758	4.61185061734736	3.99099775580144e-06	0.000229129376572239	3277	2.9070801111812	2.30665636041268	5.3585565793037	4.7701193688534	5.49467177197973	3.94819722608843	0.772017681322265	0.680475989550692	2.98261151756647	0.960224879283669	2.37901947385636	3.63772734672791	5.80836323833237	6.02416446687934	2.31376122361866	3.2312828031201	5.71108388538573	3.66819283681378	2.68521106975469	4.61129612156048	4.54991695367687	4.22478778323544	10.2835798346356	6.89280904968371	6.157979849722	4.73830252068094	1.5395708287536	1.20580309112289	2.42184443793626	2.2540253691025	2.4580333033619	1.98119405919471	-0.373294205342407	-0.555383837445039	1.57657608019456	-0.0585557783928631	1.25036708122963	1.86303741482435	2.53813167815363	2.59076115784388	1.21023998835396
3252	ENSG00000106105	4499.20208497074	1.67305560700543	0.361571131819409	4.62718248159552	3.70673894445674e-06	0.000216721578800351	3284	124.175216835665	127.006289179137	325.19073840596	327.26580085588	131.045779036411	92.9542049018123	119.457036882196	91.0589378289847	94.5129573842648	151.701780306636	151.685094039788	172.310233679115	474.051447849223	386.180931257779	122.9216011953	161.421116436865	386.53251561535	409.462757996877	159.650426023192	183.001892774075	460.119333106594	394.680263977573	379.166721131921	430.2411738159	293.893123920138	325.872469732091	6.95623345579663	6.98875612884223	8.34514235910014	8.35431903898452	7.03392707521284	6.53844822365535	6.9003480312293	6.50872872580396	6.56244022604704	7.24509420630551	7.24493550995777	7.42886457700023	8.88889983018334	8.59313311879911	6.94159465470364
3268	ENSG00000106266	1247.37601686637	1.07034473724621	0.314489989974861	3.40343022470054	0.000665454075484096	0.00951683108131617	3301	58.3057579907954	39.6210456063059	106.289871828259	90.4275852660837	39.4730250142003	18.276901427672	57.2912139066323	34.7784385462373	74.5199667949133	51.5435637477287	61.9388262474357	53.8852787035856	127.912538413839	137.653091071672	64.888291118987	59.1648286890799	116.841322648198	101.799672836025	64.2850563772335	82.4240309662212	109.558301451738	73.5560064748686	131.653927361249	106.571578662161	128.889665426569	71.8238881625577	5.86556645883752	5.30819504859097	6.73186032136349	6.49869103407466	5.3027951792503	4.19194959888042	5.84024200131736	5.12012125604913	6.21955512632171	5.68772038418873	5.95277213881294	5.7518192817391	6.9990138787078	7.10489319653858	6.01988626697057
3359	ENSG00000106853	70.1381598798935	2.17668712397826	0.655460327695302	3.32085258558946	0.000897429244842164	0.0117851505208298	3394	1.38722413751534	1.46707979796596	5.58828970395514	2.68864056664238	0.374822634365934	2.21937020400215	0.281540449945252	0.778571201806127	3.27565943129013	1.74948003997555	1.61687403446006	1.12089774607999	8.21308474888076	4.80342374753217	2.72740150184949	0.487571897766174	7.1521905227945	2.79826423208432	4.13384945943095	3.88793857016358	4.07625654923649	1.89595670695552	9.92332906606701	4.46334727120171	2.89191607942675	0.483981540793184	0.47220090659246	0.552947344766424	2.4824068138085	1.42687690010382	-1.4157200194209	1.15015033762539	-1.82858588042185	-0.36109911236484	1.71178536847772	0.806926204793504	0.693207287383863	0.164654674261169	3.03792418498178	2.26406308558906	1.44752709559225
3375	ENSG00000107104	4511.74754099084	2.21767769763452	0.550867427891465	4.02579202426805	5.67838610486534e-05	0.00162708782388601	3410	9.71613318727189	40.3715769733653	39.291148296733	82.502027072364	14.7496328321964	38.9211395840614	1.08852420987114	13.7994430759764	8.42335804606785	30.4759455386826	14.6030176609522	78.2897796947406	47.0987946205056	105.410986495062	9.38120757551295	70.5934339446855	46.3201661372586	59.9317998580357	27.4237046493802	105.744611838395	39.4832893281027	84.1479886519052	31.5914867422079	82.1582310229883	73.7393890241629	69.5271376954764	3.28038226635291	5.33526803660345	5.29613242653721	6.36635766165575	3.8826071362932	5.28248204673828	0.122373494868901	3.78653813814152	3.07439549108292	4.92959907710469	3.86819462252934	6.29075207869872	5.55761823291498	6.71988142995593	3.22977364247105
3410	ENSG00000107521	1212.36771281129	1.04491661721759	0.232590111335546	4.49252382750761	7.0384040606194e-06	0.000354214366379843	3445	24.8280143280483	17.9992439511287	48.8842905003383	25.3772502484678	23.1130614299714	17.4814107841564	26.2581863608414	20.6990532353313	25.8158285426522	14.3483967079597	24.1249809787281	19.4681150770675	61.3396977409061	24.5906882760851	39.2000307898877	18.9880155540101	47.1548755098921	31.7127140570053	42.8505068034722	26.0216220017243	55.3223673996326	26.0617261448951	56.3142318163152	26.822143262096	40.008323442262	23.4438424434588	4.63389697848708	4.16986440306092	5.61129900876566	4.6654638493376	4.53063645886072	4.12774971274512	4.71469536836953	4.3714928759487	4.69018399611248	3.84281763383001	4.59245589977977	4.28304130248903	5.93874915244811	4.62004021040689	5.29278288240134
3412	ENSG00000107551	704.535113261941	1.74921560518894	0.361645205417057	4.83682786053173	1.31927584702436e-06	9.89643575246619e-05	3447	8.84749228521738	7.75490058330716	22.6731595295142	16.51203256106	6.17203605230622	4.40063568035437	8.61201698433581	10.0541797897879	5.09555659799909	3.12770413738338	15.5103595062284	13.437082725703	14.8425519244487	7.8396846855488	26.1314038852226	19.8802741017943	16.0830855298136	15.8636152955292	32.8787861043305	21.4127799777314	22.8913221673605	21.1920888793859	13.3121647322071	11.4001710880574	32.5728023632162	17.995613899373	3.14526859865859	2.9551082862402	4.50291354110277	4.04544581570021	2.62574648905244	2.13771193889851	3.10635116474352	3.32972348767226	2.3492397435088	1.64510404854123	3.95516022109644	3.74814804892668	3.89166725505566	2.97079562988345	4.70771272906852
3507	ENSG00000108342	5755.39987251195	2.4689368837135	0.787032042286511	3.13702206652307	0.00170673281345051	0.0183641217403947	3542	3.3308324667647	250.807293900332	11.1336677277348	586.108901359509	1.05076184390028	117.670317284639	0.974139577346508	76.146345366174	2.4504542048747	283.872785804988	8.84797424093731	525.539727145526	5.04092154663623	570.912370133485	1.78630208691616	383.283911761114	5.52641238524577	170.154448431018	10.5030786415294	1131.59709279772	15.3204442847643	859.753272050202	5.42549349695693	322.181842803996	34.3330216520949	664.87937153903	1.73588279158473	7.97043549453678	3.47685702817391	9.1950249377916	0.071435718245675	6.87860663158752	-0.0377995945318023	6.25070289130286	1.29304918530408	8.14910073779409	3.14534718546795	9.03765601578808	2.33368750142928	9.15712551176256	0.836976079587037
3538	ENSG00000108518	12363.0924508594	1.0328924001311	0.244274178102752	4.22841418668749	2.35344245870244e-05	0.000850146749528696	3576	653.038205635346	586.162111781898	1095.2444990559	687.523589907187	453.028884472568	518.985422268063	562.232654842331	503.153763130968	715.68174540803	724.966589121009	881.209537818454	597.542672607552	1441.62338378672	765.818757661206	982.514758831512	438.550911103154	954.793784395115	967.538653142143	1218.73074159503	603.886153594385	1141.50776049247	728.957598306828	1189.16330876976	700.234720031989	738.377755520689	607.678335510601	9.35102358808282	9.19515590821004	10.0970372533018	9.42526540505683	8.82345922714744	9.01955020520385	9.13502343860317	8.97485554290112	9.48317437168566	9.50177069825384	9.78334129998478	9.22289793443466	10.4934786022855	9.58085918719625	9.94033526873183
3567	ENSG00000108688	1088.43886767462	2.64688491743363	0.63570107927351	4.16372569393547	3.13096236190796e-05	0.00102946447221622	3605	34.5919402019023	23.1042307984734	180.840300920342	75.7306227661505	14.3271768017095	12.863685727733	18.8049103837432	12.8540415869292	65.0617742364807	19.05135099819	40.1738993856757	47.6478448810413	299.012735326818	107.54795631745	32.6798164902108	24.8756108161964	206.222651051601	157.459234617021	56.4811687750136	34.8773496324368	407.999503096586	109.235580926349	199.173526825288	70.9557989455409	64.3127048768793	25.1628281080595	5.11236402912906	4.53008515402174	7.49857241320741	6.24280488756058	3.84068244660574	3.68523216051408	4.23303752600701	3.68415013996124	6.02373826013869	4.25182140280435	5.32818659489033	5.57433905719157	8.22406312169499	6.74883629994998	5.03032797710394
3568	ENSG00000108691	18211.5932160688	2.7183506401231	0.631656669794747	4.30352558614859	1.68101424456939e-05	0.000664095709778037	3606	436.425811947695	627.379412964058	2467.59492001057	1862.08130713734	154.404627826772	224.497901195976	305.556942066711	385.116542136134	798.891789762211	550.84075395014	486.849888135087	1349.06245457398	3088.94409553665	2235.39854795091	431.257741380211	724.988338430291	3198.6194421508	3892.80181881279	818.272563556808	1441.86848042972	6834.67405669099	2616.89742571484	1861.79235679329	1630.32559387572	1039.60418396521	492.28894474712	8.76959262064727	9.29319437865984	11.2688898659981	10.862700353715	7.27057218358977	7.81055814722083	8.25529744832037	8.58915128316465	9.64185629249514	9.10549149098093	8.92733320022029	10.39774142377	11.5928980456173	11.1263163562911	8.75240654417747
3592	ENSG00000108839	239.133313835395	2.3193064849007	0.598186195791734	3.87723170681157	0.000105651730970427	0.00251900971157826	3631	2.16411539221485	1.54718058852627	7.76832244500378	8.13667725151225	3.11930192494792	1.41917222929316	2.74735689440497	2.95275688635895	1.60245636933607	1.06474800676622	1.18734638017043	0.752045231686734	4.48755939840312	3.57530019413048	8.38293900677193	8.60934767463056	6.72363356964496	3.61213545455303	3.08474575995354	3.23189680476799	6.02880485671828	7.59658372270633	4.17928023034576	4.67598091664569	21.4912942931889	25.6554959931516	1.11377742676997	0.629641599479763	2.9576030849169	3.02443976606048	1.6412232014917	0.505049684020892	1.45804433536588	1.56206257784577	0.680285076594786	0.0905120291310965	0.247740868472813	-0.411108659623135	2.16593103491663	1.83806438046475	3.06745613260402
3603	ENSG00000108932	708.485722925113	1.14453439753047	0.304691303328397	3.75637369700995	0.000172393213239875	0.00364581390642135	3642	10.11348428621	5.99871087465684	19.1148192192459	10.5132716189672	12.349039777402	7.18293930844064	4.67457833371211	2.9686261442133	9.77842537253446	5.4056724986438	13.6518936611916	8.43760554732962	14.5566538535017	8.57249270832322	20.7207986409414	11.3199693792836	16.3842108665606	11.4483814298957	31.6658139863616	12.6256226699125	12.3413857508819	10.45236659716	24.555548746239	12.6484957254301	13.5793226902351	6.52557282276553	3.33820821343685	2.58465249829402	4.25661965065863	3.39413978549901	3.62632696161735	2.84457432565924	2.22483623381336	1.56979541806342	3.28960216557287	2.43447410919135	3.77102917688411	3.07683364406199	3.86360685538529	3.09971477201942	4.37300770472268
3658	ENSG00000109436	2122.84465879247	1.33547798084209	0.469822619739929	2.84251529136963	0.00447590839242487	0.0360773452103045	3698	8.38554921706096	16.6628850912333	16.6739484637652	31.2010328381671	5.32109375645049	13.34748872861	2.55729834796978	7.16013385666641	10.6984450207736	13.2068847297616	14.9653597430499	32.9370330498952	13.0318749159674	31.701616556726	8.59730302920704	19.0218442975911	12.7008419982132	15.6163454557314	12.4093262389494	38.2478576209052	20.242573322997	56.9223057691522	20.3802841898055	30.9068453626869	29.355435551217	25.9904148043771	3.06790527714464	4.0585663123047	4.05952387615053	4.96352188185434	2.41172282370026	3.73849642559532	1.35462048284301	2.83998655851519	3.41932921638829	3.72321829538919	3.90355505419622	5.04163869861632	3.70397275648931	4.98648450430278	3.10388415788304
3690	ENSG00000109743	91.3460311327741	1.8173630084745	0.455894513538365	3.98636736022391	6.70926065391008e-05	0.00182700979758788	3730	2.04730555609375	2.11568282800286	6.82851109974311	2.89244713473022	1.59102694902834	3.07578220412053	0.980761089363415	2.24810458627318	1.38126643206733	1.9473053628467	4.23616775391592	1.19153915877104	10.0606165200577	4.87787138955127	4.99665614574683	2.15475382700016	11.6805883278509	4.39355636205135	4.94080822154171	3.04755384389729	6.55506960159412	1.96073332189125	6.51663891513183	2.35692646119431	3.04919996627876	1.45573473752595	1.03372643766346	1.0811233624402	2.77157104510688	1.53229059142973	0.669958272438461	1.62095334980179	-0.0280263520903108	1.16870915414774	0.46599162745143	0.961479135173338	2.08275972175483	0.252826365071171	3.33064681187735	2.28625172039268	2.32096293972786
3727	ENSG00000110047	24715.2505599986	1.00867104960378	0.320986464950068	3.14240991364133	0.00167563267488594	0.0182143447906433	3767	181.973989883308	456.654964832672	313.747253857713	579.968730658837	160.267867147053	394.206932035153	104.963940748273	242.806858328685	185.448364884774	354.502731458566	277.215786753133	835.103337508285	234.56818866334	536.81620423766	185.27042000139	458.378782431887	374.643914633123	565.718008956212	328.558893581825	767.543788637698	295.118265018219	648.962961078416	314.566698463228	567.31558418922	463.504396642864	515.045785080765	7.50758844597894	8.83496070838036	8.29345902138571	9.17983130839506	7.32434139159568	8.62280933582839	6.71374998015649	7.9236653623446	7.53487373729735	8.46965293330876	8.11486560750216	9.70581092063847	7.87386356303245	9.06828441090386	7.53348875098971
3741	ENSG00000110104	554.015921854221	1.17869276868276	0.387553090825524	3.04137109620785	0.00235503379626428	0.0227810842226222	3781	18.7674343798834	9.72854516110671	36.4528745060968	12.4310255756034	13.5141630265443	8.16036246652594	26.7172063418335	14.11909616631	12.6029170056081	7.88126647643314	22.2354511455478	8.75345553515778	33.8638349968116	7.19149208835938	24.0503093886861	11.3681815951047	62.5550655642653	24.654953759231	17.4635888478772	4.99485767448836	66.6894770311239	13.0603153729884	26.8326059310183	11.687598779057	23.715239782895	14.0597797599952	4.2301595335266	3.28222407573751	5.18796067822362	3.63587342038486	3.75640025900969	3.02863323516804	4.73969725661053	3.81957583235496	3.65568578595114	2.97842748151617	4.47478977139336	3.12985265115125	5.08167345907148	2.84629113160308	4.58798354816136
3750	ENSG00000110203	39.4131185962961	3.43666684601191	1.06875050040561	3.21559320412729	0.00130175215386685	0.0151883818803701	3790	0.620108464921743	0.218540665630121	5.65976466267934	3.67389052072364	0.349326140715007	0.034159732918178	1.38226544812651	0.598533576336089	0.0333866982854788	0.0395928066319556	0.715455572559971	0.20187654663426	1.17180452928026	0.885251124246727	2.87901807175088	2.42413898687125	3.22070156535972	2.38535608535149	2.19816840450761	0.678192072226395	3.05542667910922	1.32326849894021	26.5502136395998	16.2533350967789	0.54301974914787	1.76769178065049	-0.689407511454666	-2	2.50074206594689	1.87730863582259	-1.51735348860233	-2	0.46703469526437	-0.740495913625277	-2	-2	-0.48306591177528	-2	0.228731931400482	-0.175841324083486	1.52557684480393
3774	ENSG00000110446	4788.44158767108	1.13623144464946	0.325766745873043	3.48786811129049	0.000486888184903312	0.00755412956538281	3815	129.141178328955	141.906036351478	228.042135778077	206.525041272377	60.0836191800155	143.036045017572	69.6739947369236	85.5599249644151	141.353899246562	163.670714485403	245.453200152318	175.357460938523	281.326581592632	209.303720556812	196.22980538507	161.285579723616	228.084539539586	256.096997644234	167.177572627445	170.809097193835	261.890441663313	242.462317503494	219.123692134999	238.66868075453	242.462317503494	167.048895530117	7.0128052856832	7.14879214935725	7.83315660829489	7.6901729095753	5.90889981213037	7.16023494108128	6.12254837702423	6.41886331215524	7.14316787022778	7.35465239401596	7.93930416606835	7.45415500405533	8.13610206421928	7.70945414676326	7.61640037921883
3783	ENSG00000110619	1370.24036704542	1.00687146430568	0.294917109233885	3.41408291611586	0.000639970961510457	0.00925223472809163	3824	27.5305053692985	30.139140332506	47.6121252917005	37.9310459251728	29.1221115334736	26.2371882262509	24.9850547276797	22.3589773133544	32.04905403785	28.8248464466839	23.9658011781906	43.1355493437347	60.7050710899565	33.6983081885408	28.0668104918282	23.2949798977992	47.767113436593	39.8589718745703	32.4908222946752	37.9468901349952	61.9908766845947	51.068473728596	64.569179315349	49.778709450791	37.695003728907	29.8709882009171	4.78295918818767	4.91356636199834	5.57325712368422	5.24530724849303	4.86404305854316	4.71354121311316	4.64299347306785	4.48278229654369	5.00220986967075	4.84924101738028	4.58290526503335	5.43080542412188	5.92374513411536	5.07460425812624	4.81079322040262
3820	ENSG00000110911	2033.19925082879	1.42087198515849	0.330045377881235	4.305080696115	1.66924876981895e-05	0.000664095709778037	3861	21.6234455503446	32.1220800991625	48.7335816471419	39.5290008767928	22.2888802816752	41.2585142616995	12.4499711265845	18.7010192941331	24.9166894269456	30.0030100643227	26.8382413661731	38.5257767764946	54.606193440184	46.8549852729533	26.6969089926365	22.7268694097543	40.368408550364	31.8239029484681	44.6505865868548	42.9474583976689	52.6779695725554	47.7757122851007	62.15164104705	52.5432865288954	59.9833633403487	32.0307912947092	4.43452452001063	5.00549341400596	5.60684435137376	5.30483958537723	4.47825223716246	5.36661996492729	3.63807049135087	4.22504500085669	4.6390404913148	4.90703534184275	4.746218233809	5.26775214027892	5.77099268593546	5.55013065068932	4.73860080911699
3824	ENSG00000110931	1826.99675890387	1.47295553944495	0.333258729486374	4.41985583307933	9.87667683747527e-06	0.000456595324844096	3865	19.3412588336765	12.6315671650417	42.7172473758884	24.4731696061892	13.7878564186638	13.3783570459896	10.1705718723461	7.73672617847869	19.9065333732516	9.69760038401391	33.5000736704445	19.7135850516847	43.3621727045183	16.3446090404384	32.3569120037652	13.8115919224197	47.8244683401965	32.2948463765353	36.9456373752083	30.5485646226486	49.3963915873316	34.2134083336365	58.533384259673	28.2735786525932	30.6017653605258	15.8255882950525	4.27360979114989	3.65896173646522	5.41674678018294	4.61312905690948	3.78532627512233	3.74182904889808	3.34632889642321	2.95172321427202	4.31517009943809	3.27762780478808	5.06609236311055	4.30111825919184	5.43836514105107	4.03074296344764	5.01600202498431
3855	ENSG00000111237	310.564020976908	1.11434431758426	0.24312538338365	4.58341413009039	4.57444787645372e-06	0.000253854854501022	3896	20.5570054613044	18.0935394987231	36.8081468876416	25.6783206816425	12.7275417734016	18.13471488435	21.8479681302063	17.9382993948247	23.9038101079271	19.7057011998426	23.7487018336825	16.5954425158752	38.0681339139827	26.892778295717	42.3029778115129	25.9382265724684	28.8660954353541	39.5022458434287	43.8817034966462	22.5915942883853	38.7142419213306	31.3103177379769	36.1843818851554	20.2547225032082	29.6394937495091	13.2583595303126	4.36155821735822	4.17740275368997	5.20195321371266	4.6824789506386	3.66988189560443	4.18068215819016	4.44942720963474	4.16497121976289	4.57916868739087	4.30054118156366	4.5697767489922	4.05271519414069	5.25051194613697	4.74914690277202	5.40268731668869
3938	ENSG00000111729	144.838991862726	1.41743744138633	0.515566622895171	2.74928084643395	0.0059726187466326	0.0438718503130246	3979	8.00102879380141	5.54214623052126	13.8571344312288	4.9413984533908	0.850875132600974	1.98865302476849	5.46781375424497	2.81414730364471	12.3527450426048	8.10546554235901	13.3326812457549	9.26031905131284	22.1207905931756	4.99046413613054	16.4589288302076	3.82530842319264	6.28451558068375	7.67231679729328	19.4171754099335	5.68697703869193	10.9713616207211	3.86823793745275	12.3639911492313	2.97055637716641	9.38317783464848	5.57592846380805	3.00018551753597	2.47044477708866	3.79255704289038	2.30491939327859	-0.232980665437975	0.991791580287694	2.45096410241667	1.49269784693824	3.62675976983849	3.01889505019246	3.73689503517712	3.21106190037723	4.4673310430491	2.31917399908049	4.04079854111872
3942	ENSG00000111752	1343.61092307382	1.30377367493493	0.469618745718314	2.7762385697375	0.00549918405062032	0.0416247139252808	3983	28.4456171597357	15.9582344237061	76.8633822132852	25.7399938629855	27.7231489198184	21.0592090748072	14.8455207297072	10.4395180983347	39.8087812305152	12.561395954833	31.4050177589018	19.7728145668494	80.0824758488747	28.6260672123671	20.993816716395	19.0833841466303	191.528469847754	45.3643899079055	29.9634322447675	25.7408137315383	40.324430986752	30.823509490318	120.910037169001	20.770795954599	54.241012679452	9.77099659754039	4.83013447715509	3.99622913936332	6.2642245554798	4.68593980447389	4.7930192294546	4.39637934866407	3.89195579386975	3.38398321166212	5.31501479802707	3.65092489551863	4.97292318004049	4.30544634140321	6.32341467245385	4.83925757441272	4.39189257010495
3952	ENSG00000111802	1199.38127249978	2.15713035090501	0.372716891319384	5.78758409169212	7.14059432110729e-09	1.74702879213183e-06	3994	15.3367774285434	16.6674641520278	57.116884530157	40.2375077494479	12.5497192949378	21.0476297022243	16.4969928772497	10.9464848923445	14.8765802930778	17.3457597322285	17.4238172489084	17.3299822813139	92.1029485726124	72.8670913465195	34.5064967545795	25.9696308012238	58.8361969035061	56.8949896371535	55.6747819275089	38.9075195780086	46.9361144994503	25.8675118310332	75.6726718879328	45.3507826412781	36.0889811655088	15.8050284109188	3.93892346975754	4.05896271909261	5.83584538385745	5.33046904444279	3.64958319003311	4.39558586692532	4.04413116442147	3.45239576448315	3.89497102447701	4.11651112593626	4.12298882231261	4.11519827433215	6.52517543820716	6.18719549832138	5.10879610759605
3972	ENSG00000111906	84.1670086054973	1.85794964006903	0.504337123514083	3.68394384122141	0.000229652858594201	0.00441083262104297	4014	1.69974540338716	3.22655880600684	5.20238657996789	2.22600781634675	3.06672202305032	5.39185168453395	2.55219397027538	2.64624418340719	0.711976928780636	3.49872689335938	0.468088691442317	1.36941246272683	9.22501213542982	3.13171015929163	4.47062845490867	1.49382318559523	3.08298795707417	4.19582102268783	6.26932545066679	1.29674830249713	4.1863073175064	1.65688554155209	3.58579117842916	1.29316386875181	5.59665356576025	2.51390263405155	0.765318668258372	1.68999631972088	2.37917360733177	1.15445865853113	1.61669740229395	2.43078081237099	1.35173798009024	1.40394619311191	-0.490097602674684	1.80683005383937	-1.09514618349518	0.453557047258168	3.20555080902809	1.64695069695142	2.16047765133031
3992	ENSG00000112096	124187.019589779	1.13554731787367	0.364031303011543	3.11936723155277	0.00181239919882055	0.0191454487968004	4034	1772.36979755464	3688.64371785773	3328.6503266148	6503.67769190859	1089.37051137367	2458.37231269404	1048.36314965794	2011.69893092484	2690.12970209595	3804.06098279345	2261.61582709098	6480.44264501859	3208.7430596698	8999.58618248494	1963.85547570085	4023.24639671749	2993.75764824274	4704.07442888723	3592.53906970839	7481.69013850126	4597.66721794393	8251.36511333688	2771.47422219848	6817.40419852664	4172.51559283943	5248.37738490572	10.7914639322557	11.8488747320568	11.7007216085632	12.6670400470248	10.0892790045657	11.2634877085101	10.0339228330823	10.9741986935022	11.3934600173175	11.8933246588491	11.1431381691526	12.6618766440626	11.6477925549982	13.1356429498597	10.9394730472263
3998	ENSG00000112137	911.922169216159	1.44587055316045	0.429960829783246	3.36279598746088	0.000771573619391619	0.0106053027391399	4040	17.9820156931369	21.3044078329231	45.8458381058416	41.3375985292843	20.1166530300618	14.4963689582395	11.3163475710387	15.1175780065641	11.7243554923381	9.65811480635998	28.7707066791089	45.9455695605289	41.4276070302843	44.0293939019845	21.6528683181263	29.8856285618831	59.9509810899214	51.132349191638	21.2415239827528	46.0767011192819	42.1914453127895	33.5584145011913	86.8990410205527	59.431670181753	47.557399986464	25.2490322472585	4.16848284363175	4.41308004650309	5.51871886651374	5.36938267401051	4.33031838717788	3.85761967499289	3.50033648844441	3.91815511818924	3.55143671241997	3.27174161298062	4.84652875252782	5.52185384690837	5.37252058367545	5.46039507950694	4.43648624382275
4021	ENSG00000112242	771.669615589905	1.16823043294426	0.28754147697923	4.06282406704283	4.84825707606631e-05	0.00144656345742369	4063	7.1119645898885	7.11262588852388	13.9361025508817	9.16508249251511	5.83601857453774	7.38011082552529	4.92807737474773	5.73552233609804	8.62313364747406	5.55439133636167	9.06062876279448	9.7804790561105	15.7224267230336	9.69963709257147	10.8643674764229	8.71912198760992	14.9720956658723	6.45115217088787	15.4030903379625	13.0456960179715	11.7136911890074	11.0205133463693	16.4349163436482	10.064138349755	12.4421301202254	5.15531848244079	2.83024814108002	2.8303822823425	3.8007552402617	3.19614786614507	2.5449844749883	2.88364248108719	2.30102490767415	2.51992487898448	3.10821224009441	2.47362882626354	3.17961116964129	3.28990513132767	3.97475200657324	3.27793077054288	3.44153227813262
4034	ENSG00000112303	202.150805403379	2.27197039539491	0.422952566131156	5.37169076943342	7.80017884360575e-08	1.15931069298937e-05	4076	3.63085538508012	2.00731891017769	13.5051980622063	5.23299353707772	1.63547563303541	1.96178259416797	3.79870075707907	2.47274876211404	7.12057641699013	1.83425350953136	1.96866873321589	1.76049077489742	9.19186182041028	7.95697263185989	16.2046481911116	3.51039706611783	12.1435518930576	4.62062034775197	25.1807000477825	8.45027144417865	19.8922058373921	6.64781830099271	5.06629057873058	3.47112643700951	6.85712806695907	1.9737485316335	1.86030946955354	1.00526984120566	3.75544289291769	2.38763647717704	0.709710264855812	0.972165170153208	1.9255060680751	1.3061156655002	2.83199403336486	0.875193045513422	0.977220370176086	0.815977667391547	3.20035711037445	2.99221963682973	4.01833579444172
4108	ENSG00000112851	2851.33252580696	1.23061071833799	0.276255732476413	4.45460699514376	8.40470072058219e-06	0.000408100398746421	4150	23.7208221350685	30.1614386875165	46.6590752620751	60.9183653456941	21.7942882180766	31.713665452058	17.5676311955063	27.3675436772902	34.8630528597429	18.1659334131902	20.658316266948	43.3986122075276	54.0433939896075	68.6435487947705	22.5122117251635	33.2195196229462	45.3793626168648	80.9868701134874	38.8725185867406	49.7170221465989	45.652000550973	42.4058989769357	64.3995856013165	102.675844475829	55.75445376386	48.7798532892908	4.56808210770685	4.91463334106166	5.54408580966685	5.92880532464262	4.44587818222142	4.98703272804955	4.13484776757176	4.77439404900501	5.12362700264034	4.18316359199134	4.3686507686299	5.43957700407026	5.75604637536553	6.10105223537443	4.4926358970449
4135	ENSG00000113140	1239.00099255378	2.34489581523643	0.543733060501677	4.31258642443574	1.61355777142003e-05	0.000652593980581761	4177	18.7313855012072	21.4983504446576	75.1512983085282	78.4056156095393	28.0870258584431	38.7324418794465	20.0979532520669	21.2336660779668	16.9455980220896	20.8552967498764	9.7949648722294	5.17199707134075	32.8850336629872	40.726032476371	86.0274992234694	97.5677412573001	28.5445991227829	27.3177800798812	59.8288058318132	59.5280274509471	78.7491168481835	78.947025269514	30.5653709432007	30.3006057924985	209.458662527261	214.452096940263	4.22738570999392	4.4261540618365	6.23172612314205	6.29288508241532	4.81183196013335	5.27547055355586	4.32897668169235	4.40828157474533	4.08283864633182	4.38234193535853	3.29204031855194	2.37072145821789	5.039359241985	5.34787936895206	6.42672599483922
4151	ENSG00000113269	1367.60246623663	1.37434060178085	0.289242047438713	4.75152424742829	2.01888943495921e-06	0.000138389649500674	4193	41.9568689962711	25.2541810029543	91.7247600234088	37.2212952769949	31.4675759268945	23.8355429255425	35.4239307057359	25.2573657972547	39.5508634668223	23.7095488121189	61.3851058856318	28.214266476901	111.056250229614	31.1497957078071	72.6357421917691	25.7905414403938	86.0240581946361	58.1134577250726	99.6104326854786	35.927664258078	98.128408816099	34.5082221213904	111.886708350679	44.2793066893787	62.7317196955861	30.7800789968435	5.39083511665167	4.65845035058895	6.51923931988867	5.21805635601205	4.97579414124069	4.57504258234937	5.14665240000483	4.6586322767916	5.3056372865691	4.56739630377595	5.93981674606025	4.81835293733181	6.79514677961163	4.96115079642556	6.18260773117732
4153	ENSG00000113273	367.892241046782	1.1397233491566	0.31331256403879	3.63765606608581	0.000275130482209775	0.005011913010976	4195	7.01811704949962	4.6068183129909	7.98921448835991	5.18998519550999	7.30273300691045	7.5008672305033	4.86676251918009	2.9981914636106	7.20718663139136	4.10825781579878	8.69578604051657	3.8199567420509	10.894612418654	5.19350544372286	5.95665331863313	3.91873571975618	5.98268100872788	2.83799920427628	11.2320171369487	6.23244535856992	5.46961842932496	5.54379258107191	7.74229862341832	3.42331428922715	8.64662048281235	9.18010377194562	2.8110840094848	2.20377070102097	2.99805366216984	2.37573042328551	2.86843648558459	2.9070574058507	2.28296237791204	1.58409251630164	2.84943620467668	2.03852672155464	3.12031644334554	1.93355630098825	3.44554296764848	2.37670863861029	2.57450199566983
4174	ENSG00000113407	2630.52482295351	1.33320193525372	0.317069144270317	4.20476719146502	2.61351030849076e-05	0.000913464932657772	4216	39.4252142546908	59.4329569162701	86.2702238414189	113.239418311016	33.9295945586226	50.0012181708786	44.9053724314659	45.3485151603588	37.9328523922303	65.5941940018691	40.9330376364442	76.787900331974	110.781172151879	120.964458893089	53.1962192389304	53.8454183742979	82.4380442331533	119.286335514844	55.4126163306847	113.509532148396	132.10759642963	150.286974294281	83.0038529349033	130.978962773642	86.9520655707517	103.804246178562	5.30104669019078	5.89319125477447	6.43079079416495	6.82323243330474	5.08447228556816	5.64389133832827	5.48881615269493	5.50298340846681	5.24537595524614	6.0354962168129	5.35519382788927	6.26280709455399	6.7915688983169	6.91843941487282	5.73325180905233
4187	ENSG00000113552	588.819555981758	1.99930085433809	0.394907188238527	5.06271071756359	4.13336805741583e-07	4.05758964302987e-05	4229	7.57181379621366	9.13980160899553	31.6962731395889	14.1458511943953	7.13504585889831	9.53527884672086	7.30850444152025	7.87638160896897	6.65992833894642	10.8636069978282	9.18377654548964	8.28393898246411	46.6898788702476	25.1912781559344	11.9695787909776	8.67121177154352	41.8523307449002	16.7530126881089	16.3380725086126	8.64558295130545	28.3157376570858	7.68560138427113	38.6767073391301	11.3138582500828	38.0316060661681	20.7604131595208	2.92063893315173	3.19216285009465	4.98624131256689	3.82230708512352	2.83492270232789	3.25327512887878	2.86957621390025	2.97753301119248	2.73550665393275	3.44143128954768	3.19908753959245	3.050316927047	5.54503794062061	4.654852418327	3.58130047967841
4295	ENSG00000114573	1065.91485879641	1.40752713029856	0.301334563045792	4.67097805200883	2.99768971416285e-06	0.000190689038097327	4337	16.9168059145746	9.23806241571846	26.2371492065899	10.1191413955768	18.4759158542089	17.5931227204821	10.3462944169812	7.43120964403924	21.1068566767758	4.22808440100267	17.7381567103324	7.69983289734981	31.4175822702885	8.94279809576353	13.4627720619354	5.34664291975411	36.1894480498348	18.6974664403889	19.6860053614517	12.716855134517	28.3732769484469	10.1634549680298	26.8454886648083	6.12781829615687	27.6854710893637	8.83895391442769	4.08038529182004	3.20759029359367	4.71353906755119	3.33901497811191	4.20757397566346	4.13693967397392	3.37104224585012	2.89359707017334	4.3996398372633	2.08000417608026	4.14878419229237	2.94482713661524	4.97350025766867	3.16072630425902	3.75090359460125
4345	ENSG00000115008	35975.3528411048	2.68523039010866	0.497887059027606	5.39325202658014	6.91937935437934e-08	1.07881264581073e-05	4387	27.7892151054915	1070.3886404483	152.677922756957	1697.29110451271	12.0892704982011	482.299766997632	12.4504691350547	555.85404371904	45.3321926441097	1102.66503501081	41.2849281446005	2140.7357160657	137.426150901183	2347.98966501668	53.4484332020715	1164.17184578038	241.298874861575	1816.11512523414	158.692218202431	1929.13098082833	141.957350890842	1549.9145180077	79.1715533492104	2180.16279415072	256.750877891387	893.552802570999	4.79645318169621	10.0639189951638	7.25434765314228	10.7290183091889	3.59565528567945	8.91378630289871	3.63812819911368	9.11856229925926	5.50246403860144	10.1067788836404	5.36754328913238	11.0638909838624	7.10251275132233	11.1972103429133	5.74007575200558
4346	ENSG00000115009	8675.07392381907	2.37619185236938	0.621414766229401	3.82384195146754	0.000131388155106855	0.00300210607854068	4388	11.9252796689429	561.202989111477	51.6485206437279	1352.4270327541	4.11335521179396	167.391696786604	3.0188599399887	184.036938839301	17.7333680577389	745.671795422763	22.8355354662502	1147.71152539724	46.9567709200147	2170.09197911535	13.0992931346014	778.614082373359	36.6054661755896	622.912258553755	39.8278940193519	1289.01698882801	54.5090809369523	1484.08706020542	39.8382506111291	1968.12166635623	130.702888708456	1154.14519384659	3.57595119527043	9.13237888291789	5.69065512179914	10.4013350433548	2.04031566220201	7.38708415671982	1.59400382456567	7.52385155459907	4.14839466489335	9.54239696327789	4.51320871448961	10.1645443542214	5.55326129682221	11.083540477102	3.71141705789286
4352	ENSG00000115084	514.683703184931	1.29405261903207	0.241936298973066	5.34873280497746	8.8572190620516e-08	1.24651641366201e-05	4394	7.94563761669034	6.90007700419927	14.9195920294622	9.82640787418689	7.02214473338379	7.75058731102703	5.85425537483805	7.38025842911854	10.3891129435161	5.04263575020711	8.51703741502341	7.42682652644441	18.9409836507377	9.44644508702138	11.0871677580963	9.43653153187566	15.0390202985195	11.1095864571506	12.6692562634432	8.54655738472019	16.3086904496473	11.9373045397971	19.0024519212451	11.8634036281385	11.3895738645465	6.44502649060482	2.99016299673263	2.78661246231929	3.89913618107577	3.29666412366599	2.81191173190411	2.95430563665814	2.54948568048812	2.8836713349686	3.37700057236111	2.33417801741324	3.09035168750216	2.89274588067177	4.243439350255	3.23977151237931	3.47081896776288
4354	ENSG00000115091	7152.00421454906	1.23896723901157	0.24199245345842	5.11985899272871	3.05764192112322e-07	3.15751165400147e-05	4396	92.6205358064807	97.0233555075902	180.634434100599	158.080330842027	91.1190565245	103.684939989916	75.8727115433219	73.906228388602	112.167896543053	87.6162945285647	91.3224786150483	122.885959123279	214.92226135843	176.591034533901	119.744077889063	115.45568834382	200.029816106623	171.363415807114	145.773879241732	185.113007160208	222.135235530914	184.907645857006	182.111019635011	148.648823621672	179.724748942424	124.48270057047	6.53326019789222	6.60026017021939	7.49692912783633	7.30451406119035	6.50968090389046	6.69606255085269	6.24550919264922	6.20762404635904	6.80951601255337	6.45312729632857	6.51289811166757	6.94117627342321	7.74767111268964	7.46426828948923	6.90381049699839
4370	ENSG00000115204	213.728635207826	1.03487927323843	0.266013913470367	3.89032009543256	0.000100112075570252	0.00241590643064298	4412	20.539068449411	15.2276793821998	35.6203858840265	19.4617985526561	18.5186445237034	9.67648265606844	26.8522008714504	20.9575288359519	23.293815178706	17.7530630117124	13.4916132237843	12.5236430250666	37.9757407139227	13.3077724455671	43.2556329289814	28.7080548959472	35.1814025031808	26.1483948077706	29.8987811229545	12.3675772242081	42.6824349023952	14.4497657529689	35.47284944337	20.154507884709	24.875859573381	21.0965168574219	4.36029884451368	3.92862419436959	5.15463124046659	4.28257313712854	4.21090659896621	3.27448273171449	4.74696843472563	4.38939670936306	4.54187504566958	4.14999605531155	3.75399095991202	3.64658238636656	5.24700619954576	3.73419719726536	5.43481611363775
4449	ENSG00000115594	6022.71158733388	1.38265740765457	0.486766829802257	2.84049225009078	0.00450439674311197	0.0361967768598836	4491	23.3443442213734	25.9885607101301	53.4835560522828	126.760605298577	18.7695903871795	16.3701265118299	14.0800404133906	11.4865680598225	20.1682176016242	18.6772840906395	40.3595284832993	57.4202641782286	35.9097049282359	118.455431979525	27.089813749144	75.8173447124899	51.6498528577493	79.4253079400473	46.5123289984646	162.024341110046	54.727006495676	186.622242968004	39.5314883040588	129.949605603755	118.964697032651	135.029962776169	4.54500115650833	4.69980483205048	5.74102348643	6.98596264368269	4.23032526115456	4.03299356619755	3.8155795697798	3.52187591091632	4.33401168399824	4.22321277938721	5.33483741455514	5.84348806297588	5.16630189324444	6.88820054715606	4.75967856948635
4475	ENSG00000115762	5239.00147236246	1.22982511845607	0.292526556730405	4.20414861543489	2.62066713085953e-05	0.00091395766188726	4517	48.1356901473588	43.6070419321518	94.7847148190335	72.1551025919761	48.560351646865	40.9428627378331	42.7400950625792	39.4430369322757	56.5269370245739	42.6700587992201	44.7153768554173	51.3722092592784	114.931558613781	89.580438544685	49.0302464291507	41.5978087797841	104.019343372256	76.7648674324752	71.3136055026469	72.8270254923492	99.1552603502554	71.9388982898222	134.677994328703	94.5224091462257	90.3649951364409	57.8542704584913	5.58903507007366	5.44648922393203	6.56658252075406	6.17302951626832	5.60170696370813	5.35554007446618	5.41751821173298	5.30169873175675	5.82086661995113	5.41515219345743	5.48269912983619	5.68291621293411	6.84463118622828	6.48511182387059	5.61560010760662
4491	ENSG00000115902	1018.64560311364	1.11446028914584	0.256336669999509	4.34764284465417	1.37608447219736e-05	0.00057437982575734	4533	12.8334097477739	10.1884255849422	23.9194129605805	8.99088080230939	19.6396011984626	14.5028937878583	14.5259717155481	9.33955397781227	8.57738041874437	9.48212537608389	8.59068565834048	7.42912919801436	25.2970509795785	7.73270412939472	14.6614000575751	11.2110329053892	27.990012743701	8.87873002128371	14.8801510984257	4.91990355794872	30.4698509631523	8.93484255155193	37.8124175954511	10.6706652118067	16.3250072861799	10.5882872387907	3.68183263029111	3.34885922428249	4.58011007768208	3.16846245799528	4.29569372948693	3.8582688873246	3.86056277089663	3.22335365385752	3.10053710763958	3.24521046902493	3.10277328344879	2.89319311583361	4.66089730648222	2.95097301335539	3.87395097187046
4493	ENSG00000115919	4673.3541303343	1.37013023943684	0.34893960502475	3.92655410766472	8.61715144445934e-05	0.00217176797814956	4535	94.4574800178465	116.339493973739	206.676307080378	222.700233738414	54.1109904255964	84.7891013996354	53.5924029430301	65.8011413447167	148.992599080783	129.837897059636	121.133927621976	184.92983609097	232.831806836095	275.213241643763	181.819875177112	138.048722636656	135.974408551465	198.910791390145	259.149797126405	250.266483774592	249.908858706218	266.876563371041	175.536416680218	247.538541378705	211.512986485133	182.047291973997	6.56159314197598	6.86219712397015	7.69122920061441	7.79895926210372	5.7578497429536	6.40580693081761	5.74395659905511	6.04004070313484	7.21909685915589	7.02056772812041	6.92045918657146	7.53083419390007	7.86314434608896	8.10440607549135	7.50636610246514
4594	ENSG00000116701	7002.69095625792	1.13082729586066	0.372519823678252	3.03561642624787	0.00240044527049131	0.0230939969911203	4637	164.168467814455	134.543363437982	325.360701372188	246.599073127912	104.369435956671	101.049136172488	97.4819194698469	97.2287958527847	153.450281307486	128.393110619348	301.372234523817	211.502411107309	379.895420073461	308.979874433557	322.011131784555	178.896336266323	182.857378466659	68.8064268300864	384.827813210627	345.069577008181	310.833108483202	310.618707759322	410.927151444907	289.127043430798	286.172906141907	224.695546167115	7.35903324200468	7.07192741931681	8.34589619567354	7.94602356698393	6.7055554778363	6.65891317853845	6.60706275364625	6.60331174906306	7.26162748035294	7.00442398147201	8.23540269708878	7.72453029979953	8.56945850910292	8.27136906026525	8.3309667523158
4637	ENSG00000116954	904.153740598058	1.23038790422743	0.28430126657304	4.32776089624396	1.5063286485562e-05	0.000618690324171553	4680	12.7082526176286	11.9669035225072	25.6575834897842	18.4134918012562	12.332009867305	10.4957290640763	9.84317637971608	10.2457033755679	15.650426200415	11.159915411834	13.0073980230784	15.9662662385507	31.9115390670618	20.5394610889769	17.4402033263501	9.81673383421008	22.9688256913228	20.4810070008343	18.2604596273667	18.318437091116	31.1501072071122	21.3531216238255	30.5907507151601	18.653952086761	27.281198794116	19.7317298830697	3.66769376856712	3.58097799314753	4.68131339425206	4.20269132975978	3.62433604380012	3.39173047882047	3.29912394643788	3.35694712478177	3.96813004078984	3.48025418698366	3.70126049163685	3.99695506831756	4.99600628516779	4.36032642384337	4.12434495473884
4646	ENSG00000116991	422.82308790462	1.85015031072384	0.357406519333786	5.17659922424629	2.25966899112661e-07	2.5852889184091e-05	4689	3.49182904864851	4.09251440871532	11.5815622431058	3.330356799735	2.49442036894373	8.81900044791286	2.68156434887197	1.88090035616039	4.17514479307864	2.82585027394999	4.6161866836997	2.84430655683803	13.4192232968438	2.90324559845227	6.5081727944077	2.029090217829	14.5105823536841	4.1950658433799	8.830472596059	4.45567691744996	10.4785301869142	2.57219434285042	22.3558472777436	4.25476284970184	4.96810719608798	2.9024618284816	1.80398292989973	2.03298749607525	3.53375796724419	1.73567674955873	1.318704613959	3.14061514891686	1.42307487379209	0.911423421704789	2.06182623079251	1.49868502733063	2.20670156934772	1.5080769657293	3.74622926581297	1.53766662111436	2.70225255560873
4649	ENSG00000117009	3290.75580945586	1.5332762924489	0.330648766279557	4.63717530145733	3.53202841296087e-06	0.000209588984519838	4692	28.3714637352022	62.9503457686812	84.0918722814796	157.68979277204	18.5949127251871	35.8874478265662	24.7436240515244	62.7310923819477	37.0885230312689	46.8114304220916	33.0587951328284	106.371412444119	74.6646757554627	163.636347267162	52.6911407024116	66.9715010867154	59.467934535674	184.379565859422	116.759562396767	201.90078829759	91.264050966878	191.614676996352	59.1110132209237	143.757328345649	134.68472839224	151.568341551388	4.82636867866998	5.97614239717465	6.39389446152888	7.30094546757118	4.21683607159579	5.16540742292076	4.62898491364372	5.97110878044844	5.21290091172017	5.54878894520379	5.0469622397363	6.73296666517497	6.22235395281839	7.35434942826116	5.71948850762017
4669	ENSG00000117153	289.531536486038	1.78883662958426	0.326570153754965	5.47764885742277	4.31014377153196e-08	7.45045830420357e-06	4712	3.3877270879144	2.62927665196355	8.71904684639068	4.23856350531349	2.93600341975826	3.54713114400955	2.05673652394891	1.7482942953189	2.97085344745757	2.35805334058748	5.58731496049284	2.86362782793826	8.02698185773828	5.17567049070002	6.91503965193186	3.4347329195974	8.04514333926439	4.20459945298465	8.7322104756993	4.74062485627971	14.9971199382533	6.41127878945931	7.11303260998655	3.17145103729935	7.20380005186113	2.53158699087399	1.76031765720515	1.39466595002642	3.12417043028372	2.08357540278278	1.55385364858487	1.82665267036744	1.04035699078146	0.805948058213735	1.57087743861626	1.23759635331796	2.48215514821993	1.51784400458629	3.00485763688693	2.37174577100792	2.7897375240412
4682	ENSG00000117289	2677.91195025968	1.08785678342514	0.270559872176761	4.0207617436869	5.80102539489739e-05	0.00164152503300807	4726	58.875419644518	25.5329901901578	107.520094037551	31.0845642864548	60.8387691703856	39.1451891817544	58.7856195595653	30.6725371007933	70.1914943368795	18.7497051757689	45.6857955112416	13.5645293023146	128.371285660397	28.4841487133794	88.9022082077827	50.2372792370874	112.334027825012	26.3476160786828	107.162551628857	24.3056261841693	147.405404013289	45.6341997541129	106.398008603722	26.7391234210656	62.0671723237954	15.8439566166861	5.87959353270251	4.67429059776745	6.74846249479206	4.95812645159201	5.92691906107037	5.2907631107027	5.87739137363161	4.93887559997772	6.13322431314561	4.22879600543987	5.51367377152889	3.76176708095178	7.00417872348003	4.83208738488255	6.47414734893512
4684	ENSG00000117305	110.812954802712	1.24962844480167	0.341327101700932	3.66108767388937	0.000251146791528826	0.00468777866864192	4728	3.50431237417557	2.25087918183378	7.80773310180488	3.57791421764316	3.16603249384539	1.40124310260157	2.5911851542327	2.94249915809359	2.77238875247255	2.05333954913299	5.48764309615163	2.60643491750697	8.23570180091986	3.54160193704689	9.94399105764799	3.7633108250541	11.7261142763844	4.39760029110641	5.66416129671078	5.41730718950067	8.99220888174067	2.91523163653928	6.08476913273119	2.67509886386297	4.00718526649926	2.33524878039179	1.80913138241268	1.17048862078712	2.96490373690647	1.83911879843946	1.66267606231939	0.486707271609111	1.3736121075865	1.55704200248058	1.47112957058491	1.037972217483	2.45618665495172	1.38207783639193	3.04189159367554	1.82440206761753	3.31382499901583
4717	ENSG00000117525	6408.43530014618	2.43184028443635	0.607391598374793	4.00374369837064	6.23479113449408e-05	0.00173646030493624	4761	4.1828853077416	139.794833489075	19.2433818759482	371.33242100055	3.28090467793029	64.5736993130587	1.34305759452839	32.7269092929599	6.68929656660331	141.550517652394	5.41828239190439	320.328207697886	18.7737201485439	526.886831498759	1.88558963061685	235.673253274331	37.6622233592411	496.168618148915	10.4122023785095	349.917026698203	15.0606920731046	217.006299088219	16.2796868210436	624.209263596744	34.6295587205775	149.465654698681	2.06449844067358	7.1271672326238	4.2662904588035	8.53656747204186	1.71409367899045	6.01287477378815	0.425521173386993	5.0324054565654	2.74185450784276	7.14517321498572	2.43783558637552	8.32340703538661	4.23064265385006	9.04134931260844	0.915015729940225
4719	ENSG00000117533	370.813887209852	1.25537176197038	0.380696408313603	3.29756660308771	0.000975265414781377	0.0125077789445712	4763	2.84163831020092	3.61944645681418	5.06789827946582	5.38740029009385	3.1303325108531	2.8791044435305	2.18984217003596	3.98927324144847	2.5290592000122	3.85102402339338	3.51731935990243	3.75838411888435	4.39465488771292	6.42443538302874	3.67777931858619	3.3626158042501	6.70087905783868	3.81823814938535	3.27644568337124	6.36286504868463	6.30358652795952	7.32093945747518	4.73555510389489	6.06272147631615	6.38638737689729	4.35998671151681	1.50672293695702	1.85576907436019	2.34138756765493	2.42958926307537	1.64631591156041	1.52562012562605	1.1308268932457	1.99612594282393	1.33860080788467	1.94524212295894	1.81447633241279	1.91011252234333	2.13574987496269	2.68356966739632	1.87883491489584
4743	ENSG00000117691	218.751205458121	1.31210592639196	0.324483541343769	4.04367482232902	5.26198872645493e-05	0.00153529660169989	4787	10.0441291235285	11.173611305718	20.4667444899652	14.9246752299559	12.1410020166216	7.08711738245358	12.6455869078968	15.5519829922652	9.09585226811221	15.8747237062542	6.29407530148326	6.18062114189913	24.0888206586035	18.7964500834717	12.300111309669	10.3063316622754	21.8980572737118	20.5534326629162	21.8965244643826	14.2103164984617	22.618268086149	12.6589983277947	24.208355845971	14.4138306182254	16.2570737912697	13.533366756546	3.3282805754709	3.48202363440805	4.35520973551444	3.89962763279419	3.6018155893603	2.82519894429301	3.66056209190928	3.95902664120526	3.18520882263466	3.98865957741243	2.65399443895197	2.62775183381037	4.59029185867409	4.23238831367531	3.62059946615764
4778	ENSG00000118200	413.692217932411	1.06897458194132	0.313464991636233	3.41018809265257	0.000649180913684704	0.00935985863130358	4822	5.56276082483771	2.88138426319799	9.14329254728909	1.89390049054469	5.97753811827962	6.62797102408842	3.50587157651499	2.31923278331655	6.76409661158208	0.712479761633235	6.00353699297415	1.86585348375375	10.0440302014323	1.35438272354185	9.9419030401799	2.64550069375695	10.3022099567791	2.13171003477824	11.2581056501317	2.27222027438853	5.20530808406968	1.44760685942577	10.9529452196946	1.58712894540042	6.29854567873643	1.8187539025211	2.47580107714673	1.52676207203635	3.19271378084875	0.921360530611396	2.57955142491643	2.72856729545385	1.8097731497431	1.21364763174838	2.75789726590623	-0.489079060660941	2.58581271718221	0.899835702930885	3.3282663666611	0.437635475496613	3.31352203326103
4808	ENSG00000118496	495.627685677943	1.07836525868101	0.390870430794739	2.75888164906314	0.00579995359846469	0.0430811125998991	4853	3.36210703321028	3.78799268127648	6.00447804081991	8.16604545753337	2.47090478066846	3.5759438056558	3.44932709514784	3.31988184308824	5.97239964881288	2.27944375427885	1.55579660821195	5.97670132208303	6.53425760287653	8.95067121645695	4.57400403292019	9.66516779945368	5.95129474597022	8.05142099481372	7.82495993384814	15.4015501069776	5.4318450350012	5.37935709635688	6.11306804517661	6.88516228152364	5.60191688994649	2.82898870715119	1.74936565373045	1.92143354339966	2.58603884032734	3.02963759856667	1.30503941572364	1.83832406539743	1.78631494415749	1.73113189596254	2.57831070801584	1.18868181085914	0.637653466812805	2.57934944774657	2.70802333189056	3.16199587504102	2.19345763778094
4811	ENSG00000118508	398.163057616036	1.19763201091485	0.386277184099701	3.10044719236052	0.00193228665778367	0.0199065433582248	4856	14.213019396709	10.009022055658	28.6632181311943	19.7887860504431	6.19565830391159	6.36630192137121	9.71954173050544	10.991457581165	14.7542059240909	10.2547235567686	26.1826716283279	12.4236051633273	24.6209534115494	19.1367010950933	29.0044055763906	7.7205733172507	22.9371505940191	25.2621651494519	37.7859581828072	28.2699033287418	34.4375527744072	22.7080139469269	23.9361020219892	17.4635888478772	27.9204043571975	17.9605566677601	3.82914116642279	3.32322911557716	4.84112869057513	4.30661120738783	2.63125758040158	2.67045557829588	3.28088829338731	3.45831081017202	3.88305437145504	3.35821669556377	4.71054040944661	3.6350119799215	4.62181472411356	4.25827024529929	4.85820014755781
4837	ENSG00000118785	267.479332385133	2.99121937934513	1.0795059679752	2.77091509272124	0.00558990009841253	0.0420833002428499	4882	3.56575653865825	3.50880707004815	16.7664321000576	13.9917326088791	1.75793991481015	1.57738071079687	1.27416980986979	1.65995693474127	8.50997121160213	4.73110577660153	2.72094521835092	6.06678485805291	72.3559088409568	55.1031731370005	1.5995473517126	1.36796575944424	8.44478055616533	5.49654027675316	9.27783759234237	5.17230740026606	4.51885654678316	10.843853227763	10.9639036358379	9.54348270816548	10.2041901766049	10.4148057527612	1.83420820255319	1.81098062407613	4.06750381067111	3.80650271868136	0.813885760989385	0.657530905715551	0.349557559801191	0.73114581335465	3.08915425142368	2.24217741654024	1.44410791064527	2.60093215104059	6.17703893206536	5.78406349421379	0.677663701468768
4841	ENSG00000118855	699.331194558109	1.24457527897843	0.245954071558589	5.06019384469492	4.18830458115393e-07	4.08629495423871e-05	4886	14.1394904921715	9.90666841992379	26.9343621930388	18.7430641774254	14.0145801100621	10.6956637885149	10.9846449941673	10.7087204524998	13.8074490690888	9.16854413307043	17.7512877953676	9.05374530560999	27.1055303879313	17.9429639558963	23.2372799639558	9.92849053557525	30.2455088804158	29.7898495661566	25.9086738622999	18.7300283307215	28.6234909839829	18.5995620313801	25.2091703023502	17.7473829442286	28.2108809703355	18.4631718780192	3.82165822934435	3.30839996536726	4.75137599738256	4.22828492366905	3.80885661541147	3.41895411592998	3.45741633984834	3.42071420269593	3.78737490070238	3.19669266743549	4.14985178590451	3.17851472214774	4.76051533204722	4.16534632022121	4.53836929907837
4849	ENSG00000118960	486.145321800344	1.32305008697322	0.353665874571188	3.74096055656313	0.000183318291777408	0.0038158518247855	4895	10.2802456257081	6.14008505710727	18.8703279165436	10.6193468138461	4.64201698754583	7.8383520533256	6.30226291466324	4.18287595486511	15.1552676545869	6.53569529672261	15.0214349460363	6.00341692351576	23.9210270369745	14.2809747082673	15.2907514541831	6.13806029551128	17.4707503825019	11.9582130983302	16.6706236468338	9.58834673579759	22.1061956980466	14.4785493976835	23.720932119667	11.1918784337461	12.9120150775982	6.69940502758674	3.36180283011541	2.61825864103795	4.23804758827939	3.40862312492718	2.21475180226087	2.97055037189148	2.65586994124357	2.06449521482286	3.92174742642467	2.70834072458606	3.90895073001973	2.5857838633008	4.5802074271216	3.83602254475816	3.93458740365173
4914	ENSG00000119632	112.62009693643	1.22644173729671	0.290483390405431	4.22207182167955	2.42066945279321e-05	0.000869473355658992	4963	9.28051588356683	11.4403839926732	20.235762919102	18.1789053139726	6.23942960312041	13.1234180058165	11.8626918457533	12.0646335411971	11.2124904334238	11.5114058452758	7.80745165196981	9.06207857840346	28.9302493085186	16.1178625167898	18.674856203157	15.5812482012822	16.2837572487932	17.8643670434484	14.6218676967143	13.4615604677873	16.8211681357158	22.2937843714685	14.7465357365913	17.47354592432	31.5719061042238	24.4599686727119	3.21420500384177	3.51606357139424	4.33883533672181	4.18419342172121	2.64141414665759	3.7140716149825	3.56835951386642	3.59271218977572	3.4870348491148	3.52499213010851	2.96485173031317	3.17984200069256	4.85450685073744	4.01058852728337	4.22302522915805
4925	ENSG00000119684	115.301856838414	1.42153794493071	0.474955000992368	2.99299500365414	0.00276254271757329	0.0255274356987612	4975	4.91612158812171	2.04658591480459	5.79554562617083	5.30206799859318	4.81554363186389	0.543087087726374	3.55853572186514	1.76982136187256	4.67336310214972	4.1648449179503	6.6170438966081	1.70859029166911	6.8109983464915	8.880861170783	3.73500483692935	2.30261961758605	4.22229589529873	3.35636715610163	4.22812668202965	1.69056306299624	4.43993171720038	4.66052901720664	4.48459858836656	3.77393833217433	12.6478633168796	12.4495976333044	2.29752059764934	1.03321923177529	2.53494449127751	2.40655517277101	2.26769867464661	-0.880744532296538	1.83128371833361	0.823603748247978	2.22446113335504	2.05826277643848	2.7261868502376	0.772806490027214	2.76786628193308	3.15069958046935	1.90111011134369
4927	ENSG00000119686	350.573184907363	1.96880882974068	0.332350291982868	5.92389679574035	3.14400812149343e-09	9.03646770937775e-07	4977	3.65209728488803	1.245065695233	13.8547680727429	4.65321189987418	3.57987950543269	0.834557296677508	1.84249492179407	0.964972981948016	4.1426225105321	0.913675649949423	5.04339220179326	2.26705685235704	18.3639231639228	2.79994369328185	10.2961334497378	5.72394828249415	13.9296300300692	6.14856535081281	11.6169861503144	4.17472729975518	12.3585521934422	3.51092366481744	19.9951148271504	4.99415844383156	10.4230366945633	5.22021656412625	1.86872519647113	0.316221867342633	3.79231065535633	2.21822688663026	1.83991102887493	-0.26091699341829	0.881660643031277	-0.0514395456209307	2.05054436316154	-0.130245987872567	2.3343944215238	1.18082057086922	4.19880239571509	1.48539781494173	3.36403075266771
4942	ENSG00000119729	3250.70027488525	1.14130873201198	0.308342203887603	3.70143534560715	0.000214383286672914	0.00420912128987392	4992	88.0817293124093	84.9689174719496	164.379211496863	151.154492617064	52.8108853700379	96.3672994945598	67.7474732754746	58.1576407106317	153.983678333457	104.718612438009	77.7848802706676	80.6321172445975	168.23579758746	172.997394489876	114.053406169584	92.7462206520583	145.038126930845	146.620357623287	143.389780494296	139.287017655156	210.159423608288	175.620694328553	195.546157483629	208.524472404569	174.231788203942	122.285291165946	6.46077088856196	6.40886327954915	7.36088404739064	7.23988004919047	5.72276342316011	6.590471771836	6.08209523528864	5.86189683931491	7.26663362877743	6.71037407603162	6.28141784806287	6.33328269989577	7.39434090789421	7.43460649940064	6.83356572270788
5097	ENSG00000120885	1906.89581451352	2.30236643430226	0.596309215478169	3.86102775965996	0.000112911072856173	0.0026562496917629	5147	37.5484097617931	43.064501113809	148.607924298352	160.043593042098	53.9127671862015	56.963874195032	51.3752916822323	59.3336888486898	22.6458791939925	33.502418756101	22.2597009847461	22.4580226554133	47.8039082533755	67.2237877628241	178.574612715513	178.674642437056	49.0665422148782	49.1647734317055	70.9011840465243	74.3495114314917	159.005149798212	178.792606545589	71.4506590623369	70.6237956281529	463.453413997623	501.476034057864	5.23067990336309	5.42842721316621	7.21536723728732	7.32232111300994	5.75255505571503	5.83197536429364	5.68300277457833	5.89077957460544	4.50117664594201	5.06619335169548	4.47636230793016	4.48915900433511	5.57905666680196	6.0708999293019	7.48038318225622
5144	ENSG00000121350	164.526087257586	1.23421597792878	0.429553348157728	2.87325423773808	0.00406267031733251	0.0337911328747589	5195	4.75845047787027	2.69606390366831	5.53162082224764	7.46639270537898	4.44926536442767	3.72795234923166	7.95768879114171	1.56481983945384	2.15067228701224	2.67739240468841	4.47617546889946	2.81409102129932	6.55775772935113	5.86767697248231	3.22957067813931	7.38557412503278	5.45170748293446	8.30259881706487	2.78391806481624	10.0555874725471	4.45625619271165	8.49679098240628	7.26950837647656	8.61856460061865	8.9726272313041	3.53795596750085	2.25049185676214	1.43085469251856	2.46770226700693	2.90041139120235	2.15356714673282	1.89838341955053	2.99234947929607	0.645996566622253	1.10478770796804	1.42082859912439	2.16226659197767	1.49266899305683	2.7132026036035	2.55278944990947	1.69134239349935
5162	ENSG00000121552	590.780668546614	1.16164654239058	0.365692780926255	3.17656405316035	0.00149030875011798	0.0167037082371285	5213	28.6779702987604	21.9445176890979	55.4651735832715	71.0249829688141	19.6042817371146	13.0189797526336	23.4309518840146	22.8926956869718	28.8089971507552	15.0814901615559	42.8676504231573	36.7849051552301	57.7242447711747	69.5820857989379	50.6063650789779	52.335103338473	42.9101103827274	52.2676346272244	74.2017031212135	42.7931256169343	62.4132267088504	129.783376629636	35.3361882622067	75.6083774890665	65.0643767577496	74.8051772814262	4.84187101489878	4.45578865694214	5.79351028672123	6.15025467535624	4.29309688016011	3.70254448935955	4.55034365986315	4.51681544966575	4.84844753564152	3.91470707936085	5.42181744006294	5.20104196646103	5.85110548766789	6.12064402085123	5.66124694799586
5187	ENSG00000121797	10057.2361726823	1.87832355643041	0.361245857969898	5.19957119227904	1.99748809973744e-07	2.37060098881527e-05	5238	116.610224354942	282.261779668804	360.785163344047	654.143082634076	81.2123267002029	167.495511748092	87.3302573635052	236.719601031585	140.979807555605	291.373568070871	156.918505800456	433.458437824666	480.725223600161	839.247344196491	207.409772047981	333.958285412285	321.297060464749	676.759263155207	266.335353824989	575.975845299257	479.127072079667	737.905345262331	397.091199009237	915.266622036194	373.510462381541	499.888873076765	6.86555047899484	8.1408899802155	8.49499620128909	9.35346242493087	6.34362681638094	7.3879786270435	6.44840968671818	7.88703535989572	7.13934473094107	8.18672619915159	7.29387169282764	8.75974985699609	8.90906869328831	9.71295225628723	7.69634005766281
5211	ENSG00000121989	515.53498634374	1.46612391935659	0.280851385442719	5.22028373492075	1.78649215364096e-07	2.17752696423317e-05	5262	4.19254611536795	9.5504292113689	13.1982991845731	7.66335482195123	3.15377209656804	12.3995267491204	2.76743061879423	5.94790347684968	6.83822849960749	7.56966367994611	4.01075324650202	12.2846229395594	13.7948900141205	8.17661774553841	12.2276320876465	6.02199615944853	14.958028518004	10.1123600566943	10.9675223186534	5.39589708741265	11.8320072482196	8.80763127967269	13.7053770212619	10.2802896177645	14.9026370841057	4.84869180712761	2.06782665261413	3.25556557159852	3.72228012173788	2.93797610565236	1.65707840932602	3.63221315342481	1.4685471481988	2.57238123538626	2.7736226312742	2.92022920271396	2.00387320998228	3.61878167162887	3.78606204909827	3.03150419636825	3.61207314420125
5277	ENSG00000122641	5937.32144221878	1.98832238682833	0.608742895406247	3.26627612713479	0.00108971933897035	0.0135283424259527	5329	1.9227279821609	36.4465205320122	6.66745128640988	121.223625811171	2.38119727140047	17.7340774061709	1.46143633729632	9.74318892070412	3.17078510295502	46.5854106599263	0.677493216991795	71.7234051412475	8.53494197475921	208.839581993807	1.19061250244489	65.1001719836734	5.95046162358612	44.6755979010338	3.50650268977273	177.73728186786	10.9380593488954	159.561046873238	4.18387996489531	138.667181236024	12.3677009005156	53.9845188225566	0.943154671910093	5.18770918513729	2.73713537922703	6.92152708923678	1.2516871463041	4.14845237265616	0.5473869842125	3.28439403997852	1.66484010342507	5.54180630590278	-0.561721592496553	6.16437207812676	3.09338134505012	7.70625136592685	0.251703949084356
5281	ENSG00000122674	361.240735411449	1.29462357702175	0.324077543967017	3.99479569356867	6.47500644868281e-05	0.00177537978540349	5333	9.69378353370589	10.3662113793011	15.6933134413387	10.4231370286701	15.4861822248442	11.2725252422347	10.9023503349015	6.03151842758616	7.75399831751586	11.6616811064621	4.63260325756197	12.4991207409213	16.9805419103576	7.98223623977184	10.176370746935	5.70925663214762	10.1494390827869	12.831823334259	20.141210307133	7.88158173318523	19.5193835737559	16.3989632840093	17.8840286458696	12.5755983455481	15.002219822533	9.58249963176986	3.27705986687239	3.37381681227945	3.97207808586158	3.38171764261711	3.95290961834653	3.49473883545104	3.44656728043851	2.59252124460983	2.95494042204914	3.54370387220233	2.21182313329784	3.64375470598846	4.08581059611696	2.99679297703308	3.34715123204337
5307	ENSG00000122861	467.453903231407	2.29089625418352	0.384533914980819	5.95759220431256	2.55981294565645e-09	8.39872326659453e-07	5359	3.16002344301384	8.41048309985439	16.306253763255	16.8935464075275	3.31261926216585	8.59042794180985	1.9739024899197	3.8809077708737	2.00853285143813	7.63641790436828	5.34503916853167	13.5341787823657	17.9566057825641	8.06842741713938	10.7403577986958	10.6593603069446	16.7287384391229	31.5170187903337	19.4675310427686	12.9781642974649	10.3703256693379	14.0587956105196	11.3008548002588	14.9722453874769	27.5793628100367	26.0008130428135	1.65993526124869	3.07218867155615	4.02735346688394	4.07840031512153	1.72797239594824	3.10273000262668	0.981050722933147	1.95639414812357	1.00614205820652	2.93289605665257	2.41820052007661	3.75853544623396	4.16644276771475	3.01228751134978	3.42497015020378
5348	ENSG00000123213	386.074212747713	2.31786144189061	0.372158239073598	6.22816103080344	4.71941860675649e-10	2.20743865009554e-07	5403	2.47219970879055	1.73978455004327	8.11830040620681	3.83101744519886	3.77348548705032	1.34437577960601	1.434955383488	0.590341765946139	1.82978704930684	2.02895630238396	2.85057091531703	2.99546435223699	6.95714156433334	2.97715833334283	5.57994457522716	5.26967600782004	15.2102291067352	6.87291760189682	6.02482716097244	4.29494615913146	11.1936692763544	2.56202347749448	7.49239604335315	2.49334301279472	4.36989511647191	2.34705752391164	1.30579529148017	0.798908657896189	3.02117772590973	1.93772759533751	1.91589772556586	0.42693645627011	0.521005880440138	-0.760377680610234	0.87167575736965	1.02073779411733	1.5112508926843	1.58277966469752	2.79849467704887	1.57393595004563	2.48025079204693
5357	ENSG00000123342	25784.2717437419	1.41386175354272	0.454466885140681	3.11103360832342	0.00186433719413713	0.019479996319555	5412	441.23186351305	314.255749613619	1008.43238066192	651.856398681033	461.73718855284	353.221752403301	161.791194121794	121.296355778292	334.623523645288	237.799128552834	806.775547732277	544.70576172005	1290.51311511416	737.838936814352	392.519407759524	248.814164165451	809.36136284328	579.04819994674	786.203382466563	818.133469137925	1162.85707546416	824.028802400725	1551.68242688563	760.134611474951	1065.88989410014	594.996606827088	8.78539316853808	8.29579533016648	9.97789863350703	9.34841036937105	8.85092812224893	8.46443038077371	7.33798927750219	6.92239239662587	8.38639505850273	7.89359961791629	9.65602354826702	9.08933331739182	10.3337290878638	9.52716211389387	8.61662017826613
5360	ENSG00000123353	377.845397387001	1.05976411410752	0.282259075212057	3.75457941719441	0.000173632786683158	0.00366217799286772	5415	23.7655699667177	15.0532208486113	36.3065979992959	22.7016359294451	26.0096548163169	19.4959743775405	20.4270084880736	17.5279732060883	22.2548043924681	10.6605329002811	26.3708121700124	12.5284029105353	35.2067422171406	28.5260511745657	51.8843572849626	13.616036377978	31.6053900455248	27.291840529491	43.1515124392448	17.5871420795466	33.7661098602457	32.2316105115646	32.4424470505027	21.9990203062012	26.0896270974501	17.6597505267684	4.5708010969188	3.91200029982382	5.18215984795347	4.50472435990386	4.70097534775949	4.28510435500978	4.35240603339656	4.13158727897253	4.47604491523466	3.41420765243817	4.72087009899108	3.64713061011333	5.13777983147152	4.83420814516612	5.69722773811303
5399	ENSG00000123610	6802.36106661313	2.15521800163306	0.564237716459681	3.81969857519631	0.000133614855100384	0.00302864883151386	5455	24.9371464742866	218.826554506699	89.9398787130146	511.462726037209	8.2413039789008	97.9881855693302	19.3642388479569	260.511305183325	35.2394996952345	299.950110785174	36.9035433750541	216.856616488968	69.6969909338821	921.926413137743	35.3379551146023	127.826865774269	44.0404026190872	243.61675234728	154.34905220235	696.087657553687	151.394138261873	784.907217387619	34.4713180957188	520.909223874641	140.289293763589	284.964952185228	4.64022448375482	7.77364400894075	6.49088903337227	8.99848529402547	3.04287262564345	6.61453590893121	4.27532288921208	8.02520217102331	5.13912153695704	8.22857875413552	5.20568744136789	7.76059765156093	6.12302446606748	9.84850779114729	5.14314665341362
5402	ENSG00000123643	664.458664205928	1.10128323265551	0.35369198851461	3.11367876123102	0.00184770542246785	0.0193316179825699	5458	9.99716187213709	5.37795227020773	17.1063548472699	8.46913350887817	16.9061607674691	7.8822911069854	2.66095569389035	2.66889449453492	13.3055103180593	2.26022745375534	7.11602070912968	8.70039602555524	18.3400655906401	8.24402405617224	11.3931051773943	7.05169974345907	28.3619299148582	5.75327249805376	10.310970552075	15.3601756386295	11.6508407918524	6.54773203837839	25.2937625789137	8.04449975397391	14.3938093251557	8.28253083348035	3.32151858147272	2.42705695122414	4.09646046698678	3.08221437258094	4.07947716914765	2.97861503174533	1.41194448903852	1.41624227467441	3.73395193927339	1.17646796285865	2.83107070915977	3.12108107120288	4.19692689342349	3.0433487146867	3.51008910036069
5434	ENSG00000124102	525.319988119889	4.55635397441232	0.955322181639835	4.76944224888741	1.8473669333433e-06	0.000130209298523709	5493	2.82033639777027	10.6929766828918	58.3844302465444	110.674731796835	2.34025624098681	9.47558497067317	1.37202642215311	1.60027051005061	0.310668387552228	17.618122683702	7.25839454038895	14.0779285671416	87.2438432488867	172.265438872067	2.83726142089543	6.55834795370945	91.9042210403702	115.568890302151	13.5912777456138	32.8281917753947	55.7065255779361	90.4454557276422	15.1265000033168	58.2921400571386	142.281382688792	298.764657889745	1.49586725143626	3.41859161752973	5.86751178246989	6.79018206706554	1.22666650304018	3.24421501011632	0.456308264850528	0.678315799188614	-1.68655264918544	4.13898829955397	2.85965047869551	3.81536316566923	6.44698141958843	7.42848947654191	1.50449908443457
5515	ENSG00000124491	844.329625790864	2.45668456765698	0.560368467228029	4.38405212165033	1.16491882099629e-05	0.000511759779290164	5575	3.41533708218549	3.23921453925603	16.0604546421425	15.8158717631519	5.10545156615905	5.44544162710148	3.09144692187617	3.50240248347213	3.49145710950744	2.10075646373418	1.97299273119929	1.90825758271631	8.44022160875817	7.88962504253314	15.3114078947118	19.0111950540142	9.43021117755584	7.0480338152823	7.26187940372452	9.13011702697025	13.7958556895702	21.0965168574219	5.08146144650116	4.94154939786322	53.1021452741758	41.594065147978	1.77202797464953	1.69564402369675	4.00544082838272	3.98330117358262	2.35203857000548	2.4450490567278	1.62828223567971	1.80834488261335	1.80382925017282	1.07090892311151	0.980385640966667	0.932255924082177	3.07728087922383	2.97995673723085	3.93653504064685
5556	ENSG00000124731	1864.34008680092	1.29825936209321	0.370134695608431	3.50753219705363	0.000452283618811253	0.00719986625621157	5617	90.6644952169654	82.9684255589604	206.659498233341	145.721930738465	60.54502116879	56.2180168318855	74.2291628126271	59.1104221141447	119.039668354839	74.5154957340462	108.844128531606	142.029767555765	243.948296306248	167.798952951693	210.052269700894	96.0767094573666	279.596141645085	217.82813463659	284.401280178495	215.971484850994	173.531047509722	125.631968613771	135.194799749987	112.654636238633	119.892652542954	84.0916284202053	6.50246578783914	6.37449050416511	7.6911118624116	7.18707420504049	5.91993642176936	5.81296065644503	6.21391419250622	5.88534061795982	6.8952986019827	6.21946856467748	6.76611977491405	7.15004952094386	7.93043159753504	7.39058990331103	7.71460456459479
5582	ENSG00000124882	22073.6748012755	1.16974714244089	0.40991907664732	2.85360503836054	0.00432262353518434	0.0352526574769418	5644	79.0263500832254	314.370431761992	146.484704582109	484.047416600471	104.666266254638	341.974466612013	38.4372693719756	153.596128242949	75.5569813036293	305.037936893699	97.4448834026592	456.873195299308	104.769937097095	571.832278758355	66.3807548546999	367.670084485119	172.755367758633	435.00864888525	237.217234190954	802.767795785556	103.008023410225	395.355744145557	108.899653157384	497.017791751259	232.361961605775	318.679572392201	6.30426187217609	8.29632172048707	7.19460622114199	8.9190045685632	6.70965272899639	8.41774480065374	5.26443394391687	7.26299803971988	6.23949315837541	8.2528448684006	6.60651452989948	8.8356499920428	6.71108099612614	9.15944824921599	6.05269313013274
5595	ENSG00000125144	61.8614389855914	9.32501840255999	1.48440565040857	6.28198794581073	3.34270771196638e-10	1.75233838954673e-07	5658	0.0148315701942759	0.0169580724996385	31.6698662203271	14.116685703007	0.0147664558902391	0.0159790431631627	0.0138952652885396	0.0159820794677611	0.014961617758703	0.0206265254287659	0.0157029418396217	0.0152446419388643	4.06900727122658	4.22546380290616	145.596143669355	42.8098181795347	32.6758951501548	22.5293274977314	25.2856698752337	13.4490470446132	12.2113801578309	9.54548704863435	0.410038836611365	5.67118920839609	1.44092858187686	0.586467139233133	-2	-2	4.98503886804196	3.8193295091982	-2	-2	-2	-2	-2	-2	-2	-2	2.02467685847826	2.07910970575658	7.18582833389117
5621	ENSG00000125384	1905.67228814423	1.5012529676872	0.304115191416336	4.9364616107979	7.95526877283393e-07	6.62369839237581e-05	5684	29.1337095902919	45.6022932642764	69.698201251804	49.1429716401535	23.1089014561211	43.0795096010082	15.9337282773154	31.9664741078967	38.3677608853242	47.4457713865604	39.1244477424068	59.9174179616404	82.5064961674455	54.7812130234485	56.5280675738594	34.5949464941365	66.7021492270563	77.7833245896655	87.6978155290305	51.9388644346932	60.4143851486312	37.6181843553748	78.5399226896611	50.2287396312483	55.4985724269442	37.0555289525076	4.86461750617616	5.5110344718609	6.12304951886359	5.61891319395677	4.53037677392804	5.42892992183029	3.99401197241383	4.99848771896897	5.26182266764935	5.56820760739213	5.28999848284536	5.90490354955521	6.36643580963486	5.77560930696092	5.82089547383254
5637	ENSG00000125462	502.531165931344	1.94034609273715	0.487633136016344	3.97911042015838	6.91736101151944e-05	0.00187405097387042	5701	2.77139006451808	21.0294994545581	5.43657382235701	37.2082793217435	1.49466145495105	10.5012932711221	6.52877113481979	18.5455160173124	2.01126631260969	17.9377612542769	1.05086135569177	37.1334272755209	2.62403537176015	53.3219104891254	4.09787706769098	14.5983454460377	3.46987705723444	12.6918276069456	10.664797963528	66.0450563681491	4.4411750713063	50.8788520488711	5.9064726289213	50.5760103876667	6.85178159605787	12.3459529054091	1.47060977994302	4.39434260624945	2.44269773847802	5.21755177018347	0.579818746916356	3.39249510667781	2.70681146887137	4.21299850536838	1.00810412214234	4.16492793894077	0.0715723413741473	5.21464657154543	1.3917871674861	5.7366565670586	2.03487670555639
5652	ENSG00000125538	449718.241250897	2.25079297944353	0.433044418054816	5.19760303008597	2.0187465554689e-07	2.37808344234236e-05	5717	857.820041712832	17963.9617940376	3458.09798334759	28506.6348283018	587.805264896683	11684.7949642632	378.197296371039	10462.1972138233	1040.66512050487	20483.4663933921	1424.61248507874	29225.3886046721	2279.37098309503	34640.9909336098	1676.77067583428	17433.229943417	4981.68902095452	25739.7860377418	4753.77493637806	37152.744433687	3701.87405991062	29604.8380493556	1839.38203480243	33627.2822724185	4973.82417245819	21347.5721278826	9.7445312126052	14.1328179384423	11.7557630322099	14.7990101205767	9.19919447085706	13.5123447985965	8.56299523966727	13.3528982499297	10.0232901777831	14.3221722611657	10.4763538236691	14.8349345876872	11.1544200367836	15.0801925796648	10.7114696763314
5656	ENSG00000125618	513.543847725483	2.35150675261159	0.493977622923354	4.7603507598085	1.93256794552216e-06	0.000134796614200171	5721	8.77184716541643	6.57017366709121	49.2117418733969	31.5412619131852	5.50804005127458	3.03147486128394	4.71311457070525	3.60444979933318	8.53110211748614	5.47744557348821	16.3351319221998	14.1673244342595	64.0931312588023	37.2446223020024	13.001546014705	10.1621338056501	86.1264876884495	39.1538020649633	21.0522606870334	24.3706088756587	47.7489653940409	37.0977963149012	58.7762146191773	26.417001464085	53.6835874515697	46.3428685650355	3.1328806757123	2.71593150530253	5.62093067714767	4.97916847598836	2.46153904995311	1.60001985883947	2.23668075213181	1.84977905631686	3.09273213271841	2.45350324398067	4.02990620088678	3.82449541913522	6.00209784908184	5.21896022681609	3.70061127930514
5674	ENSG00000125730	2126.43407543289	1.45787685940224	0.417391063568371	3.49283199055227	0.000477927100808585	0.00744414758487652	5740	61.6778922119067	67.5411289163028	132.201531814792	131.264782512757	45.5999869587127	58.1053224159483	35.4508631079726	38.8286174790651	39.0361263906386	38.6616263743914	126.624592390303	134.568949395806	168.704143488892	157.497029343092	82.0277033204841	74.738630336192	131.098207797813	131.891117678196	82.4611301018806	141.884971148977	147.982886998053	149.177464372086	174.958101638818	156.348361115694	138.178549357605	107.315903595057	5.94668155813984	6.07769438836275	7.04659508317707	7.0363360922254	5.51096150667643	5.8605984146515	5.14774884749837	5.27904843485059	5.28673799424612	5.27283042340693	6.98441381471478	7.07220174890204	7.39835159741008	7.29918080700692	6.3580393301448
5676	ENSG00000125733	2091.11910537493	1.29670940986643	0.399351880191746	3.24703469342332	0.00116614173773484	0.0141350244323149	5742	16.8454057608877	70.3802211893775	32.7813559308054	102.976999802297	11.9380207990752	34.018606591337	12.002300363691	43.1368434287557	25.8106658966982	93.2558647478405	17.6306359840863	111.109569989577	39.5405815859395	117.638550609034	20.9587863245605	71.520714982889	21.7840473163031	55.9208497310021	30.3603567811178	138.315413766111	39.9707333136397	134.078668367491	30.3063634506864	96.1036146844728	46.5486227433908	107.261186475081	4.07428327444054	6.13709814305162	5.03480362455937	6.68617833323598	3.57749176733241	5.08825214403276	3.58523903449076	5.430848704944	4.68989545729838	6.54312255244363	4.140012612344	6.79583927276545	5.30526218611078	6.8782171041885	4.38948327100729
5677	ENSG00000125734	1713.18812395615	1.24808776703967	0.298108469358266	4.18669006528535	2.83051917448348e-05	0.00095773928578321	5743	62.9302704047522	73.1270847503502	119.318644683554	120.494632374564	44.7802611379496	58.9256958645766	53.5474042569205	64.4414589111425	64.1482750230122	83.6094893592935	89.2451412011266	85.5316948663882	141.08840373854	137.512756595925	79.0015174779455	62.7687423058992	96.5003780814519	133.078171353049	190.559878610731	190.577029760059	116.766568175969	114.088768182539	110.78671134524	123.569871838645	100.527055355	81.8670865858339	5.97568223691948	6.19233394426385	6.89867568537124	6.91282507051149	5.48479103623835	5.88082498551929	5.74274473603593	6.00991725094371	6.00333856598243	6.38559478689052	6.47970172110637	6.41838722311198	7.14045560537533	7.10342164858671	6.30380846003635
5678	ENSG00000125735	1964.76636080821	1.64449939787162	0.472540929650625	3.48012054551017	0.000501188223611619	0.00770831365579844	5744	28.0775353627386	17.5103290747649	76.1582372025966	46.492370443207	35.3330081505094	18.3015918903037	19.7029425966369	18.3303479378192	23.926529502251	15.1766516397626	33.3476612015571	18.232724831174	121.235722800695	79.3157766827168	40.8316495445036	25.2212736005132	111.831897330253	76.9431685543111	27.4835534967999	11.9869472576368	47.8345125263943	19.9111123994151	133.751915437154	80.2628641589434	50.1384092823762	31.8054504489123	4.81134439676879	4.13013429174109	6.25092818056441	5.53892207934774	5.14294467624375	4.19389723587554	4.3003392043938	4.19616226556615	4.5805392467578	3.92378162506402	5.05951367814927	4.18845827922992	6.92167104959064	6.30953595549606	5.35161594659454
5753	ENSG00000125977	1581.70830252991	1.08848414790904	0.316335504541185	3.44091678702896	0.000579746797654548	0.00860047884617563	5819	17.8277051769766	22.28668453394	32.3679911548902	43.2961325838572	15.1504187480655	13.6366121098365	20.8371605442967	19.2330087998989	19.7880454869725	25.3631624761382	15.5351959285715	30.9139547498864	44.5017025026302	44.4394437522992	19.6433330746971	30.4732028288529	30.0210172598671	42.9118268203167	23.834589523535	32.6425827517207	49.5482714236034	64.3886386096484	31.1610116454652	51.2741820513162	27.8660126544333	36.9430512728463	4.15604910279313	4.47811010573308	5.01649592565504	5.43616625722327	3.92128576432213	3.7694133595252	4.38108679151723	4.26551256953298	4.30655721583746	4.6646627380061	3.95746853160917	4.9501863214901	5.47578862523871	5.47376885354007	4.29596784136031
5775	ENSG00000126226	980.352908745039	1.67931337224512	0.305975277019888	5.48839562660472	4.0560081769825e-08	7.24749416163513e-06	5843	17.5589802476622	22.5213845938003	46.464287189333	60.40527729532	23.5018202684327	30.7960887893382	8.77861402077864	18.2064886196708	19.6148709009467	18.2019375694822	18.3406158004909	22.8810233967099	31.3181462906738	46.8610768128828	30.8293665095806	38.7773975510356	56.3976385290425	53.0071775195129	38.0243807523022	45.0227284575662	75.2072092443702	115.586226924249	40.7288833965077	67.9476232630872	52.7443856028542	55.6347105389063	4.13413715648272	4.49322362058279	5.53805037045974	5.91660269071587	4.55470059595593	4.94467523014095	3.13399318313346	4.18638079976846	4.29387593495815	4.18602012625084	4.19697017424561	4.51607967568982	4.96892691746532	5.55031820091848	4.94623333973705
5786	ENSG00000126262	166.345464305367	3.64321838690918	0.473364884576607	7.69642722900284	1.39923428382257e-14	2.02291116505731e-11	5854	1.30345224144831	4.09647811888589	5.32811817764283	6.04377974713692	0.0953311728979255	2.30837643929957	3.70391037336408	3.39379640425527	0.797106608053107	2.5700834393593	0.617460811478112	8.11365619262944	7.8868641588082	7.44623584877015	5.08237619127078	5.58686799347558	5.21995555999877	4.67270887755228	3.35307952970013	6.10024408078324	9.10103837831758	7.08888938209798	2.84282790290643	6.16654538762119	3.81068552249792	5.24496665965803	0.382337723427409	2.03438410876818	2.41362608173509	2.59545108546912	-2	1.2068785111698	1.88904918891467	1.76290001939398	-0.327155406275146	1.36181519817238	-0.695580519129763	3.02035217120363	2.97945179430619	2.89651131219566	2.34550316586632
5799	ENSG00000126458	246.015800705578	1.57339271480301	0.394360802458203	3.98972896138625	6.61488393127285e-05	0.00180439964252199	5867	13.0190658457631	5.02452812803347	34.2009689492729	7.94662192388897	9.82586763709203	3.54096450649746	16.2099966038566	7.52092129277885	11.7818279576905	5.20072943093839	14.2585711844132	3.83549728191918	40.9518711524651	4.99126267373649	60.7214636610219	8.06697523188171	19.303723576873	13.1877486367956	40.1128814850058	1.77431354744279	26.2374505992685	11.918577688691	36.4731940340289	8.80974536343767	15.6061981362469	6.87773032523751	3.70255402971699	2.32898811384147	5.09596529363914	2.99034170701764	3.29658480487388	1.82414238268485	4.01881188348497	2.91090939901882	3.5584914864245	2.37871398336822	3.83375751506755	1.9394136389143	5.35585746716168	2.31940483013177	5.92413466151439
5825	ENSG00000126759	3398.98646424732	1.26227053084515	0.321121975734346	3.93081329285725	8.46589978218632e-05	0.00214726003566362	5894	91.7352720876167	76.6353813542186	191.089504491895	103.896371738982	48.7233015038918	60.6322687437633	80.4420499433816	63.7396746888614	80.2251495017963	81.3586404326994	157.550587401397	100.81094155155	162.447776698588	81.2448181068757	300.986725101606	83.3190342167738	131.619701812671	135.605060949102	291.495970589856	141.941736451557	161.459862128044	103.927846676085	156.299900668103	91.2120453158272	133.316594444401	90.0240604566512	6.51940464966371	6.25993871052628	7.57810473086709	6.69900146321246	5.60653998884415	5.92201390123082	6.3298779418895	5.99411975087222	6.32598266789926	6.34622366570776	7.29967132299087	6.65550842053217	7.34383218848754	6.34420389400913	8.2335560486786
5837	ENSG00000126814	387.231320232436	3.42402578641896	0.39829070190712	8.59680070366653	8.19691559485882e-18	3.35326899834969e-14	5906	0.705428632713978	2.19040544838243	6.81177386736801	9.72565752617121	0.614644226162945	1.45076173026752	0.399777801175774	0.752108406096989	1.50669682906443	1.0821824042718	0.300595674452764	5.47656925289343	7.93639075162817	11.5759347508027	2.30749711598941	5.01026554169671	6.63579664083877	15.2093165209805	2.96029601965764	8.62623853234439	5.8078985881721	7.5558238720078	13.0796589374358	15.1402713740798	8.95487901785416	4.96175209128653	-0.503427960240125	1.13119794025143	2.7680305422035	3.28179579022009	-0.702176516419889	0.536810593981985	-1.32272973041558	-0.410987473321217	0.591389153361415	0.113943689145818	-1.73410384574768	2.4532724129294	2.98848305918725	3.53305678996236	1.20632884472896
5938	ENSG00000127920	225.949012108494	2.27215848484053	0.569350994368434	3.99078689124093	6.58544347829358e-05	0.00179945545765125	6008	4.46602605935699	3.19750106679531	17.7907515708158	20.8807923973718	6.56451569502146	3.67877245240121	4.53560727447528	4.73673913987275	5.11567268012303	1.92691361329582	1.64830858780817	2.44757906161148	10.5049693645731	12.7713998802947	11.7808854497887	15.9189168083811	9.77803424360528	13.772973581921	15.9351623764292	14.1432604590823	19.4595509964302	20.7025723711322	5.76605894210009	6.25254616403269	51.3105996227842	62.6038775167586	2.15899166934118	1.67694484043922	4.15305555347364	4.38410455612788	2.71468857849607	1.87922444229487	2.18129572676699	2.24389422248409	2.3549239581464	0.946291894693646	0.720986361710497	1.29135546246537	3.39300004960247	3.6748447632068	3.55837607089886
5941	ENSG00000127946	721.714111882127	1.6310661767518	0.433353884358663	3.76382036857862	0.000167337107360691	0.00356724131147061	6011	6.88399181699117	8.83141070645129	16.6688113750668	9.50859799519398	7.82519468600951	9.32564841395667	4.10924391533848	9.80496082674542	9.27255073536833	5.41324573507629	6.32897793124835	10.7817878500268	17.8425858195548	9.66458790717272	23.9483125392242	9.23922958918452	15.0804344949035	5.55239211670649	21.5024726648269	9.02924288808483	8.85461270626595	7.75035479705183	18.7348987679408	20.4406991604146	10.7183626327515	4.8836795077429	2.78324538244591	3.14264390861468	4.05907932672005	3.24923263714361	2.96812664585311	3.22120403969254	2.03887296813155	3.29351186650381	3.21296625655024	2.43649388088999	2.6619725371616	3.43052452237503	4.15725280648595	3.27270821800783	4.58185209836192
5945	ENSG00000127952	110.448181195338	1.26286304605141	0.410437553120302	3.07687012665056	0.00209186420577834	0.0209749681210761	6015	6.94198615890133	4.42821758276705	14.7341661462143	7.08902289720633	2.36765832987063	3.34557704252285	8.30185161729844	4.02900345058121	6.1275119131078	3.18066158795541	10.9709227753284	7.15762825000873	16.4161912269563	15.1935070647752	16.9706960582455	4.22723886924722	8.48821356161034	6.11367938213625	18.0404787814015	8.72531475822896	18.4916270484284	7.2167063930017	14.5853587072823	2.79739690519839	10.1465976395757	5.34931690785664	2.79534848868942	2.14672611142997	3.88109351091347	2.82558678987671	1.24346090471436	1.74225506724575	3.05343314623919	2.01042304106216	2.61530138398234	1.66932688198419	3.45561297226027	2.83948161559053	4.03704753653553	3.92538301548222	4.08497383355609
5976	ENSG00000128271	7841.05258306673	2.10560458707062	0.376335313031992	5.59502261455765	2.20593014286719e-08	4.31442673479078e-06	6048	43.9095449515255	182.93267578876	174.582037054018	313.663801006427	23.9475941011079	130.377843583338	28.0606364768395	112.546539755169	37.4328089037035	190.838299043682	86.1971403244512	297.968020772853	145.689354963037	277.445971214641	143.020311928539	241.537878874386	165.345390872673	267.991761462173	205.124357886378	447.701132142256	188.360273315748	418.817782584978	112.510530648433	301.571205718036	262.024039763316	240.580875048517	5.45646267832519	7.51516898486094	7.4477613158311	8.29307523147804	4.58180881753981	7.02655490851281	4.81047582770712	6.81437789157081	5.22623140493119	7.57620692241592	6.42956810215802	8.2190136924484	7.18675165809627	8.11606304358064	7.16007624473353
5983	ENSG00000128294	431.459616877521	1.16606691846681	0.26125790256868	4.46327903195298	8.07148314321228e-06	0.000396175297612669	6055	10.021917251946	12.4892709162064	19.7903590162297	11.0559744493535	11.7331520513376	18.8649937895331	8.99175928283908	10.7133261893588	10.516110528379	11.887154162036	8.84664714522851	8.49160952389785	24.3477112822727	14.7590756122246	20.5242675203048	9.51223138609003	22.1520028864125	19.0110049431421	17.9875177003456	11.0357321431048	17.7535956112334	6.26105540606503	23.667383381962	7.36448157394858	12.100034731077	9.44824008089953	3.3250866259036	3.64261735435729	4.30672587939184	3.466754281624	3.55251873297281	4.23763972009177	3.16860341388371	3.42133456114623	3.39452930531715	3.57133146365156	3.14513078135738	3.0860380322315	4.60571425828726	3.88353046049829	4.35925883023123
6064	ENSG00000128965	373.864889904148	2.87830902169498	0.495383939854212	5.81025905390079	6.23762464159428e-09	1.5745546773853e-06	6138	2.63892785751315	4.36166899263389	17.9922547250602	15.9993868804663	1.10822421823328	3.80227321217855	4.8553390627625	2.40041445252499	1.36799859099436	4.80083060066546	3.22414955806248	6.44315770516658	28.3613626823138	7.9396453367915	6.8023538748076	9.32415643057588	26.539861082124	26.4712118272589	5.57659761492187	15.8969638689643	33.0624317978597	21.4936584639979	16.7396156465012	16.1897467804992	8.86356037689364	14.6803254551762	1.39995191109213	2.12488028790496	4.16930408619242	3.99994471490881	0.148249799986011	1.92686220050133	2.27957204684647	1.26328352124243	0.452066744283387	2.26328403079102	1.68891866746099	2.68776790714135	4.82585494649818	2.98907456375613	2.7660340604636
6095	ENSG00000129226	44094.7945872627	1.30953278428086	0.352693744104948	3.71294588058015	0.000204860706353944	0.00410458247076709	6169	1892.12920116806	879.413133901745	4125.11743113184	2289.92675647496	1367.17950760696	625.002512434323	1092.93858116047	757.683339264518	2591.97318682246	956.705281538108	2516.42552908236	1178.26140237003	5547.12026569302	2219.36149187489	3214.17041661478	1120.87541186318	4297.56719390675	3332.78824598063	4096.93497017818	2390.56439896115	4051.75099995655	2764.63713275014	4281.56713769139	2324.6267931312	3386.71103388219	1876.63382076355	10.8857948889421	9.78039726891776	12.0102194742994	11.1610857389842	10.4169869626699	9.28771817902025	10.0939966141761	9.56545121452378	11.3398350787186	9.90193075257629	11.2971601881145	10.2024439274523	12.4375232891659	11.1159289589838	11.6502307079772
6102	ENSG00000129277	86603.2222512959	3.00386074337105	0.405046991222258	7.41607963635696	1.20637977981574e-13	1.32947562607581e-10	6176	148.4490029287	4596.75068891701	988.106119008149	11968.2982879452	87.9815372462464	2330.37571443822	145.177430293912	3598.36369575662	233.260611451503	5468.41565380071	127.376432723139	6989.84769167247	886.113844316254	15779.130600175	649.03435088248	10428.8760027131	849.217607143523	10072.4957968573	1122.14271611818	14923.8149582029	1424.5982390347	11973.4105584724	370.20837466485	14287.6894037957	1615.42770089705	6312.67069540004	7.2138235931387	12.1663987063929	9.94852218011247	13.546930416871	6.45912890366167	11.1863468565628	7.18167337496826	11.8131252954725	7.8657989031786	12.4169071908991	6.99295456361188	12.771045304374	9.79134825207582	13.9457300973616	9.34215102629857
6389	ENSG00000131171	597.708538034609	1.31551377836208	0.283443503148733	4.64118515241389	3.46416544887965e-06	0.000206331921848438	6468	14.8788492291275	10.9090923806677	30.5962291209838	17.7138709333924	9.55083401479572	4.57990830158565	15.3031419720088	12.6681160824554	13.9462161454297	11.77334810038	20.7152047842757	14.6149970382496	38.4584156706051	17.0714604795324	30.0892423293126	17.5709693603036	32.9828473285646	23.0687269565616	30.0904459222679	17.8311702256887	36.1634010428073	17.7791791874588	20.827994216563	11.2483153641934	25.5612573367659	19.4272749600086	3.89519104366986	3.44745917158289	4.93528195160636	4.14680760715664	3.25562672021363	2.19531871313183	3.9357559858488	3.66313008735469	3.80180184140694	3.55745274669377	4.37261817732365	3.86937763166711	5.26522742565562	4.09351458245319	4.91117587382496
6398	ENSG00000131238	840.3013263169	1.63546973790213	0.285437949361441	5.72968570423404	1.00616884403404e-08	2.35310340098137e-06	6477	19.8611369023509	12.8351120034176	50.3575820962544	21.2264709453469	15.0701832921464	9.54176503702844	14.6173356232845	17.1745405620254	38.1142242040179	13.1870892662917	11.6428044899547	11.4370531483247	50.4169467187445	15.2687486327229	56.3824132323886	15.5299148633401	43.766883989953	27.6359584564453	60.8235613893745	28.5500231082301	59.8138505099081	23.1028939267962	47.5940332618131	17.6230564454291	33.705385571599	20.8747011844648	4.31187630367701	3.68202398028804	5.6541371090506	4.40779262755974	3.91362505880801	3.25425616084669	3.86960846271839	4.10219960075734	5.25225760596222	3.72105425428351	3.54136670780819	3.51564347253195	5.65583684523164	3.93250992419028	5.81717332313076
6488	ENSG00000131931	180.179168304836	1.25597600225296	0.268365832553063	4.68008907953893	2.86750298599845e-06	0.000185373577180217	6571	5.32784763264155	5.95786876256818	13.5548780755278	8.98176781515964	7.44281137027364	2.15443925611725	4.80496108805865	3.9747389451206	6.53079536624964	8.51686707609309	2.5328227059843	9.18542977294179	22.4346784686354	3.21217801064296	14.9281423771739	4.57967931204939	14.7970551938591	19.3508821407302	6.47079349996934	7.55174483130081	16.2489472916346	5.47821246903408	9.17487260733792	12.4887507818101	10.8296570900841	10.2109271605499	2.41355282438072	2.57479634485677	3.76074023125572	3.1669994279461	2.89584767292325	1.10731242259134	2.26452474769161	1.99086010946677	2.70725870403322	3.09032283362075	1.34074609396743	3.19934722452513	4.48765860250183	1.68355184551889	3.89996274596078
6496	ENSG00000131981	11437.257387497	1.19991613890448	0.340698037766187	3.52193439907029	0.000428410142121527	0.00688182473753398	6579	552.506754551893	403.868043808165	1023.83231323875	704.953215877103	439.754187526079	380.241282016399	406.411404907131	336.583441093642	402.600987279854	396.27799641572	961.260438494509	502.369455706899	1330.61319167657	896.5512219911	755.31549960754	330.294968322185	856.252627226488	981.591629517907	1156.80278105855	688.032176490652	952.324069815763	689.692332603873	1433.05686775741	782.407354446986	682.461155528904	566.10282776702	9.10984829174296	8.65774018661197	9.99976372981532	9.46138370620573	8.78055350549207	8.57077136070703	8.6667970780366	8.39482039187419	8.6532068998929	8.63036905275758	9.90878354941095	8.97260494015121	10.3778755264198	9.80824219964086	9.56093558208325
6518	ENSG00000132170	330.44392127893	2.29171865661606	0.619248096606471	3.70080855988878	0.000214913572949316	0.00420912128987392	6602	5.82411717066934	2.0707774770639	23.8576919748522	7.25040164109428	3.83097406739049	1.23086584440681	2.73526773482192	1.55314002429302	10.3601677352154	3.24689517131074	6.37005914524956	2.25220886824504	49.6300935010649	13.2849027659067	10.0306805297436	4.52921657901607	37.2666030980724	16.7232188699297	7.92481208340378	1.48192324705011	16.4487274639452	2.93500534894855	37.7410196665179	10.1022527579279	7.96190748121742	1.69629191888081	2.54203938023496	1.0501725318372	4.57638257641617	2.85806091644692	1.93771125991116	0.299673526927026	1.45168205451517	0.635187902646395	3.37297545590454	1.69906080677629	2.67130676779745	1.17134062813225	5.63314326750337	3.73171576346418	3.32634758354739
6522	ENSG00000132199	449.885095549144	1.40000061780977	0.38798809899973	3.60835969303983	0.0003081390842227	0.00544481761821511	6606	9.21613469176969	7.5326251654277	22.3289046072731	20.9469267363738	16.7284038679249	8.73911164293515	8.46828969285732	4.76958333123055	7.50154233847934	7.07727313924776	4.16630286781724	9.54453254829735	24.1940771382594	23.7769795917725	16.139313521264	13.5565285958485	25.0897107647792	14.6206979948741	13.5312015925391	24.9004988522155	18.7099979320555	33.3226598491523	39.3630488364932	25.1346615357497	19.2749824655216	11.3164607350041	3.20416180160316	2.9131527404771	4.48084057325701	4.38866668690593	4.06422789282293	3.1274866328757	3.08207062353774	2.25386323851094	2.90718724831704	2.82319359953508	2.05876771936314	3.25467454212713	4.59658200482128	4.57149355493604	4.01250731039707
6523	ENSG00000132205	4243.49188238617	1.02829326029364	0.311301843653651	3.30320324552173	0.00095587080321683	0.0123315736393592	6608	38.4319257625892	37.5302293909694	56.3132513947997	57.6810890314978	29.4165583617352	35.0139869294288	30.7216524088856	23.4515801829172	47.5735722407086	35.5765814690214	46.0159200390275	56.0787689825103	56.0742828634564	62.3389991931276	46.9389307489125	37.0525646307598	58.5503613912536	56.3508479413173	55.2759161545168	69.2696700855463	72.7811589466203	82.5584916018982	57.4794374795479	50.5674132024652	47.0926721792905	45.6296365653702	5.26423336425005	5.22998120312991	5.81540254600344	5.85002649811917	4.87855656089195	5.12985944102472	4.94118391049045	4.55161323064516	5.57208845444166	5.15285598450779	5.52406116883617	5.8093827751503	5.80926735962466	5.96206308862668	5.55271307307543
6606	ENSG00000132669	7747.48730723024	2.5149552738231	0.526807347273077	4.77395633686833	1.80641562391058e-06	0.000128932809388667	6691	19.1868764358166	84.4275534893733	86.8809939868411	150.489359516216	12.7660370222314	50.3197359155665	6.43980813637635	41.696512437833	18.968467979867	49.4700470209233	38.5731926047917	196.22391858317	56.0507366255483	115.173168325757	57.6319598892095	127.95347694841	76.9039375694887	85.9320617411294	123.1147395532	283.025274406456	135.890130603716	230.015418127555	59.6460096297511	126.796918875487	98.9294440369736	84.5291981887219	4.26204795924258	6.39964200371586	6.44096870368897	7.23351767333195	3.6742388316972	5.65305244567566	2.68701770622472	5.3818548143113	4.24553125665716	5.62848336565579	5.26952665398558	7.61635709839672	5.80866142811507	6.84766084377623	5.84879717715516
6616	ENSG00000132694	1973.55247172551	1.4667387077898	0.430512940593206	3.40695614345244	0.000656916815208928	0.00945425168531003	6701	12.2575703340609	7.8409541043276	31.5862480144362	25.6472417872142	6.22584247107991	5.96505811815008	7.74772012611249	5.58519218558852	18.9364383631753	9.42351810844259	16.1202803758758	10.3900480051292	38.529244250106	24.352337783808	17.9938144291685	6.4168590253032	18.7755976131675	14.8342424278366	24.3391910801774	19.1893994146356	46.7160325071575	66.2653528477402	33.424449042836	22.0845422527489	41.3254071784408	26.3879587584267	3.61560113473325	2.97102921528843	4.98122467102107	4.68073177553944	2.638269073584	2.57653619430918	2.95377183985207	2.48160692447316	4.24309310367809	3.2362657657881	4.01080493139394	3.37713041482745	5.26788198274526	4.60598837016065	4.1694291444406
6748	ENSG00000133657	13160.9428229156	1.17079007359821	0.377071171090512	3.10495779937835	0.001903061743079	0.019767727563805	6837	87.2997156075645	99.5296630296867	174.236496718094	193.643272593387	84.7941888949205	74.1149379544448	49.3065719756999	58.671099371928	108.678811240409	104.713376641805	106.419290319228	160.619238150568	165.261086279534	227.621997874082	89.5616286403522	130.238413992626	205.290575813632	171.972836605199	240.650653572741	304.873260985043	209.291162718765	211.811429948525	131.002541093067	174.254439793493	178.597828908569	134.73052895474	6.44790504894569	6.63705465399185	7.44490304172086	7.59725757100285	6.40589349246183	6.21169244363772	5.62370804828258	5.87457812019422	6.76392687992695	6.7103019413281	6.73361587750667	7.32750089160997	7.36860324567727	7.83049617927454	6.48480885811579
6755	ENSG00000133706	484.314132821363	1.5670005547076	0.386467153969496	4.05467977967226	5.02030275795201e-05	0.001482601245574	6844	5.03619874794675	5.20171742869301	9.89485545867283	9.75507047630744	5.6119532943306	6.25273374310511	4.95728852631233	4.26008462510095	3.00795143065792	5.50980290494674	6.56760174048615	4.78424844161925	8.2680490894848	6.99103554519716	4.8166995002567	7.16622255367864	15.8491859816498	10.3518829209676	5.44952723748599	6.10292877696276	13.6452058764373	13.5721275609268	10.6099093772964	14.8210458343077	10.6254111480989	9.28025014211144	2.33233521852542	2.37898803032746	3.30667863293434	3.2861522957407	2.48850300212994	2.64448708502767	2.30955122963055	2.0908820893715	1.58878127203062	2.46200071205566	2.71536664470918	2.25829230930724	3.04754695443173	2.80550617023128	2.26804492122352
6762	ENSG00000133789	1001.16607449979	1.25460658214565	0.209576770113607	5.986381894642	2.1456025742106e-09	7.41772124731983e-07	6851	12.9914887686664	7.445923115976	25.3199359404513	7.54235256892807	10.7240448667837	4.83793965784985	11.1953484515514	9.79780582204919	16.7805101521786	6.32435946640993	13.2660516041519	8.82358751759502	23.3794604858118	4.88582879808979	24.3287274848855	8.54527549811865	28.3559745389183	11.0263557626165	27.8891510304701	7.49314531991668	25.5924610801406	7.4191066470828	26.6518293497894	6.75943099788026	21.0419476131434	6.66732495879186	3.69949486178561	2.89645071949686	4.66220184963347	2.91501459115254	3.42277725521668	2.27439277513353	3.48482752718701	3.29245869983237	4.06871467138205	2.66091937049016	3.72966713788413	3.14136534983349	4.54716973290815	2.28860331172752	4.60458895691231
6765	ENSG00000133805	10221.7396187103	1.50856106538626	0.373554575956113	4.03839535769331	5.38180916951786e-05	0.00156180494932194	6854	87.3535114397312	126.232949363329	220.601670951019	208.888478939773	97.1053937419851	213.476422263417	39.5765798677023	43.4559361625693	74.1868642745048	54.3718910770966	138.545207874733	193.627547950235	183.304094942102	209.444000943907	93.9936234174056	162.914671176751	244.781579376319	178.853406326295	173.006044570032	239.299598091782	166.705129237409	217.841204707975	359.277849092165	276.2002701117	323.143376021702	177.666201220003	6.44879379270444	6.9799447219543	7.78529990846295	7.70658911379863	6.60147952759359	7.73793292771407	5.3065750377149	5.44148136024326	6.21309185688606	5.7647891014325	7.11421300023373	7.59714041337824	7.51809520525795	7.71042075179046	6.55449098171883
6793	ENSG00000134028	871.281712037487	2.68021312197924	0.499973700136501	5.36070821574714	8.28963190629323e-08	1.2094496899613e-05	6882	4.41976129116121	7.8472973860275	23.8692003415496	34.0156769730194	1.323948833322	5.06269479149392	3.8312039325758	4.17652281729492	5.99753646078359	9.07985765826457	6.52635593796347	13.0701142770566	19.3052679354938	34.3096831490606	13.7356993779451	15.3265736841534	9.03664989873004	22.4360245888212	16.5700709201123	33.4558827753319	44.6483541148394	59.8970495160663	18.0220868868766	34.3941888121136	45.7662732568499	38.2903362855884	2.14396845256744	2.97219587449908	4.57707832940067	5.08812789650343	0.404847367357355	2.33990551287295	1.93779782155539	2.06230231983576	2.58437002311176	3.18266968107066	2.70627767206531	3.70819985011574	4.27092267229719	5.10054389751304	3.7798584645953
6801	ENSG00000134061	303.501256956463	2.44415445834659	0.436038914212151	5.60535855558389	2.07824282000572e-08	4.13128694581886e-06	6890	3.63734495890296	3.44109162903394	17.596621803582	1.43939689063943	2.08440513157904	2.30642899283277	3.07261578156774	1.79981810081227	3.81804724237901	5.22089523593579	5.57431168008605	4.43722418655492	30.2812196220677	0.57217829910368	16.9846177267529	2.9594672533623	23.1086703684174	2.24515700907215	9.06071936947419	1.29519054848307	9.09085092822346	0.638416301566694	26.4643302114616	1.42063046686858	8.18594439867694	0.944738356019531	1.86288575474563	1.78286630852152	4.13722658198765	0.525464446983328	1.05963571164497	1.20566087737434	1.61946737490922	0.847851107490136	1.93283495395302	2.38429720942089	2.47879367103577	2.14965744580189	4.92035140811306	-0.805463313006062	4.08615684269386
6929	ENSG00000134780	1286.22384845566	1.1960599742647	0.400504774610408	2.98638131200352	0.00282300397254729	0.0258813353234321	7020	9.67380980799223	5.14959976795673	19.5722093124831	11.0805986774894	10.3702219666694	6.45199087462049	6.37815425422498	3.24186638549364	8.68996181911914	4.86058565807264	13.2569011919553	6.04395615364016	28.8984435520466	15.5001260532488	13.3165584685399	7.52468269116635	23.0798025959915	16.5954425158752	19.0984659664958	14.0112170166852	8.54595914704423	5.11122398334746	34.2990488028464	12.6904315836306	9.76718665441732	6.13106689847222	3.2740841739463	2.36446030895178	4.2907347115706	3.46996392624845	3.37437486915288	2.68974439801788	2.67313898926693	1.69682463096709	3.11934983831833	2.28113015644256	3.72867167897552	2.59549319439497	4.85291988725994	3.95420804300994	3.73514937535187
6930	ENSG00000134802	10626.8479419288	1.38011321057708	0.279966109431334	4.92957241639124	8.24097844727587e-07	6.75547836324887e-05	7021	141.445826294441	167.746667272746	327.840930040017	328.40249480543	127.986749155235	153.379710458094	78.120075182944	106.679270259273	192.169244003182	181.103103707904	167.507236836401	229.824584665716	351.323010142301	332.379069899223	219.410932079569	245.090198347861	391.684231760977	352.836950707043	289.398950444999	339.63315521447	392.967134739094	399.984569393775	334.085213590189	364.018988769644	316.017037522992	264.874531305992	7.14410579688606	7.39014029356624	8.35685217197145	8.35932127678615	6.99985064126866	7.26096384108053	6.28762143256583	6.73713605103858	7.58623364620559	7.50066746088683	7.38807961562843	7.84438932317303	8.45665425973395	8.37668572740856	7.77749159912597
6933	ENSG00000134815	1425.92950683748	1.15643685198199	0.265085019426532	4.36251303254989	1.28576924179358e-05	0.000543818836495832	7024	21.9277102943879	13.84385931605	39.6975202974745	27.5362887186852	20.7680959284466	13.5386457953758	17.7298217411563	12.8962720350018	14.0786324806941	12.87913140577	35.1342910272546	16.0613880280522	44.1223939410984	31.729208945519	28.1593023017304	18.360617957454	41.8109174682739	32.1520967270356	40.1140848886918	23.4656553436852	33.957088645323	22.5909165511787	60.7457570885068	35.6606412963265	28.9730977486975	28.7948842095974	4.45468326761959	3.79117428063451	5.31097698723628	4.78326222415149	4.37629704720332	3.75901153527721	4.14810612607925	3.68888217651233	3.81543530037275	3.68696339339863	5.13480788168638	4.00552467109607	5.4634391639956	4.98773964814407	4.81553968389442
6970	ENSG00000135047	12950.3037122407	1.75443322276213	0.468324542925308	3.74619107468373	0.0001795398595903	0.00375687156192703	7061	187.574222968409	180.234426073416	559.852974011004	693.732669995784	100.896667222454	132.24373726287	110.52666841861	81.6871770893713	198.580873605878	129.882049420413	340.292682626693	377.12474052101	795.098103530986	1031.38241588827	224.275758402044	305.013534851257	761.131039663699	995.151868077752	359.935929072873	554.82111681234	666.423681348921	671.219106975475	629.821007827121	861.224706873865	482.285298231387	437.315940491527	7.55131777162161	7.49373079238999	9.12890419281118	9.43823601688386	6.65673471049206	7.04705559125399	6.78825070195485	6.3520377228117	7.63358286559797	7.02105824410437	8.41063231888639	8.55889798850718	9.63498906871977	10.0103636389118	7.80912988009108
6977	ENSG00000135074	4877.26595467634	1.28817753851949	0.37203352350752	3.46253081274665	0.000535120638686835	0.00808169374837297	7068	25.2422812750344	43.5338172636542	57.1716257750622	47.0084001634977	30.7044531113586	43.5686328406243	18.5323533830821	22.4142722112106	24.095807424927	41.4868908462861	27.6365111807699	66.6654731564956	36.8891538089648	29.0636349173127	42.8265172534998	47.9187753412872	69.7081433370983	43.1523754775434	54.6914455239419	67.0385060396237	20.1498728840588	30.7846963518802	53.6326122948125	41.4379652197941	122.303635323059	69.6628477970427	4.65777039488508	5.44406462330377	5.83722741129635	5.55484667702584	4.94037600181099	5.44521793788574	4.21197419257835	4.48634575089772	4.59071023995452	5.3745836361962	4.78850359701407	6.0588678607543	5.20512479068042	4.86114324346154	5.4204324537553
6990	ENSG00000135124	4188.40789603659	1.6138968072574	0.383141225786338	4.21227656706773	2.52809737854014e-05	0.000896351560592705	7081	46.9661810544478	79.1996026950122	131.80034093312	162.564928910095	30.6805129918955	51.1297926398124	36.1290621484722	50.0272255481656	67.7156394659795	81.4701780809097	53.3395096114442	134.171214511161	162.906525652311	162.277296165671	74.1579370580695	83.2565684107344	137.191353150371	147.412774462792	71.7040424489648	166.12600403951	199.664096524631	264.938108779731	150.752078948616	190.658995449082	126.22635274888	123.284755063143	5.5535503838673	6.30742128792743	7.04221029200146	7.34487223965461	4.93925070043604	5.67609226998085	5.17508790013352	5.6446415392449	6.08141716907553	6.34820015658429	5.73713265610185	7.06793137445349	7.34790058576623	7.34231735971356	6.21252920619859
7000	ENSG00000135218	315.965455185815	1.47728513839404	0.316789006863822	4.66330935223735	3.1116445326098e-06	0.000195590841905508	7091	10.30748630064	4.05340282315457	20.9533556061565	3.7912040372855	10.7002639098049	3.18460805197189	4.09320815276153	2.0951758807603	8.78590329014106	3.57376314656982	17.6505698498527	7.36006421331628	29.1023152424487	3.0115029059155	26.8785289092262	6.41673068949238	16.5927874592688	4.36972032428069	23.9861807555771	2.48011613826384	16.4124159396883	3.45112121046005	19.046017370241	3.06555689085443	14.6552435666457	3.74368010173161	3.36562063867344	2.01913355611246	4.38910939984763	1.92265610242222	3.41957447438027	1.67111582263156	2.03323203431607	1.0670713568841	3.13519061921194	1.83744402201445	4.14164285664361	2.87971835321555	4.86306202657525	1.59048365103376	4.74838227491468
7038	ENSG00000135404	4575.3682385969	1.29110667027203	0.344423753581773	3.74859938330444	0.000177824871285573	0.0037258879157503	7130	237.763274332736	206.471826819387	526.115861292396	378.028674419206	172.952421044361	201.372500946233	197.896950497708	154.970783817254	243.125143530289	240.362046181654	337.078582258585	229.181976332408	733.46183288213	496.069394414733	302.223303095384	132.895979210962	466.14459089329	518.923147795824	561.934750687225	290.849567742589	620.146459331025	440.062123015061	560.458805005036	428.313722608065	438.441287152682	339.086786147211	7.89338207882861	7.68980112841283	9.03923673473992	8.56235186039409	7.43423139894232	7.65372287482154	7.62860557105489	7.27585244388764	7.9255552915769	7.90906529835158	8.39694115215776	7.84034977977575	9.51857808417466	8.95439814098205	8.23947109436747
7098	ENSG00000135679	1006.19087905342	1.0813769024038	0.305509380521028	3.53958657688213	0.000400754295894428	0.00657030470887535	7191	14.1844442002218	8.36019952846937	18.7185279887867	14.7399865530052	20.7454710519011	12.2675591872067	7.61179208321285	7.01070796865679	8.12437328331856	7.1396137467436	20.2561403824549	7.02291721127036	15.6682778477812	17.9151739232968	8.65717579012958	14.6879612043994	16.4101183638363	14.0627326217982	22.0472509214765	17.1183003911136	27.0906264552004	9.58489555454405	23.7346942416688	14.9336668080941	17.4215523014144	14.8771753677906	3.82623771639895	3.06353737475809	4.22639508179709	3.88166330317913	4.37472451066652	3.61677632687093	2.928236154805	2.80956014056927	3.02225652737663	2.83584602653298	4.34028740320473	2.81207042825186	3.96977471203016	4.163110144412	3.11389645473201
7127	ENSG00000135838	274.593899913437	1.486906470021	0.427510109414203	3.47806154118423	0.000505053956063221	0.00775277322709789	7220	10.6561532161442	2.51157838357058	21.0347552259265	7.01315604350957	8.40535134600255	2.20046448912507	10.1518752388551	4.4948800800329	14.0075745762488	1.46384384071986	10.0598117034705	1.8871251244045	19.3000562202702	9.26448712982959	39.1217091287595	1.81969080138144	14.5808379498775	11.7588757942442	31.1376496642836	17.1124811622199	16.2393632467505	3.84567482215515	22.3035957883457	2.92258727953313	4.56007458319852	2.36829531520358	3.41361482589476	1.32859430062151	4.39470312495524	2.81006382849474	3.07130812577214	1.13780808985264	3.34367433933357	2.16828262625148	3.80813526837625	0.549761658652471	3.33053139635171	0.916190082913577	4.27053314489817	3.21171111270894	5.28989749426042
7128	ENSG00000135842	5718.83513355724	1.28250074835652	0.287788350023353	4.45640258979368	8.33464460946433e-06	0.000406582371853716	7221	20.094339015761	37.203755597304	40.9267726321441	67.2962472061993	23.4630742652955	34.7454147406233	16.0369932793646	29.1842076982092	22.6717101997742	32.2232313878012	18.2055783186099	52.6621685625823	29.6015794933134	52.929843559881	29.2918033647653	86.7861457409964	40.2925872876096	35.2694659836869	33.1123937480466	82.1664472513686	49.1401972060894	99.1879869637516	41.3518638864823	65.2781381467617	63.696983438702	49.455702796949	4.32871721697835	5.21737635891215	5.35497299936248	6.07245414967892	4.55232015073968	5.1187506966822	4.00333177610897	4.86711599691323	4.50282131718233	5.01002927153262	4.18630866506494	5.71869502588142	4.88760225271371	5.72600948481864	4.87242511109251
7172	ENSG00000136040	805.061061238579	1.17481879537904	0.405200986724861	2.89934830829216	0.00373939236822952	0.0317527518086368	7265	4.38656421525217	3.76539975757632	8.21420568685989	8.08875403276786	4.57089476953862	5.68049758321759	2.94750565761357	1.80551993432579	4.61590972099394	3.02411732534671	5.41194671286256	4.5514641874152	4.5496894636695	6.48258105963588	9.39641743821672	13.2116400609739	8.6127921002227	4.6403461633206	17.9738523895612	15.1044314421262	6.95964658448807	9.34170232083206	4.65065916806582	4.89825456892716	5.35638266379518	2.94232261355924	2.13309138843533	1.91280303824577	3.03812107340626	3.015917491384	2.19247660581303	2.50601730814528	1.55949458240036	0.852414348834989	2.2066150077035	1.59651411224827	2.43614763431308	2.18633072907288	2.18576807838541	2.69656834097114	3.23211080686519
7201	ENSG00000136161	157.421320539471	1.1369233660407	0.273651731907089	4.15463610669457	3.25805634521017e-05	0.00105740551138525	7295	3.03809566647992	1.92313187762663	5.41539653368281	2.35455560531482	5.40097161191429	3.73986349739421	1.51396452136111	1.59400654498855	3.17748251830561	0.854125710583659	2.05996401433868	1.50453175754009	7.13190713140236	1.57495341563196	6.96828189322921	2.62848425182488	5.4891798503204	1.39670902819233	6.09195339335545	2.84991535983924	3.70413261450416	2.69306603259398	5.1143427790154	3.21851223422488	3.40797807395271	2.12024891489648	1.60316729952503	0.943457698025878	2.43706698072049	1.23545479380528	2.43321896535006	1.90298561363528	0.59833139722845	0.672657553044284	1.66788418791373	-0.227479672947326	1.04261913508394	0.589314559288099	2.83428791693689	0.655309156847048	2.8008029875616
7202	ENSG00000136167	22262.0983235018	1.36723474405146	0.267369217127716	5.11365802966902	3.15979172727617e-07	3.20064763304923e-05	7296	187.117839892715	209.374888524807	413.9068607609	353.477796421607	149.757396885288	172.788194374856	148.824332645448	190.430342027838	274.084437261894	252.607342955424	175.80519277823	221.673674741109	544.585939713974	425.738763895619	327.623834456259	285.084662522033	417.054096723352	344.783288278096	444.960670859933	464.957437249239	443.578993724536	387.279243228555	350.670157124104	312.160081077596	368.87433272414	254.341098700113	7.54780330205624	7.70994461211428	8.69316235209913	8.46547578529458	7.22648345279663	7.43286083957539	7.21746661485628	7.57311955710515	8.09847660286178	7.98075276671255	7.45783387393499	7.79229364028886	9.08901592469632	8.73382464455	8.35589650585328
7203	ENSG00000136169	200.597961757005	1.39330689641638	0.305441697677229	4.56161325389417	5.07620833686062e-06	0.000274581432588756	7297	2.67299016489972	3.50714409292516	5.6534831261675	1.77212364623332	1.95567724206313	5.88124696446735	4.14871663961082	2.04827406230551	3.15800098105269	4.17143056978572	1.42956579687225	1.92762477514205	6.96431110700262	2.4879632077869	4.47514606761972	2.82133253170812	5.57046673427196	1.53277177296674	4.15731337182035	0.531311620144491	8.25384027768958	2.39489266253679	6.43993693374041	1.13910619155762	3.71336739102787	1.49748753693255	1.41845452928451	1.8102967057199	2.49913998974823	0.825479268443894	0.967668292735596	2.55612207321222	2.05266512344511	1.03440876312897	1.65901161938043	2.06054223306981	0.515577022653011	0.946824248805644	2.79998065194144	1.31496515092838	2.16193477234147
7210	ENSG00000136235	778.475674939578	1.58932311480238	0.526481545223781	3.01876320114285	0.00253808828675259	0.0239402242136574	7304	14.525430297567	5.52985707084306	45.2979229001983	14.103081055206	19.472787982269	8.05971822519732	5.39012656918848	3.03912380641233	14.2874025887269	5.45045373524323	18.9514040500835	5.57013251651935	63.679787586285	15.321823185872	11.0515245183038	4.6150789325762	37.1282289630893	25.5763429182562	28.1993168877152	11.9073794971707	42.8560777277116	13.9048573594967	110.06893350945	20.1112222705822	24.1015911088329	7.28486322248822	3.86050899717265	2.46724219187938	5.50137299305543	3.81793847293598	4.28338754906594	3.01072940175368	2.43031915026844	1.60365544789702	3.83667175708987	2.44637633527262	4.24423283199375	2.47771165048293	5.99276361844599	3.93751607261476	3.46617349285601
7215	ENSG00000136244	84285.9839738332	3.92199738115828	0.529216602222734	7.41094924967529	1.25398568767762e-13	1.32947562607581e-10	7309	16.232303140632	5124.4529950947	183.999208692025	12819.70523731	18.902194432878	1446.69236931956	21.8232938863897	1717.68887611087	17.1506845504601	6421.48130270443	7.05303969280016	10911.9494322439	76.9616371184802	12368.4439057116	58.583158753976	11350.6889262406	265.694258883205	7745.78401649652	191.906152574645	22074.8288426107	237.440323076382	15890.7664498029	115.489175326293	14730.3245738896	341.919755111194	5577.09994641775	4.02079580788676	12.3231822983764	7.52355575160839	13.6460754700896	4.24048182741057	10.4985424584728	4.44779696533513	10.7462530303701	4.1001942559994	12.6486904202586	2.81824515887341	13.4136212433552	6.26606758315322	13.5943763834426	5.87241407908853
7272	ENSG00000136628	553.506905009401	1.35491763816476	0.302486996216573	4.47925912555487	7.49025608571572e-06	0.000372242320409803	7367	6.80006236857239	10.2112968204073	12.2622770604687	12.4412439385305	4.92157660843551	17.1499985372599	7.25005219004985	6.95011840337083	5.1135245501812	8.9326984480845	9.91509612562301	7.8123718929141	14.8633460356371	14.7429969950609	10.0310817647196	9.89756193960744	17.167843801664	17.0508165183536	4.21845535632762	8.84010305235594	18.9904841548272	14.2269522876137	11.0441224818146	14.7094212753624	9.52060582829083	7.62085550135958	2.76554797848319	3.35209419298982	3.61615500204095	3.63705883551893	2.29912055150115	4.10013654823659	2.85799138051448	2.79703755603771	2.35431802663681	3.1590960599594	3.3096267592708	2.96576062757756	3.8936870267543	3.88195792396149	3.32640529131021
7275	ENSG00000136634	1779.72527289019	3.18937393063254	0.540635698044172	5.89930325017486	3.65039778251538e-09	1.01524949798273e-06	7370	2.7519205900501	19.6246902029735	24.9363336374801	179.504658604476	2.08785558808662	10.0045346064205	3.13854472981675	9.25134090297815	1.84219461979909	23.1885329111413	3.93908742249795	36.0543523913542	11.8896507248606	164.576674368833	7.49801744436629	128.713207604836	17.1805526992407	98.4124099104577	22.6649097114129	247.937399156386	35.494139525101	226.919731932687	13.8711095989492	183.898962975398	65.9559557584297	206.074224282733	1.46043883995504	4.29459797456493	4.64017745773509	7.48787747593091	1.0620219276375	3.3225821520235	1.65009577002501	3.20966248712889	0.881425483897793	4.53533964153041	1.97786143589196	5.17210152340767	3.57163442940636	7.36261606528488	2.90650918210393
7280	ENSG00000136688	1191.84206177199	6.97766745257555	0.917510547108819	7.60499971860048	2.84904513238267e-14	3.77569706169014e-11	7375	0.59910512560921	13.4941516287556	21.4080471337247	142.098157663703	0.866702148613963	6.67259422305025	1.30270884327648	3.97088532024621	0.171691019695256	13.9882574681974	0.0553184908511423	29.3448695035285	12.5821393528025	242.707327988833	1.20408371484977	73.4707310340365	20.0704379269212	107.371722338996	3.89494315711524	141.362380729254	29.3983257605056	177.78705524125	6.81699465899352	133.273939987948	75.8894053648853	118.713946325607	-0.73911891843764	3.75426237295477	4.42008129233943	7.1507440395935	-0.206391813719467	2.73824777266662	0.381514676155866	1.98946069621843	-2	3.80614435055902	-2	4.87503638736003	3.65330534073488	7.92307385777571	0.267935700071059
7281	ENSG00000136689	45085.135104107	3.26782516457657	0.475054975807873	6.87883577899451	6.0343673740158e-12	4.91240516841371e-09	7376	129.759949446086	621.222519841126	1035.34358896083	2696.61132918113	166.456923720832	427.453677239287	58.6253537882857	312.50364586167	148.54034965121	795.575305218304	145.417170624016	949.357451045244	1387.5225991578	3746.90132838431	202.017924642267	1539.42625343954	1784.78807880807	3277.16682436274	492.73713127931	3115.31200748152	1186.59748983076	2903.53615363048	644.803518973866	2369.12217044571	1548.9383800337	1924.81456652358	7.01970135237492	9.27896631936186	10.0158939043966	11.3969318811814	7.37900506992526	8.73962427471323	5.87345281881926	8.28772921102423	7.21471106918171	9.63585468516204	7.18405382018451	9.89080758129307	10.4382955540905	11.8714822706224	7.658339495847
7283	ENSG00000136695	295.81653308189	7.38613820776884	0.867699965300978	8.51231820115012	1.70489941874696e-17	5.42260309126657e-14	7378	0.0552116660803387	0.848291135892662	6.90254369608738	9.34987846411538	0.0688133026859837	0.357389409812116	0.0646732145360337	0.0238093364874983	0.00121902309025786	0.906795217694708	0.0861411240090795	2.10517057957632	8.98978131471181	15.6501131952316	0.693419756636212	4.10542409755721	8.19274154838263	11.1375065254049	2.04634754427765	6.85486558954814	11.2377469228056	9.95403955549427	4.08883076530247	6.6907014654465	13.0689380204952	11.056498820125	-2	-0.237368608136331	2.78712811572592	3.22494761202085	-2	-1.48443120991452	-2	-2	-2	-0.141151312351145	-2	1.0739371379654	3.16828602118821	3.96810118690843	-0.528199153075432
7305	ENSG00000136810	4221.93976468565	1.09019975010714	0.332593290265196	3.2778765598003	0.00104591122950455	0.0131487164290995	7400	112.484820970903	238.856623319068	203.971647798633	481.565553321409	84.0554768174537	166.818527199951	133.253950409651	228.88194470885	134.927379060212	300.529573110486	97.7024775962956	259.196448256983	244.055657102049	733.366489105469	125.134198760135	225.860229469485	205.446655849163	465.07834181851	174.503801725952	453.083251164071	265.720829619735	594.122604951716	157.630958639834	491.595306931183	255.30943289356	407.85264980943	6.81358652288393	7.90000107201446	7.67222482029016	8.9115883887043	6.39326991934534	7.38213571605815	7.05803449313016	7.83845985054345	7.07603931512946	8.2313631536915	6.61032324224548	8.0179021390268	7.93106638292604	9.5183905339455	6.96733231692058
7337	ENSG00000136891	404.187952471209	1.14730123160792	0.298486463447771	3.84372952245681	0.000121178558974776	0.00282152653495733	7432	4.47089961172636	5.8863073052319	8.86342712567514	7.77267341393783	4.69523873296309	10.1378753226066	4.85058316445086	4.92778169917449	4.35619517518563	3.77295723641587	3.98158137430584	4.70661496273065	8.9111074679864	7.57610062505835	5.12893943647388	5.35316980031348	13.6836028015365	11.2321294576062	5.71571173424571	4.24078769106841	7.99485813321057	7.52566096284445	9.50329409578333	9.97735926578832	11.1064762104896	8.50350609488563	2.16056515239129	2.557362862727	3.14786463796921	2.95841089949007	2.23119851466407	3.34168342151634	2.27815820665742	2.30093834602993	2.12306859408338	1.915695748396	1.99334154326795	2.23468983431458	3.1556047403089	2.92145549267385	2.35866053578888
7430	ENSG00000137393	4066.92361233881	1.6475735178368	0.39059588858272	4.21810256071827	2.46366760391805e-05	0.000876503487810038	7525	21.3208289928777	43.4678451945222	42.1296486852129	82.2908630938613	7.31523135498729	25.2609020736212	8.54860880327301	26.2455854643213	35.6634942598281	47.515567911427	33.7559815534225	74.8493253287192	33.0726827336347	83.1525627872378	36.9770544962293	77.9983029546026	26.9538942016481	38.055192957244	53.6267130358934	106.805226012734	53.2026031639727	134.935474940384	27.6832563417574	69.7151144952949	63.3913368233545	65.3741675095322	4.41419162870032	5.44187667441803	5.39676398035282	6.36266034933807	2.87090349244507	4.65883425396146	3.09568965556285	4.71400287521571	5.1563761580397	5.5703283676757	5.07707126498672	6.22591740717242	5.04756817124589	6.37768882338442	5.2085584025681
7441	ENSG00000137462	4922.77733965855	1.26291648454463	0.397145228991425	3.17998654485134	0.00147281890767367	0.0165645255224429	7536	44.7583809552865	56.3383627155917	92.5778031979434	55.7444294454597	26.4481919035724	50.5027283642046	25.7557477238963	33.0763209263851	71.8167061376797	67.0103557979871	55.0128780559976	74.7640457737901	130.844123986581	64.0226676239195	68.6414895205811	30.4921020600504	104.373610814797	105.016435806007	104.317264317782	62.7995065055488	100.326202299401	46.3461126771955	83.4457753623992	59.8707006291831	56.0961560840609	21.6634808163133	5.48408594554428	5.81604573214619	6.53259442384861	5.80075573825309	4.72509719261752	5.65828942515142	4.68682251892831	5.04772686759364	6.16624758041835	6.06631216215785	5.78169747593825	6.2242727359321	7.03170532634434	6.00051088560434	6.10100895455232
7460	ENSG00000137547	60.5332549613711	1.2892053798186	0.419326668253692	3.07446551202566	0.00210880101558895	0.0210626482880695	7555	2.39802179275022	3.18584825154929	5.14372194544795	2.97613727301742	1.98976698159185	3.81972755167632	2.64459873242023	2.03177444717608	2.39491900648325	2.27736585064074	2.56280245050556	4.614525156704	4.35506271242838	1.89893379594175	4.83822994274252	1.0165614338965	5.00185536776796	2.77200064547639	5.45639796483284	3.54103532644815	4.53080208119893	5.6061199007188	7.0937824003775	2.77319286126002	4.72992314878752	3.22511694738032	1.26184476974038	1.67167754999217	2.36281265690272	1.57344107165229	0.99259948896715	1.93346973934402	1.40304883740009	1.02274025348712	1.25997686643294	1.18736607386688	1.35772227509449	2.20618219948236	2.12269349362506	0.925189608525083	2.27447933677776
7484	ENSG00000137710	1219.88817076591	1.56297114361096	0.399276197140797	3.91451119501573	9.0587534962798e-05	0.00224744706476346	7580	20.4467374385283	15.0944408192466	42.0179188512071	33.6697543118718	15.4756552076039	15.7985496818584	9.46904907658257	6.05744920594832	21.2532100264501	8.68570478375012	35.5890354434768	29.8360596054297	37.7636710578192	36.5893633241911	17.2235577860213	17.853294576149	53.9650879066254	20.9858405869685	36.5158926161271	40.7936937881206	33.8452150210509	43.0833869287413	72.8066367934769	49.2011688041905	42.0053707773293	27.1815321747418	4.35379875434974	3.91594540740353	5.39293280193883	5.07338128874857	3.95192858637862	3.98172021893354	3.2432195512077	2.59871040217209	4.40960885329015	3.11864291822381	5.15336092743245	4.89898510892961	5.23892711275121	5.19335240706549	4.10631127885814
7488	ENSG00000137726	701.672694825324	1.63277655116049	0.434113546353377	3.76117392529231	0.000169117781384453	0.00358597343647595	7584	19.7373759692245	13.4865467702597	47.1262580056363	35.2909069636807	10.5268424262366	16.8134321829825	12.6910661206462	9.13358712838384	11.1804685454508	3.72002026673012	44.5511267845646	24.2791475029424	65.7695643971853	42.5460695034376	42.6696321010526	19.0305963528993	65.8380002786147	45.5799273913724	36.2539225893112	33.4769666080082	51.8942162427864	48.161377047303	21.180436443054	21.4590815390226	46.2780339874496	36.782330303722	4.30285829502496	3.75344908845287	5.55845922561389	5.14122460222774	3.39600085326902	4.07154235176014	3.66574136362222	3.19118157608635	3.4829087440733	1.89531048118045	5.47739001565691	4.60164586100858	6.03934820998102	5.41095395371241	5.41513776651673
7493	ENSG00000137752	3701.03221863859	1.40421225031244	0.320735412416234	4.37810168741244	1.19717493898075e-05	0.000521607480948244	7589	83.6646284217421	68.5500567733983	194.983662939627	145.273872173047	53.4094301099302	55.1103370103311	60.2069168533332	66.0622303037676	104.804516858424	57.2866307959295	116.237649865281	95.7410289835651	263.319006879393	193.55204798077	157.858110577624	83.3248667493819	167.676504497527	139.852273567027	155.823912542122	121.76668185274	239.349856250497	168.173561898528	222.215218557985	197.823742219635	158.643031272242	112.423930943251	6.38654590659618	6.09908595573747	7.6072094399888	7.18263144418465	5.73902258533415	5.78425104444295	5.91185733497481	6.04575377165385	6.71155708516939	5.84012658579172	6.86093362922443	6.58106540649663	8.0406678514586	7.59657776269076	7.30248457642826
7494	ENSG00000137757	281.671715378372	3.294868461257	0.661181674040547	4.98330276022584	6.25080281071208e-07	5.52258428326413e-05	7590	1.49050574887131	8.45533287143164	11.3529831243658	26.0611549672808	0.404129709042818	0.697688355610099	1.37666896111801	6.10506517444539	3.56159737684945	12.6741982336833	0.619626948474941	14.3443797219878	9.99823373883839	20.7487905905925	18.7070045738749	37.9138907196021	10.3619291122584	12.2221308947687	10.8100731527341	50.3408746292512	15.4532317835473	34.07887280433	4.90413599860575	19.0791862667255	9.23627351070217	8.04433886569594	0.575801939805519	3.07986155209364	3.50499952661073	4.70382911696093	-1.30710968171475	-0.519345339565042	0.461181685420529	2.61000669674376	1.8325244352342	3.66382258050851	-0.690528204495026	3.84241367949029	3.32167325475911	4.37495534171779	4.22550666295923
7501	ENSG00000137801	49002.8051673974	1.78368455832109	0.419842858856946	4.24845753760659	2.15247434617412e-05	0.00079054964266067	7597	420.331688583098	551.903689206544	1171.82852351074	776.893177507152	683.055154686826	944.037030135433	372.820107265882	441.031324764771	312.425529767668	152.159090263962	313.025962612017	670.38731166201	533.316883866	549.558789923814	792.637117564516	608.511424805735	670.796372397808	294.151863523873	974.422873284621	1157.85595000009	1973.95593301908	1401.14512346068	1493.46631600967	741.54478278779	1764.20416843348	685.484308048088	8.71538441437871	9.10827271904812	10.1945457568282	9.60157243206873	9.41585826635817	9.8826996406171	8.54233586057834	8.7847373182964	8.28736853750661	7.24943671545759	8.29013851012189	9.38885103335923	9.05884919168308	9.10213001379677	9.63051671710136
7562	ENSG00000138061	10628.2180716971	1.26823987885012	0.25748203953328	4.92554696688348	8.41247005711622e-07	6.75674299587471e-05	7660	93.835011284815	47.9809025158001	190.274741111637	111.767421797498	117.9955357366	78.1724331360535	45.6835112801088	26.3147021562113	123.236683415584	43.2478476209897	88.4243147069669	44.188627149946	167.701657842736	106.914222848886	161.361401711856	84.7280752597237	254.165663991951	121.163003233982	170.232737429724	120.450246693718	150.247904786501	115.137470201083	225.323321658234	118.488604122049	202.890500360454	115.490330223043	6.55205440976729	5.58438838971803	7.57194024696402	6.8043559194548	6.88258846722198	6.28858803759304	5.51360163682537	4.71779716062101	6.94528795152401	5.43455642870507	6.46637122789536	5.46560320510129	7.38975314075016	6.74030997799359	7.33415171127478
7717	ENSG00000138801	212.807494064882	1.05026601056574	0.335686072553314	3.12871488107073	0.00175572582628163	0.0187502945792419	7815	4.41497109200375	3.84434471941218	8.15722566014505	3.57645264978249	4.2101531851837	7.19480093347035	2.45635217934077	2.50306350286851	5.72417724485065	2.61138140256933	5.26920175863988	3.06813303874053	11.9915031600968	6.50843312635097	7.77270797695996	2.51966858348078	6.87195546143115	4.88670832583695	6.13057643306914	1.59933302687172	8.17506433679017	3.7424823165606	9.34927215999103	3.24050508841981	6.80950009267704	2.53803808095656	2.14240399154093	1.94273770725849	3.0280785631135	1.83852934118268	2.07387272628082	2.84695477087549	1.29651742184946	1.32369489274871	2.51706834472497	1.38481318434952	2.39758442180979	1.61736104156636	3.58394060982735	2.70231026337155	2.95841731475894
7721	ENSG00000138821	7980.23780358339	1.1078766494918	0.401978235254139	2.756061279764	0.00585020354635931	0.0433127499989535	7819	69.4471193578302	152.144139805744	127.25988243997	159.082410519414	38.150831403274	107.599591693248	48.6760628476604	123.022438177965	116.234162790437	150.673708298414	74.727420389949	227.28082105335	127.147361524251	213.724198428967	84.8094532124014	99.9336936699434	71.2594277890466	108.733164196576	191.055978611948	236.149794069562	177.105662518786	209.798260332075	94.0895457608475	152.26868418431	145.351747662512	92.9690787544681	6.11784294785049	7.24929495585851	6.99163388374596	7.31363051784302	5.25364259226986	6.7495287931038	5.60514057559581	6.94277766384141	6.86089034840232	7.23528388662641	6.22356581583758	7.82833213816885	6.99035771428506	7.73960645283579	6.40615317739452
7767	ENSG00000139233	168.929986305	1.04049161318785	0.271056105101887	3.83865773027595	0.000123708734488725	0.00285950582060203	7865	5.96156898524421	7.53925630183013	10.4209595287403	8.22663329525242	5.72933131988998	8.76554363453539	8.07407728975569	5.11562152368643	6.76402897099967	6.96633104874232	3.2788383603315	9.30952900035638	14.0776470115752	5.90653169390318	9.68771388124597	7.2716895546827	7.11680351393461	11.0330838869753	9.33787301051857	8.22812844463532	10.8466729942593	9.16698561409402	10.0162467543022	8.00966230043135	11.8637595353465	7.97035157204506	2.57569207386502	2.91442221811216	3.38141621738114	3.04030213635959	2.51836676938838	3.13184356896848	3.01329739719909	2.35490953120569	2.75788283896552	2.80039903322187	1.71318478172606	3.21870817895065	3.81533431178782	2.56231123077448	3.27615625683622
7771	ENSG00000139278	4891.28774411442	1.24811494492198	0.29239633854892	4.26857241481211	1.96727963550615e-05	0.000749071691947062	7870	64.5024021701046	60.5969235908454	150.796561474371	149.479361964723	74.942195997572	68.4023484269516	63.3868995880667	54.1440081769369	72.055533675751	74.4097588921532	47.6249794190288	45.4315788673401	145.347387178423	135.510170685733	96.5216104858267	91.8904364503565	144.68900613931	112.053543695365	114.503662709944	121.546483646197	180.021539363305	187.769750061457	161.768544955331	183.582928838932	212.724179488458	214.002220375022	6.01128098463821	5.92117264711872	7.23645972182672	7.22380250064312	6.22770634781979	6.09597395224643	5.98611279878119	5.75872978633658	6.17103732473227	6.21741993909743	5.57364656403775	5.50562353861574	7.18336132703069	7.08225732657312	6.59278008234873
7773	ENSG00000139289	6326.24049668121	1.07867686655031	0.275671472636846	3.9129071145178	9.11916180560938e-05	0.00225203647922017	7872	22.814221658862	23.0874131526233	41.8565789747109	57.2646256102104	29.0377798068586	29.5504130669274	13.0770432689833	14.9855766084178	22.3954521407488	17.9106956926304	26.7466114188575	29.9029672425174	52.5201725838112	49.2725621986359	27.4525146424824	60.8083574098307	63.5442940816754	77.6993640024631	33.1216665101848	52.4383050429335	35.0661966213959	44.5836609587619	47.8015181193244	67.6763758090612	33.4896902641022	48.3737538497865	4.51186152982129	4.52903462915342	5.38738249683196	5.83957230513698	4.85985924573883	4.88510639197182	3.70896447797309	3.90550269119134	4.48513388787853	4.16274947089439	4.74128422008804	4.90221674364743	5.71479975189119	5.62271258937397	4.77886640062342
7787	ENSG00000139354	244.1547857993	1.35093248047294	0.436488337798821	3.09500246280483	0.00196811262877624	0.0201668138759204	7886	4.0674747706799	1.53774622395543	9.76924990289606	4.42832250402428	3.95479621964312	1.55423692757363	1.72288400556775	1.04574209266889	5.18924851770064	0.456775400934826	5.4029703398081	3.09423047464435	10.449544841031	3.79331043366522	3.87323118098298	3.1023790059333	11.4337368860237	6.40615182093726	5.01287155553032	4.4472191743962	11.4392263934128	3.78259054814126	20.4229234976364	6.43961494516009	5.75321496565514	3.02699159993666	2.02413339732303	0.620817433306199	3.28824779423911	2.14676029393827	1.98360335829237	0.636206444660137	0.784825574328185	0.0645270891504814	2.37552562947251	-1.13044313662296	2.43375276215613	1.62958066034312	3.38536819796975	1.92345744249505	1.95353761386407
7792	ENSG00000139410	315.657705175004	1.86696154736375	0.496100060409419	3.76327619436891	0.000167701811223425	0.00356724136222289	7891	8.65104215696834	5.16727849600963	29.2417942925642	9.68614726728711	3.48165989315547	9.85164514675397	9.01588950153614	4.76024410961037	5.99214110987019	2.65067770300857	16.1144781233116	3.40654702466563	50.4467014740836	14.2794038885027	12.2806924917678	4.13389079810444	41.3903389821627	23.5378055509591	19.1537403289408	5.50253476802684	38.5496701482039	5.77916275428429	27.6304318211535	8.89552667756586	15.2409848016368	5.67470643356656	3.11287393900661	2.36940464145283	4.86995993345415	3.27592293770824	1.79977527983484	3.30036466333847	3.17246983399253	2.25103555813284	2.58307159844834	1.40636126298585	4.01028556152857	1.76831012215819	5.65668803473321	3.83586384841041	3.61832000952632
7802	ENSG00000139514	3458.53798690261	1.22778439081427	0.350508347333462	3.50286776379164	0.000460277904888819	0.00725920698053516	7901	13.9823808870894	18.8171783437892	27.7676524844934	30.9099613764195	15.2382416731067	17.1431399142745	11.1073647635304	10.4254342671006	16.8117509249594	19.1095462822841	12.7721661867611	28.5905929114976	29.1320147281813	22.9472451541307	11.657250512488	31.0434454406397	39.6962817172004	25.9641777550134	10.0743082575863	29.1553296490059	34.7725267181807	43.9374686259382	37.7051827471725	36.058318585586	31.3360027106445	27.2637444246225	3.80553813525288	4.23397840549277	4.79533330977779	4.94999994636325	3.92962453604936	4.0995594706084	3.47344467097111	3.382035574667	4.0713980823531	4.25622161971924	3.67493132485102	4.83746863376535	4.86453357452711	4.52024906155344	3.54315564845555
7824	ENSG00000139629	675.011396310801	1.34672670312462	0.289012883736548	4.65974625668328	3.16599423511629e-06	0.000198141775036772	7923	5.49956984169548	3.98817558720941	12.1418804549918	8.03001129372159	6.65653264375356	4.77077587532299	3.02971711684191	2.61287553900884	5.54773006879865	3.79794109340755	6.7642995373878	4.77110984109828	15.9582851062493	9.29966613449269	7.50829676107483	5.97275800330128	13.657765233814	10.36597105002	10.1442641920449	6.98307031107955	12.2326464413018	9.37726829828713	15.36355524674	7.87331042112787	10.1283502037177	6.33803483774265	2.45931878017871	1.99572892859763	3.60191996895217	3.00540201680668	2.73477087995682	2.25422391202855	1.59918309627861	1.38563840535782	2.47189759337899	1.92521752926101	2.75794054672834	2.25432490061349	3.99623372128233	3.21717892323597	2.90848567298045
7857	ENSG00000139842	1526.35456166358	1.38741966958491	0.322055198936123	4.30801823466323	1.64723807916102e-05	0.000659849550954603	7956	28.789177400882	27.856143529938	55.553850355022	46.6760052372897	31.1794020546028	43.4155409557927	20.663068222947	26.0943236498455	30.9278691506696	16.4951783090568	32.3863701753086	25.4195312050572	44.1519658306241	37.0792520656662	29.6288254593428	24.8641706743505	76.4721852147037	54.7483541763769	36.984080799335	49.0773380344003	63.456028930765	67.9503412205482	81.0614122679841	52.2462093039305	57.1224539823989	40.7663711857551	4.84745466195395	4.79992363655436	5.79581500102182	5.5446091882598	4.9625213557925	5.44013965475773	4.3689825882661	4.70566410348847	4.9508355338218	4.04397246807372	5.01731487658842	4.66786551884252	5.46440576902281	5.21254023820256	4.88892953125853
7873	ENSG00000139974	180.60217452493	2.71371467499546	0.586884185126243	4.62393559712589	3.76526814960134e-06	0.000219337213857546	7972	2.39854144218193	2.34435118837862	9.88250213143428	6.62082775759255	0.692787646529372	2.57168767081452	1.54895375409626	1.13460311918428	5.42581903611386	2.45928927278325	1.92660533198822	3.21182469073241	11.0008042856085	7.80191033242552	6.15736408294007	4.04486857802611	13.0928760575942	10.836373554851	4.0062637204897	0.76322010341441	13.9918948855362	6.26995241413778	16.3545822867755	11.6325633356611	4.57372960109585	4.99690598463198	1.26215736674967	1.2291887044791	3.30487636120192	2.72701159877256	-0.529514890067688	1.36271543927234	0.631294071350234	0.182187735299423	2.43984093113345	1.29824144126365	0.946061063642373	1.68339314917114	3.45953710013191	2.96382741752315	2.62231287716475
7886	ENSG00000140044	435.933725271354	2.1164756554415	0.391600122945767	5.40468588089442	6.49220661728205e-08	1.02223328549145e-05	7985	7.6731742311226	6.99676007220249	27.3453306542533	14.9607564417397	5.25935756516253	4.55980098711553	5.38317779351228	3.80843788267048	7.0854875339917	6.71865992462459	12.9646740318239	12.9001414943994	34.6850103266859	10.9949754080469	22.1055325225694	13.0736436819856	22.8959008865707	13.0795281415884	18.6780311964427	15.2864706459966	48.6152558223113	23.3460517727126	30.9204473577165	15.6653011597867	13.5171364674766	13.279324282061	2.93982351386353	2.8066870206539	4.77322260187009	3.90311121711537	2.39488658389803	2.18897085922182	2.42845807491755	1.92919936489547	2.82486712465681	2.74817350787135	3.69651402814505	3.68931498473347	5.11624040899961	3.45877247227457	4.46633558414049
7923	ENSG00000140379	6157.75193518434	1.46764996723999	0.402565561155031	3.64574148625394	0.000266621904483319	0.00489658132085295	8023	67.122758028461	447.692214156464	164.900281260356	743.919212435411	38.4691855274581	201.971465893811	80.9463868273268	349.00842473436	80.867098279304	495.00399165176	68.208361479755	744.784974345926	156.18428160371	1125.35663583892	91.3498794501213	393.155804113887	165.115720591672	585.956592743035	124.135878111475	619.569991610649	248.448676289379	972.845587237517	112.116311210878	832.693374557771	256.951221565255	677.856500946103	6.06873009124071	8.80636341823389	7.36545004926917	9.53900214693173	5.26563137999535	7.65800767621079	6.33889477982985	8.44711805192823	6.3374809396408	8.95129634873057	6.09187670108633	9.54068015733405	7.2871054576372	10.1361665618556	6.51333091988871
7935	ENSG00000140450	1733.00972756685	2.17577314247828	0.475802507192466	4.57284925906909	4.81136290888584e-06	0.00026384518737935	8035	7.24003572752998	8.93918261076196	27.9496150474632	30.7613416235962	4.08588786870091	6.13161871895345	3.89829424673823	5.88824980951099	16.4099542635835	8.66939100948295	4.56600653109725	15.0674709051005	42.4958947840801	52.329870093326	7.59552027614348	22.4670076553118	46.4653752933722	39.4063719844348	17.6940436733196	36.1648476068071	30.6952431631816	20.9171198397044	26.5892711275983	29.0523023173185	24.111957014547	14.9918718682708	2.85599681661831	3.16014291895748	4.8047565077254	4.94304652118775	2.03064961192995	2.61626798900954	1.96284299061851	2.55783887915607	4.03649931278876	3.11593065337135	2.19093292315764	3.91336537387532	5.40925157470927	5.70956277241543	2.92514878949422
7941	ENSG00000140465	263.597386193842	1.42765366710059	0.442625194241718	3.22542341844406	0.00125786483104071	0.0148353503443591	8041	8.29177428092081	2.79843071628589	21.530146025913	8.39685161192903	12.4203754480385	6.10018307868847	7.42133271147252	1.38105373355807	6.38645124104742	1.33193637864156	6.93893772312484	2.38054967425546	32.9390093298366	10.0856986526168	18.5445887653167	6.57377818444147	28.8236934766612	15.3098768315067	14.2118797182005	2.1119854932737	9.21855689087634	2.7790504718631	30.8774978216223	6.71281723635819	16.0957961788776	15.2047544134433	3.05168084386792	1.48461802984609	4.42828619935053	3.06984849273789	3.63463687946318	2.6088525414874	2.89167828705964	0.46576945256458	2.67501449155852	0.413525172191149	2.79471481858427	1.25129473351694	5.04172526026054	3.33423912011279	4.21292637066485
7985	ENSG00000140749	1767.09896859576	1.52729614453071	0.428538337660473	3.5639661853096	0.000365293034092343	0.00617486961279461	8085	65.2053810795405	48.5999251983019	156.310130676137	118.553994796589	16.6343212956423	16.9053154811316	50.6331935433386	52.2885458489749	128.526708823551	58.7074867079711	65.02730065563	66.4983527551302	217.473364232198	146.97119913061	118.585804558779	73.3730799797921	117.929476779257	139.989395881846	145.746184854354	115.159348384067	236.757479172442	139.843882687986	139.908225628483	138.703239366245	117.770379507443	75.8378181455798	6.02691912278585	5.60288218822208	7.28826747420692	6.88940046648016	4.05609109826556	4.07940503444413	5.6620115758532	5.70842304409977	7.00592438330528	5.8754725905179	6.02297363228134	6.05524669863745	7.76469490272103	7.19938965815346	6.88978751063356
8013	ENSG00000140961	1326.09509050834	1.81733018183193	0.414293660539251	4.38657492240279	1.15149512775701e-05	0.000508379916412208	8113	19.7301570363375	24.9579494172733	58.5179636029852	59.4008519253083	8.26730499905183	22.2672705647449	7.24396470740563	15.6051057413465	33.9129731410492	33.7894165002381	29.4963852978434	28.1700048627638	67.1572691898093	81.7035161476501	38.6133295657044	55.1726468476677	85.374461352791	79.2198626971111	63.1768041741223	89.2522810932119	49.8639038070605	30.2654774917618	77.4852095709286	59.9815638676511	27.9547675604801	20.2106153321045	4.30233053369814	4.64142749995855	5.87080766014311	5.89241171715252	3.04741711196538	4.47685282391411	2.8567795174953	3.96394622798552	5.08376536547364	5.07849953211647	4.88246626182288	4.81608790764119	6.06947166217215	6.3523262616258	5.27102705581886
8044	ENSG00000141179	261.204840556338	1.6678835414251	0.296821729753301	5.61914231418076	1.9190773554941e-08	3.86317559296489e-06	8145	4.90628492597276	1.99580846026016	13.1786086400274	5.50727190947681	4.55069050478864	1.61614498917298	4.41491685335955	2.30511700891318	4.94164822977301	1.40298452656405	5.71788411596985	2.65898731639041	15.8211577536148	5.26440896931328	11.1713043252517	2.70279475250339	14.5143555930578	8.76834905545478	14.3117118137629	4.61715618404511	12.7295783416365	5.19319384295395	12.1986869326261	5.51255849338536	11.5034657202417	6.4924420686818	2.29463101892441	0.99697327042849	3.72012615763911	2.46133784015205	2.18608547108091	0.692556632358087	2.14238626768679	1.20483998444825	2.30499231636791	0.488499097644618	2.51548138124747	1.41087689542638	3.98378327145429	2.39627157020567	3.48172573493553
8088	ENSG00000141458	3147.2143072916	1.14297670681399	0.389267731311835	2.93622259148516	0.00332235828927153	0.0292393269918568	8189	48.5322985689279	33.5743360049519	84.6160020994456	53.6312864913272	56.7092470007014	49.3776245371175	34.3175752784363	29.1719529129042	67.5094215465103	29.0073061600239	35.5929504500635	26.7404604097618	97.8647982888206	74.3807447638244	22.4611669965687	19.8749071559672	114.270313492106	54.109908217338	32.8949006464225	56.4049706936997	92.8046691410944	51.2536764936737	147.471751327492	77.8082192197171	84.5444148036147	41.58657889507	5.60087328500108	5.06928696283984	6.4028586183557	5.74500295560291	5.825512094858	5.62578552774404	5.10087571714925	4.86651006540364	6.07701695216063	4.85834441696485	5.1535196237802	4.74095240045183	6.61271811440244	6.21685728840996	4.48936098150497
8170	ENSG00000142089	1476.82630537923	1.29619543680127	0.411129673571221	3.15276546580073	0.00161731691330513	0.0177503042596904	8271	70.9213908390789	61.0533926147867	150.805302800657	141.485511506973	55.9320350119153	57.9347437562831	47.6607115274235	41.8163532372057	78.9880883705139	82.0342657948309	101.104728446463	62.428207670827	97.3377530354821	75.5479150159594	69.7206919237971	51.8900648743364	151.31694698873	149.820308160106	210.69390669089	153.450281307486	240.179440548316	288.635945338955	140.51534129393	122.586483093797	145.873039123455	148.467582758172	6.14814892408739	5.93199956000236	7.23654334908226	7.14451051458285	5.8056029166857	5.85635689408435	5.5747285845906	5.38599534629351	6.30356320204437	6.35815474567044	6.6597066602772	5.96412614114743	6.60492756642198	6.23932003508696	6.12351498205144
8179	ENSG00000142185	367.274675031306	1.82156370217661	0.36401725965867	5.00405860943145	5.61356773128672e-07	5.10128957889444e-05	8281	3.32927327131383	2.83338857788482	7.64488720933183	5.95781804378684	1.49790988768253	3.06246224353626	3.65841183197082	4.66542513939563	1.6854467275172	1.3541673939528	6.47532463808475	2.25149953465459	4.49807257594422	3.29477934128756	8.47405008428483	4.30410413807544	3.46010579446163	7.72404835473076	10.7234014438274	5.64482296547948	12.3733913478047	5.4114055456141	5.58714734367104	4.97865074846815	8.39804187532906	10.3469152128524	1.73520729372499	1.50252847003394	2.93449521659746	2.57478406327611	0.582950835743316	1.61469205753601	1.87121749020383	2.22200855343527	0.753131028294332	0.437406087139411	2.69495252361222	1.17088617950006	2.1693069390415	1.72018184796777	3.08305165550565
8182	ENSG00000142192	1243.35004452105	1.00958144422995	0.332884880442926	3.03282456952274	0.00242276400512858	0.0232103710684095	8284	27.4392969466443	22.1320584151395	44.8876486801723	29.2988704189894	18.9260261926887	18.7729692152618	25.4078409175386	25.6185786905912	28.3585266897552	21.1908173930534	37.0647939865946	22.9458683616517	36.6087608135857	25.9382265724684	27.150562904732	14.1857539201978	42.0074710969629	33.1750353077215	43.6934174034794	27.100109827574	56.9792565072365	39.027149120033	54.8436991746026	25.5561455999277	52.9303728606071	40.1096725850032	4.77817161194532	4.46806573162101	5.48824662138586	4.87277313931863	4.24229962193934	4.23058494608724	4.66720187957011	4.67911853259208	4.82571067709113	4.40536733272301	5.21197758751508	4.52016249990921	5.19411703492284	4.69700793906573	4.76291020420417
8186	ENSG00000142224	1160.11522341079	4.3151818354569	1.04382269776056	4.13401801351396	3.5647551611939e-05	0.00113380602656933	8288	0.80848857838422	6.83241541341317	12.0065456472171	138.483680214101	1.85056978948565	0.707789343121808	0.96231188684652	0.173709863509061	0.0440029809291362	4.28375097325939	0.377069656275575	22.1644114737624	5.04011506425156	114.021475707808	2.37796580234367	113.443715752621	6.69270897564725	49.4082481360662	3.72277409866727	145.447711415974	5.052933220059	262.147219924218	2.13513844448739	129.876854245835	59.0241839250632	155.040536316188	-0.306700702171525	2.77239569402331	3.58574923390237	7.11357215982938	0.887969544201383	-0.498608054996305	-0.0554235452964956	-2	-2	2.09887461452183	-1.40709703696179	4.4701731503679	2.33345667037801	6.83316176836815	1.24972796775642
8210	ENSG00000142512	639.874447567958	1.49656495777249	0.299246601656585	5.00110928407449	5.70013886107093e-07	5.15052888111426e-05	8313	8.4365632700204	5.51595936906612	21.0111014945321	13.5119121255916	4.05909100292212	3.00515533809278	7.48692859378109	5.97186215739351	10.6433832630098	4.92147817795385	11.5568502203686	8.16534180282433	13.8787408024841	10.5599486387384	27.5917763077787	9.7001220862246	24.6870260199971	14.2544368010653	22.7858082547371	15.6350963059255	17.5325310685525	15.8956921635791	21.7440015495817	15.4314580954361	18.8578264585933	13.1066307881723	3.07665542037305	2.46361182990071	4.3930798913126	3.75615994563594	2.02115668494635	1.5874395665451	2.90437399487965	2.5781808655495	3.41188491498474	2.29909169761974	3.53067634474611	3.02951327855102	3.79480477516523	3.40053091265025	4.78616643261993
8270	ENSG00000142961	1029.6900934101	1.01702119897723	0.258951483584953	3.92745847560892	8.58482368092972e-05	0.00217050001586368	8373	12.1059947288699	16.7897544270432	21.2665427536286	19.9166372918748	8.58871002917404	16.4130724490144	11.1643802679071	15.6402567356594	17.2442384473687	16.695982245372	11.4266501710299	18.409706278127	23.5684245756332	18.6382893568113	20.8694831649582	22.9918059897906	18.6343757296241	16.1288263832184	16.7504999263578	17.2957028872542	27.2427594357887	32.1981070839709	18.5380992993368	16.3819172391398	23.2621571437012	15.7818121029383	3.59764972287738	4.06950922394265	4.41051361207893	4.31590217944882	3.10244146381259	4.03677342466215	3.48083126461184	3.96719228964404	4.10804251174269	4.06142906632625	3.51433062092784	4.20239470395052	4.55878342017532	4.22019754877995	4.38332296732644
8280	ENSG00000143067	748.871363258902	1.46501082203801	0.353504427185271	4.14425028196382	3.40927237248087e-05	0.00109309795442668	8383	3.20473112662495	5.02201498168001	7.70053041303277	10.9256500999412	3.60142333483055	4.94580095539326	1.30926356987859	3.00116114090973	3.6043056243217	4.08887165378706	4.30393197746896	8.05222617663001	8.18537140300954	13.2425914769305	4.59688533903319	8.74505625579299	10.0917518835243	8.08296365540204	7.49172175850608	14.81215588004	6.88771026120107	11.2674537504582	9.3151163900475	13.0601847705756	7.33515585590772	7.26914491038896	1.68020332141293	2.32826633246509	2.9449578221578	3.44964722065967	1.84856719329767	2.30620417938709	0.388755557695486	1.58552078343139	1.84972134855404	2.03170277860138	2.10565527665297	3.00938769626816	3.03304787902364	3.72711356937942	2.20065668119251
8335	ENSG00000143322	3290.54155187056	1.84171807219392	0.437844606004099	4.20632810576791	2.59553332876784e-05	0.000909179879458038	8438	5.51393519034032	11.7565837209724	19.4858717930839	22.2187452939398	8.34671937732341	11.0837312710859	3.88463522871995	5.21666802588932	7.52272652929453	8.8655105733785	2.30165962602341	21.8604250135358	18.9882054349873	30.2787972230246	4.96046220430302	18.5242009467448	25.2682287926171	17.117102152831	6.75321518525553	35.3485580843705	14.6844365190604	19.9839207050237	32.2900025161356	21.9686826164059	33.4565518992286	12.3099553291779	2.4630823103071	3.5553969913851	4.2843565736575	4.4737054440482	3.06120926727895	3.47037173260104	1.95777913443121	2.38312862722382	2.91125564559573	3.14820371972746	1.20267450064849	4.4502495452549	4.24703165849044	4.92023599258743	2.31047455383564
8341	ENSG00000143344	1395.66950088272	1.97009010018512	0.327862874139437	6.00888437080943	1.86804289818818e-09	6.60166360219702e-07	8444	9.46640886121136	6.83621350659084	31.5826898207983	12.3054419884821	5.82261116526594	8.44283848129092	7.55627723473591	6.62200853769877	18.66570777132	6.03670776103681	5.82103927352359	6.24329924633686	31.2533848226582	11.2570924668986	32.7334553249967	11.1159207222645	19.3429499106064	7.50356802700378	28.1857844727511	17.8479393946957	46.7641747772697	18.3675963133875	32.0881777180518	11.3015328714326	30.7109017192544	8.74444412369171	3.2428172344895	2.77319745554092	4.98106214214225	3.6212245725241	2.54166627862625	3.07772811438567	2.91767563420926	2.72726887079044	4.22231830906352	2.59376196151042	2.54127675122723	2.64230861698128	4.96594054073948	3.49276234457452	5.03269399537949
8395	ENSG00000143546	797.468675235481	2.15814065363614	0.426837670242709	5.05611571820494	4.27881763914239e-07	4.13080294030937e-05	8499	49.1916053850433	30.996323788971	199.773413116566	120.217870602822	16.5054084837535	13.906943243135	41.7098574479243	32.2900025161356	34.0407258587259	30.027922883308	104.510429749769	47.7604265133054	185.580079888537	127.75530281707	304.46500468275	81.9465361331811	192.501984308865	194.605893493626	294.728966164028	104.27033214094	169.700742326079	120.551467339574	148.898763367834	130.496541340445	102.538351077867	81.8990209549189	5.62034023356818	4.95402521471207	7.64222078433084	6.90950756097954	4.04486693839741	3.79773344412826	5.38231647641385	5.01301564825846	5.08918989517855	4.90823277792123	6.70750311483141	5.57774381519785	7.53589805008738	6.99723936500114	8.25013260354814
8411	ENSG00000143622	2010.31057689636	1.12803957471432	0.294788031209139	3.8266125326982	0.000129918770485151	0.00297510962665626	8515	27.2776550460413	38.3804179028871	52.383355057997	57.8148524751727	25.9891153169984	34.4220593723573	17.0675344977681	21.5209727327635	37.5749483379239	45.6730052878166	28.4790220314747	51.9056342186108	51.8045169213078	86.2316260540701	36.0377712143706	42.2661902504716	51.8475324904096	61.2704230766134	68.26021950315	79.670314840639	42.4551183283461	43.717018204645	67.4945711173663	59.0997832028512	48.7837558310285	32.4486116969185	4.76964772169603	5.26229851520493	5.71103655951142	5.85336825958038	4.69983561944383	5.10526150712344	4.09318276281699	4.42767138305226	5.23169921545822	5.51326981718916	4.83182769994987	5.69781924268192	5.69500598924453	6.4301451797862	5.17143788413526
8597	ENSG00000144840	149.232715159082	1.06692344114303	0.300761834730447	3.54740302106231	0.000389048953030069	0.00645155943695223	8706	4.14877508050545	3.39670259515021	8.43354495965054	5.06799075321879	5.1264268734683	4.63640354758286	3.97481844064098	3.02393588387253	6.7588226768745	2.55628074642792	0.735032331038013	3.37019020271754	13.2202304127971	5.24323610738124	3.58675947210977	5.34867502877298	9.42182202897567	3.4442258703159	7.77348528609961	4.51063971298197	9.48079797234455	8.16983397302778	9.10495266369834	4.26929634677276	6.44676688152881	4.49002823327893	2.05268544582487	1.76413490579876	3.07613918166378	2.34141389221796	2.35795361569436	2.21300614243562	1.99088896334818	1.59642755060404	2.75677196453127	1.35404629060297	-0.444120385343314	1.7528300147822	3.72467541640035	2.39045751310173	1.84268100149021
8627	ENSG00000145107	771.076648265947	2.51672696019181	0.487195884827377	5.16573936391835	2.39490322023457e-07	2.68212295150636e-05	8737	14.8383055364548	10.002265343142	77.6743845651971	44.5296148192471	10.3764459626749	10.964451844356	8.31539466090687	8.43229153349942	18.5631426169814	7.16084990537227	22.0982389052561	13.4514680893402	101.072380131126	70.936643478815	26.1175579199818	11.695899915161	88.3412349606244	75.2260133844523	35.3718958176128	16.1359246235508	95.9787612416874	39.4438258003723	146.077404262979	65.3859359108922	50.7614576223689	32.8830606214864	3.89125444737649	3.32225487780667	6.27936700042333	5.4766932274235	3.37524048559515	3.4547617827587	3.05578473757403	3.0759247467976	4.21436906473531	2.84013082792223	4.46585949509724	3.74969173158206	6.65924499817465	6.14845916252963	4.70694810121118
8637	ENSG00000145220	158.117227932815	1.08785029503923	0.289079619050875	3.76315112982	0.000167785734700542	0.00356724136222289	8747	5.15502621644787	5.03411259257926	9.41217923904962	5.38620277132009	4.7450356851466	4.21942571199349	7.09009459492243	7.09442086909473	4.93133097719722	4.98772013737026	3.85364360852522	3.83488365185855	11.8312973495594	3.49904179273823	9.73169874604288	4.06156780211482	11.3689773951337	8.66003312765309	5.31705126425639	4.38114018307842	8.45204618632954	5.22810504013238	12.783282798891	7.67477232988095	6.40090093313435	4.19875912364275	2.36597976459497	2.33173748406727	3.23452879451311	2.42926854318369	2.24641893710738	2.07704665323582	2.8258048758026	2.82668491918558	2.30197708576065	2.31838051734174	1.94622315492685	1.93918280786303	3.56453637457971	1.80695989630571	3.28269166097538
8682	ENSG00000145555	445.314352982935	2.06400898090513	0.527665417836164	3.91158660609059	9.16917636937394e-05	0.00225435795262156	8792	2.35117837594325	2.42638453958396	6.43905169964117	3.83109288410398	2.24895677881844	3.09339514575256	1.03884796619853	0.556827597807813	2.45520287625182	1.6202649340084	3.66170588250423	4.43505048076707	5.65900925792949	2.37256445540141	2.58932794161666	1.59833535504003	9.62918389945989	4.65405538644292	7.09307305808231	5.44293730167657	5.72709731783665	6.30390171495352	9.7144888860578	4.4290672062617	4.66118153650541	2.01678876895174	1.23338399553141	1.27880821055222	2.68684823353199	1.93775600404729	1.16925593520044	1.6291911329441	0.0549845334908557	-0.844697378252119	1.29584224102448	0.696229731461469	1.87251591486725	2.14895052570736	2.50054949761825	1.2464472814402	1.37257769593798
8693	ENSG00000145685	6593.05427080283	1.70160593233746	0.396410566648558	4.29253424479483	1.7664529566368e-05	0.000690218706864743	8803	65.7409436653961	41.8165641388227	165.70092877294	68.3057537069509	64.0815955411811	65.8834441445698	24.227487990422	19.2788378449464	86.4837902130302	27.1828912844138	88.1709009169514	54.9210832813608	205.69951053953	77.8331218173197	72.8882258531491	42.866793079299	190.289475796426	87.8408794375203	158.487637361574	95.767840207042	192.972262340122	67.8003368831974	229.875151602487	74.0712230676164	109.694237917291	31.9600814566616	6.03872026033534	5.38600262253656	7.37243787882992	6.0939352033422	6.00183816414916	6.04184407072291	4.59857292263851	4.26894618142067	6.43435784647194	4.76462701014802	6.46223069591315	5.77928817684058	7.68439455075943	6.28231231838655	6.18761387960181
8742	ENSG00000145936	510.385170328497	1.01949401087889	0.36253988238959	2.81208788439813	0.00492210527648548	0.0385220425277773	8853	9.82174791212428	12.772866815525	17.2363022271102	25.1029232644631	4.84069806767149	7.61354299556144	8.88690220603482	12.8771996822414	11.9804760578518	13.5340434413456	13.578915316939	17.0666811429513	23.2996393565749	30.0150136608334	14.1538718760727	14.5357073711292	22.0509992702124	19.0559238680761	11.1339430958929	22.0776971103069	20.4212897302071	40.7028252681525	13.5098391891352	28.8297470838258	16.084533071676	20.5035484889182	3.29597979437242	3.67501046302582	4.1073783953693	4.64978347235326	2.27521511075369	2.9285679744412	3.15168061243726	3.68674698928806	3.58261333128253	3.75852101929326	3.76329633666647	4.09311062811346	4.54223571918719	4.90761241947093	3.82312485976829
8747	ENSG00000145979	623.515076533328	1.9639520183675	0.484450790023776	4.05397629400318	5.03543214087537e-05	0.0014829347654878	8858	12.5863020105314	13.0008913893398	42.2819598441028	45.9248679781448	15.7134674994492	7.82699468656865	8.98402969925251	6.37974899104963	8.29206121644808	10.8129922645841	17.3556496269757	26.9838296151566	47.7843126815394	57.2665839970299	15.9262411896647	16.1586923094017	48.0685152924839	59.633485291255	23.027931451962	23.4884280570308	42.8209501718697	41.5807571854699	84.022701595125	88.6784568387403	34.3230665260752	34.667672168086	3.65378256104665	3.70053863805589	5.40197034464103	5.52120366886308	3.97392967095307	2.96845846548932	3.16736269698311	2.67349966278454	3.05173076723605	3.43469390823865	4.11733346155642	4.75402320873016	5.57846516223308	5.83962164286706	3.99333390620071
8764	ENSG00000146070	2551.02794899057	2.5790398677888	0.434068913882662	5.94154473012083	2.82348669234896e-09	8.63498247469722e-07	8876	25.8429935300533	31.6301929420014	129.800628847106	84.2808350253598	20.8538369311801	32.3294203326698	18.6713083199245	26.0000330306471	35.1989975910024	27.6367875470776	28.6478312781062	40.5545308576112	170.28040923788	115.381820393233	88.6518573097098	47.6497508316733	69.8239548741185	49.8698878305264	204.34636497245	145.674786765762	164.968833073791	125.044134624589	155.392877852968	76.1790953133862	55.1401046088217	30.1663694183482	4.69170128956398	4.98323045111003	7.02015356257559	6.39713270283681	4.38224094677359	5.01477573502442	4.22275111728466	4.70044155095342	5.13746243877602	4.78851802395477	4.84035402190626	5.34179119997473	7.41176865226532	6.85027212004376	6.47007895165643
8769	ENSG00000146094	3613.91193695084	1.24212124884781	0.400484887584016	3.10154337243807	0.00192514667784698	0.0198802646868835	8881	100.036122549959	38.562048474662	208.825364415628	68.1556108331478	78.1966703305935	49.1805086661226	57.3261721847914	22.9628545769381	80.6159924445288	26.4545402271274	184.005655239923	55.65029042846	249.808915219992	63.2052401144798	181.658127585359	40.0707850922366	269.82840896898	116.960561518578	244.177715360519	73.9712944506854	126.532190230904	41.3378066520818	294.964843516657	97.4877685565514	94.8073500269824	44.0558194474213	6.64437723391008	5.26910978664557	7.70615314542873	6.0907605250353	6.28903527275488	5.62001475146222	5.84112204470034	4.52123009352135	6.33299416108168	4.72544343919443	7.52360629660709	5.7983173116299	7.96468115476767	5.98197226679898	7.50508210474243
8816	ENSG00000146457	13202.5382310281	1.1261126425625	0.315976945981745	3.56390761061272	0.000365374602630933	0.00617486961279461	8929	197.531991767963	288.465675393457	385.331297992041	526.709958583311	163.381273746077	258.153989237517	158.658896357938	243.704470107371	237.30976689275	270.834039286603	230.778030075086	381.170202942339	382.41866879537	624.740066673103	247.318330233499	297.923328951769	281.346275129363	410.167639490799	415.684244309406	550.053615139846	596.670897442674	743.177976065235	336.035257344524	657.00763277229	437.845412689451	403.899450990138	7.62594251712658	8.17225585219585	8.58995556140441	9.04086492677359	7.35209882551125	8.01208808192286	7.30978460842477	7.92898890346458	7.89062766813115	8.08126526260124	7.85036207662472	8.57429153423895	8.57900914384934	9.28711224751066	7.9502253601817
8819	ENSG00000146476	211.3959606718	1.40314199712388	0.411914325459568	3.4063928113168	0.000658273932326419	0.00946265308485916	8932	3.32565543711117	4.57693995197805	7.16554815957328	4.55198068750118	2.15204270076769	4.25391198279377	2.88919895738719	3.73015248861507	3.619873696186	4.8623844063041	4.64150639410381	5.46131093019926	10.8360484687393	6.32214632940693	6.32138771787528	3.74195840606328	6.93304213600536	3.82618834472519	5.98250153111052	3.44312389510408	6.23986637818578	4.80438452771022	6.68528419519407	8.23273748387457	7.16070668990265	1.49332582562401	1.73363870232281	2.19438336435462	2.84107707390101	2.18649443679533	1.10570670409092	2.08879018296934	1.53066955487264	1.89923460905209	1.8559393599977	2.28166395324863	2.21459310591312	2.44924729647283	3.43776684660872	2.6604144275655	2.66024130427705
8834	ENSG00000146676	1621.02708574458	1.08696272188469	0.23996126780672	4.52974236975693	5.90556534799577e-06	0.000307921985997301	8949	5.86766655676795	6.74277454556269	10.7080023911933	11.3500559745804	5.74413206949655	7.01267124041264	5.64132426230436	6.06927274815385	8.17645421492881	6.38453559432505	3.90875568034209	7.50461859935924	9.21855689087634	13.3834417842859	8.63279696110467	12.5875508324689	14.6652125146236	9.59640432534952	9.15883063188832	13.3869219292081	12.5641597640918	11.2483153641934	12.0910840235669	12.5718262344268	8.6253759522011	6.6759313521298	2.55278688897899	2.75334235987326	3.42061746114551	3.50462750729786	2.52208892009016	2.80996409490899	2.49603386517772	2.60152365560948	3.03147534248684	2.67458168333738	1.96670941072733	2.90777875288593	3.20454092317877	3.74237727264485	3.10982805745332
8925	ENSG00000147394	272.545938998122	2.15262345466127	0.548515371889614	3.92445419942483	8.69265947222207e-05	0.00218733170232196	9043	1.94415798730651	1.3952063764324	6.51063131012586	6.25518433716481	1.64663969776682	1.78959727502896	1.97952821423031	0.841425430828114	1.97278755076283	1.79351361103354	2.17767648646607	1.15628918883897	3.6618889722524	1.8957614336028	6.21383819104191	4.26400570373812	4.85213559839542	5.73191009743074	3.67961866680698	4.445840751046	5.87395874276518	6.79929350625707	3.81541370022975	2.69413000308151	17.4775652993894	17.9553488649974	0.959145460837925	0.480478538709685	2.70279744259654	2.64505240052137	0.719524912617125	0.839634964758888	0.985156630257666	-0.249092672816831	0.98023560078334	0.842788693996905	1.12278964457919	0.209502262135371	1.87258804957077	0.92277742403928	2.63548467402802
8969	ENSG00000147650	598.93994560587	1.72622030260652	0.398860964634739	4.3278747625437	1.50555031474875e-05	0.000618690324171553	9087	3.38088210868885	6.80233688055879	9.40232081188801	15.0333591839629	3.05768853011197	9.55933803507632	3.52429054674333	4.99700592368384	4.54482390275552	5.44740233767509	2.39672545514459	7.2056012257999	11.8266840463488	10.7947337527268	4.13062631620993	12.3142645647168	10.3142705884096	14.8495295587752	5.57397723164377	28.3046966799567	7.74384723695752	16.0869459309737	8.51916693912416	11.7189635326843	17.7076733245223	11.1643802679071	1.75739971035277	2.76603045618932	3.23301690684773	3.91009550843687	1.6124414547861	3.25691071793633	1.81733286667229	2.32106392831279	2.18422439573002	2.44556842659316	1.26106465776207	2.84911881198118	3.56397372389223	3.43225575525958	2.04636055035722
8989	ENSG00000147872	3139.74383331039	1.53669144561119	0.470441225962476	3.26648975643508	0.00108889747289629	0.0135283424259527	9110	83.6625115800695	54.8552313691112	202.394618518954	75.0702342742632	54.5958192559874	64.99154549789	57.198477339384	56.463662338107	87.6785241447205	49.5542175689361	135.177225580186	48.4115000715119	326.335537027597	94.8082981045853	147.489448987586	42.2057928334853	280.593277086594	166.091121264946	93.9438200295583	18.8819799151278	162.579412614517	39.0142722942781	328.033620036316	120.929384309664	77.7872138505096	43.5607911977567	6.38650940376725	5.77755730731862	7.66102712042338	6.23016908015933	5.77071857406207	6.02218015054259	5.83790483692322	5.81925080259222	6.4541516091186	5.63093594557557	7.0787082991598	5.59727789291183	8.35021229121569	6.56694143154686	7.20446794128147
8992	ENSG00000147883	726.470017643211	1.91758965840641	0.297634699752034	6.44276241985224	1.17318269880602e-10	7.19873078867537e-08	9113	9.42103092785389	13.4179739870487	26.5327735447434	28.126590938577	9.59275838693051	14.8179337435569	3.9871196168777	7.94909913227584	13.7674654978835	10.2145016081436	10.3367802097238	20.6903614642187	22.4028438545489	27.1104098192546	27.7395103928355	31.6677139909223	25.8478600039007	17.0218547742111	33.3313248612872	31.7352380639112	19.6472621315617	36.3944970112332	30.5598696752603	27.9198459550701	26.2007438938097	25.0365769554368	3.23588494021196	3.7460949467909	4.72970358726898	4.81386279741369	3.26194572024222	3.8892723828987	1.99534688802589	2.99079136969998	3.78319108789806	3.35254690786688	3.3697149673053	4.37088694443911	4.48560997692178	4.7607750169799	4.79387041895616
8997	ENSG00000147905	142.58270895512	1.25112556332078	0.405832022930548	3.08286555182683	0.00205017757846488	0.020726827947262	9118	3.37387678305332	5.66605882484119	7.37958898120023	6.26661509946748	1.72452497101287	4.11117571261606	3.7996885470186	6.40826619846904	2.52165738513445	3.69240911356837	5.44963622904734	8.4523842747113	7.89704477180863	7.91206340996088	5.08354527144745	4.59564434836768	8.16191308165533	4.78367436663759	4.08119180156688	3.96386307447375	7.64230020659362	9.97127493663788	12.5817618945377	5.10147086928868	6.20936584079199	7.53831469090587	1.75440728609615	2.50234557980746	2.88354046516139	2.64768638435923	0.78619901908326	2.03955103434467	1.92588116853342	2.67993407833878	1.33437227156416	1.88456241035556	2.44615993116205	3.07935835868529	2.98131286965708	2.98405398839095	2.34583498550252
9027	ENSG00000148288	238.310193082176	1.49737357504029	0.428800401738985	3.49200599851993	0.000479407480904495	0.00745989938241114	9148	5.83393823360548	3.67746147843536	14.388265313328	4.70059935220281	3.33235476371936	2.32787871847408	5.40524006243247	4.36731764051711	6.15287085041132	4.22736568823026	8.44528725785876	3.78728386652	13.1787840220671	3.3580457581661	10.2344393058058	2.74906078268416	16.3343151865716	7.41970019895707	16.5684139969824	3.30457937518575	17.7253898427125	5.40140370663615	21.3565383943214	7.96684539112817	5.31997644483502	2.70456025266227	2.54447011188868	1.87871022926764	3.84682076238499	2.23284472005039	1.73654199872675	1.21901589638455	2.43435869366572	2.12674746396304	2.62125971049332	2.07975891808828	3.0781464956661	1.92116355892303	3.72014535701912	1.74762188918785	3.35536016130426
9060	ENSG00000148459	1381.38984005208	2.32954506070008	0.559416800734587	4.16423864574872	3.123932358669e-05	0.00102946447221622	9181	5.41125962340342	79.53553891185	20.4759154793103	96.0052773088593	4.73058538393827	79.0347050618673	3.62067015547073	16.2705727547312	6.89825651663483	77.4604182873588	6.39552643756984	145.376459543443	17.1896607994781	75.6711584506475	3.90770045947943	67.6655484624257	19.3797364268158	112.2655250096	7.50859709874996	92.2172269899485	20.1847623113326	86.9338075664207	13.370599853924	164.210077538969	61.7903514053923	73.0735971440032	2.43596446113392	6.31352773962739	4.3558560511705	6.58504180632597	2.24201872019249	6.30441439154594	1.8562567526932	4.02419313236777	2.78623177744999	6.27538738684837	2.67706311713857	7.18364986584478	4.10346917153934	6.2416716264218	1.96631988332831
9093	ENSG00000148737	857.182649898825	1.09052393822887	0.322087777952572	3.38579732879354	0.000709717785180379	0.00994417791869917	9214	18.2758414784954	27.8247278994889	26.4377100416571	40.1185595107764	17.8965518401045	26.3181232875591	12.5874249576746	15.6335328755194	27.3396430332543	18.1350775820306	15.279746082948	51.2121778528465	23.5630044649633	21.8777015610131	19.2992842339805	48.837447451304	31.559911067174	24.331160477645	19.3605599945526	72.4514816405101	30.7760778493456	51.1671309901635	31.3031171978345	41.8134261968956	29.202015483749	20.3515682579033	4.19186592891206	4.79829567427931	4.72452531505293	5.32619790063884	4.16160974257873	4.71798471085017	3.65391127224448	3.96657193119375	4.77292250105314	4.18071101207157	3.93354866392101	5.67841500743428	4.55845160053912	4.45138927357056	4.27047543713535
9111	ENSG00000148926	1565.20812751166	1.04190895254839	0.356761411764735	2.92046426039898	0.00349510283290512	0.0302902563224469	9232	32.0035515577139	79.8138915489362	58.6865038739717	66.9784716589949	24.6690110793737	91.6353359625898	20.3442430168803	52.5653593293538	35.1525655972727	87.5952691551663	47.848386537329	87.4596017486347	66.6961463077991	77.7071343221461	45.0876078448514	45.7978628613085	66.0054412467004	76.7027131075631	95.6309901587034	109.478353130143	50.8351150751232	60.8965934243736	58.3959923977464	71.1106512107228	28.1542340868783	27.1559935567071	5.00016011032456	6.31856796319683	5.87495686001539	6.06562555132696	4.62462797755095	6.51783212538853	4.34654869547051	5.71604046879178	5.13555808260302	6.45278104975166	5.58039837228749	6.45054487394246	6.0595315000267	6.27997515399242	5.49465906368027
9151	ENSG00000149289	1711.98945739883	2.10664323159439	0.34279969827636	6.14540573456411	7.97593699525198e-10	3.25936114280637e-07	9272	5.64860842051529	9.03669828690749	21.698689348443	22.1523902731995	9.71546038286696	12.9576750024626	1.78800524308437	4.08421299917306	5.93002721667716	4.16959554530434	5.16094083943265	14.9353096006899	18.2075810410255	17.9672032988072	8.67511469230671	23.0814182376333	21.010828585369	13.128012002931	11.3899155566579	29.2122379711231	25.4070786942572	34.9447278709906	37.4298144007872	23.2793774991499	29.7704924686975	13.4537550317616	2.49789549193518	3.17579575547368	4.43953599803606	4.46939047083421	3.28028236187772	3.695734973347	0.838350967036182	2.03005810736107	2.56803872623419	2.0599074476788	2.36763409290712	3.9006552391146	4.18646736141269	4.16729395721632	3.11688283145785
9174	ENSG00000149483	620.755454082715	1.15087276134096	0.285959856937125	4.02459552773525	5.70733234388285e-05	0.00162950998680016	9295	25.9399085140492	23.8960902751475	57.2474894090261	36.5532076464721	19.8003178709653	28.6380926776782	20.6358109849622	23.468706075121	29.2844813341413	27.2318645184716	34.039023866128	16.2456978293191	63.2046080656641	25.2796020467138	67.9129788336071	24.6941862909156	56.7370413220885	60.8016688628916	71.7635814694238	41.5612188346074	51.2813609344846	32.9561420572869	58.5363110000852	44.068156795716	31.2965442378292	26.5114786371736	4.69710148632893	4.57870268790237	5.83914052003461	5.19192610715557	4.30745168616115	4.83986350592231	4.3670782320931	4.55266639731659	4.87206443757489	4.76722385947484	5.08911776047503	4.02198581043997	5.98195783985827	4.6599018475736	6.08561540882055
9288	ENSG00000150753	1819.8840259422	1.14408633144276	0.248775516772036	4.59887028389187	4.2478816060352e-06	0.000240405911675366	9414	50.7193781513467	49.0730358408776	89.9270749129843	64.4167170514884	50.5345550860304	58.4713717864878	43.5020238460575	36.0676949609872	42.5716047877825	36.9367714921505	66.2693288855165	64.816305123885	96.3682631717249	65.387897517074	61.1119381140712	41.7144457815109	103.740944939814	82.9855941080841	72.6662555903298	56.0742828634564	113.550402908773	68.0380536640852	105.346705444253	78.2482971332556	76.705014221925	58.4684482929529	5.66446515220483	5.61685861954602	6.49068363734519	6.00936323163687	5.65919832241581	5.86965853341396	5.44301061595794	5.17263532021374	5.41181957015468	5.2069858660313	6.05026940409438	6.01828487655236	6.59048619877671	6.03095173049097	5.93338233050601
9312	ENSG00000151012	14653.6996375581	1.74513252123018	0.309171292427244	5.64454903794423	1.65614773276862e-08	3.51169565256259e-06	9438	38.9526338802602	43.732424186844	114.969445030719	90.9795473710875	48.9523503335322	45.2923178888703	30.9897867442763	30.4601021772906	37.8960753898778	31.8821939716729	37.9723230533544	67.2950827095421	126.824817247582	101.936175742328	55.8392649166797	79.4229252181529	142.680328555537	77.2361086314127	88.0061755092982	129.414020836702	105.83876637215	82.6634074231056	164.635932597587	104.344390314486	120.960830016197	61.8398034314255	5.28364897792443	5.45063141736097	6.84510668259811	6.50747035203713	5.6133062240346	5.50119446781944	4.95372092196271	4.92884887618805	5.2439765419978	4.99467900662297	5.24687635707942	6.07242918501658	6.9866932713461	6.67152232471423	5.80320804452875
9373	ENSG00000151491	318.289646367482	2.35136549794087	0.538870887962155	4.36350441352105	1.27995357233908e-05	0.000543818836495832	9500	3.32767624544458	2.33005909394343	15.0732769161483	9.4467865183563	4.08985310009264	1.31899596390151	2.93007868283454	1.78616990554141	3.69355393706198	1.93260446474967	2.59721926178915	4.28246604158112	22.3460128752837	13.8618190744405	6.30207384973897	2.98141871233873	17.5258699769146	9.44077892379949	2.8234775579961	10.8860090793968	17.3067756725673	6.78625139593032	22.4804918957024	13.8614032263857	16.7282365848351	8.30982521620268	1.73451507836715	1.22036654434652	3.9139211864583	3.23982365605743	2.03204902517829	0.399440149981285	1.55093940656255	0.836869320225823	1.8850096455174	0.950546399507421	1.37696781399438	2.09844180630069	4.48194553398282	3.79304468839927	2.65582666042145
9402	ENSG00000151694	2026.46758543139	1.08888150065021	0.358426822528749	3.03794647110395	0.00238196261924403	0.0229717110575123	9530	15.407197865408	18.2307808465003	28.3794058515441	29.9783580417707	10.7924670981705	12.7786816484352	9.71371175855517	12.8661300585812	22.635238138773	16.1422188572159	18.4873744661335	31.136092821769	37.0840726785252	39.3902186944375	16.0930601279385	24.9393739189438	41.8360115293408	30.9640759100453	21.3484244569351	33.7215680292673	21.6905770807445	27.8596042128325	34.4699392714992	36.369757182402	26.1337558158255	16.6039083444665	3.94553259507379	4.18830444996974	4.8267724804802	4.90584946183337	3.43195278950479	3.67566709882696	3.28002267694504	3.68550627238747	4.50049857972889	4.01276699532976	4.20846844598714	4.96051601103456	5.21272778843172	5.29976552170234	4.00836677841486
9408	ENSG00000151726	13800.2041513867	1.45400644390712	0.355501223202754	4.09001811810322	4.3133949315068e-05	0.00131827553769182	9536	107.068254106086	217.645932532657	247.660306311024	249.250782442572	55.318494972056	198.451838065924	78.7798349727366	191.438472678454	181.128459900259	195.959195199639	113.046226579293	284.734224186612	274.183125355717	232.857419726302	136.571282258629	137.626939486439	244.036133443571	330.314786601496	288.918947023201	353.960757359906	344.869494817547	228.664610257777	239.639644668269	323.728794782672	205.403516610231	137.602168883414	6.74238697207692	7.76583924840365	7.95221884932738	7.96145422328183	5.78969000108857	7.63264511445217	6.29975448969837	7.58073698179716	7.5008694380567	7.6144094614016	6.82076902630293	8.15347210082757	8.09899597272715	7.86330304243671	7.09351034032268
9412	ENSG00000151748	961.345979979258	2.17065379910912	0.299632063072356	7.24439760168437	4.34365433878585e-13	4.31732093435696e-10	9540	4.45567653003118	16.5234799198192	17.2987771289315	27.9973896608181	3.06298290602249	15.0223362585659	5.05475260226355	11.499440214452	5.11869181553084	12.4503446310696	4.58627879630785	27.1217985751894	24.0111393429902	26.3832093565039	13.9951133893087	24.9049813424058	22.7332338198838	35.3082837159967	13.0407395985979	34.56659028472	12.6471044683567	23.7738887874112	17.2796253715873	32.8679379022649	17.3844839117961	18.1768362364242	2.1556445007527	4.04644565176352	4.11259815053072	4.80722041852384	1.61493731552799	3.90903729166395	2.33764048318233	3.52349172827523	2.35577514764797	3.63811377217298	2.19732405788976	4.76138094848949	4.58563195682651	4.72154816520419	3.80685127065354
9507	ENSG00000152503	435.991622679461	1.39643459243999	0.354186632870028	3.94265187572007	8.05855865507275e-05	0.00207370968109421	9639	6.31629031360386	11.7516745637888	11.9555254304213	10.7672359831795	5.9771197055374	14.4356119285583	6.2257179555594	4.35070982944816	4.90864987675376	3.06761150080674	8.15367371656488	25.1527649963418	6.36515609092394	8.81247680601475	10.5732625510709	6.55762657559631	13.0712906394858	7.02158298465323	15.8145142670569	21.6994720347053	9.27245801038698	14.1569860683393	9.3860870687283	9.43190876720439	19.2059093852966	7.69059864574351	2.65907748284652	3.55479444425116	3.57960563097669	3.42857604345646	2.5794504363315	3.85156035989698	2.63824021970259	2.1212507995546	2.29532626609585	1.61711578357438	3.02745022603027	4.6526450963992	2.6701958933632	3.13954755530472	3.40234870717902
9575	ENSG00000153071	2015.36107756623	1.74949757054125	0.475998444232552	3.67542707699801	0.000237451860537887	0.00451363070626576	9708	25.992185348625	8.12895056089107	78.5974692661403	14.9761215373676	29.1503736675695	11.8213632393784	11.3427453846329	4.7445137602787	29.1477502537595	5.7957148067804	34.3278720885379	10.1542104371268	142.396677219197	13.3110998023426	32.5591246679411	4.38890166286497	115.71228451571	34.5002861483126	37.0210833534379	13.6022911329992	43.8150540185989	8.39384390679476	118.864808713301	17.8008830081069	59.813252374796	12.8355451001525	4.7000060314709	3.02306911388416	6.29641095525969	3.9045921430307	4.8654424717915	3.56332451156053	3.50369796562857	2.24626024075963	4.86531262932516	2.53498660508004	5.10130852537039	3.34400615896977	7.15377167164564	3.73455787078298	5.02499000904325
9608	ENSG00000153317	4501.86653702134	1.03797189615662	0.299018878920986	3.47125873758258	0.000518024598864706	0.0078833925318138	9741	110.085196641927	99.5698871296062	185.782656045397	185.967364913108	130.876839084789	157.323877977996	63.464278745203	67.9965631351567	143.02460259937	78.1005476183308	102.975066138347	94.8585597869414	180.501033780327	129.936611301661	94.3448740717104	171.212682435006	272.202487516929	162.834862596256	92.8677977349361	255.948504552644	173.779374251927	240.506306586119	252.592186979725	191.384877445838	234.190837982228	149.947709474233	6.78247666987451	6.63763758961598	7.53747201331855	7.53890565729627	7.03206599986195	7.29759384352942	5.98787288554714	6.08738992252721	7.16011952555564	6.28726075904822	6.68615124258866	6.5677060594042	7.49586328963222	7.02166417561396	6.55987223060163
9617	ENSG00000153485	300.919816639714	1.66840628072995	0.416086655467952	4.00975676293577	6.07813273806917e-05	0.00170177015728018	9751	6.86863839404337	5.51477969034397	21.8301508010549	19.4206028727602	6.94789472278539	7.61194432047448	4.94545476167617	4.86681118701589	4.61609436095136	3.54425913303624	10.9651097307606	6.03610412084926	27.1964861193369	23.8565274210255	8.06495874150194	10.4897482072389	26.1858137353324	27.7603228153134	10.4896433103519	10.4098078489546	24.6273556873897	17.8727652637369	35.2349188611161	25.5998839651271	21.0118791523556	19.9551645879247	2.78002413443591	2.46330325281633	4.44825019128032	4.27951608184639	2.79657589393516	2.92826500868641	2.30610319080216	2.28297680485275	2.20667271546632	1.82548408817037	3.45484834440293	2.59361769210338	4.76534835718325	4.57631215313137	3.01166715289948
9684	ENSG00000154127	373.140592088744	1.41451140956972	0.455981418697435	3.10212511205049	0.00192136735866805	0.0198799642842537	9819	9.95998465065439	9.07754581591037	26.158210879667	9.28800073339329	12.192832971899	27.9444262167054	2.20697426705537	3.89895701264787	9.06361926167981	0.546378896967411	16.3765121019833	3.92042113732078	36.7260964060847	4.13587554065259	15.284177848906	15.5449861790261	29.8548622325391	20.2015226073378	20.1072004310308	7.22103771319014	18.3573133458685	5.84191592699282	51.2623903534733	7.47548235933417	11.5154355397665	4.5951848072194	3.31614351895582	3.18230230656995	4.70919196434337	3.21536808612067	3.60796146610044	4.80448864731472	1.14206980813677	1.96308824861049	3.18008725868454	-0.872026332028771	4.03355621688503	1.97100863905729	5.19873365594829	2.0481927718267	3.93396704520144
9689	ENSG00000154146	10054.9290789432	1.69338305515331	0.570125290896426	2.97019459089554	0.00297611165853565	0.0269681502596538	9824	216.558749974977	208.61145431791	582.662841663875	655.125094772283	328.397939269264	335.508096274813	199.249227096702	214.591536022272	211.582797241856	214.525023000896	127.005036292087	69.8211619736605	328.250193541256	314.566698463228	607.471760135285	609.723567407619	265.47382428962	282.022316660269	398.300192179526	408.391370422189	596.569472079733	645.95229056832	191.405930926116	206.865001401347	1691.16851849559	2118.35441848301	7.75861465490927	7.70467456447786	9.18651749796021	9.35562660234235	8.35930126385956	8.39020377084873	7.6384303176747	7.74544936382114	7.7250785235463	7.7450021286593	6.98874189692615	6.1255924615129	8.35865205152786	8.29722213800783	9.24667353271577
9765	ENSG00000154803	1888.92643791281	1.12338883778888	0.303552488448048	3.70080589202993	0.000214915832696826	0.00420912128987392	9903	27.7482506097287	24.1388700763457	53.5349777824099	40.1056216034233	41.1526160887191	32.9894445532932	16.7031630566711	18.2214240529834	27.0478570908654	21.2483223535356	26.0893662026591	24.0962893455705	66.6948123991094	42.2788720011838	26.6198663577005	21.6007477710247	52.4781732759582	41.2696555570631	37.9730825068991	39.6585881821877	46.8179844767152	60.1431313766493	87.0904292318993	46.1218783892368	57.070496228588	29.6664779466177	4.79432491441407	4.59328624101324	5.74240989826166	5.32573256824952	5.36291224116621	5.04393258218834	4.06204942477654	4.18756380890623	4.75744239367715	4.40927703365394	4.70538999161508	4.59073909383593	6.05950264614529	5.40186498106853	4.73443142325337
9801	ENSG00000155115	240.641706170744	1.11457166315005	0.311242664011282	3.58103753767396	0.000342232475498239	0.00588150865475487	9942	7.65684139617054	16.6355089977512	13.7085032813464	23.7342538278716	5.31763617167134	15.8104030305968	9.43190876720439	10.6204183816098	8.36794697790308	16.7618941322343	7.50987366790337	23.3493204465639	18.2854935845622	33.8767056907298	7.6048685077789	21.4417067324099	14.620113179044	14.9527941276154	13.8686130255991	18.8209013420074	15.4702396796967	25.2818773117529	11.3531855050832	28.6908352410056	14.7570094876608	23.0749563495799	2.93674937363073	4.0561941040175	3.77699915860454	4.56889878903006	2.41078507255446	3.98280223948638	3.23754976351081	3.40876869579255	3.0648737102179	4.06711328096384	2.90878863873525	4.54530865755726	4.19262766509353	5.08222168281825	2.92692330320088
9802	ENSG00000155130	8960.33969548569	1.35234887204517	0.325656268586122	4.15268797961902	3.28592634781674e-05	0.00106427875171751	9943	43.6717665818642	113.362954430855	97.1182497650005	147.087673342906	27.985534702927	92.4591527462814	30.514979699249	70.7354693491354	51.2495763663195	120.929384309664	64.9369755589614	169.327811318339	93.9353654719034	174.313696336205	91.3864266862777	88.8897627782055	92.7360191357423	163.500585539162	118.660537103662	177.344916462327	120.888275335572	167.594363191839	81.2334446361526	154.014478128283	80.9876799856931	103.955910964318	5.44862898614627	6.82480545271281	6.60167051691231	7.20053253662433	4.80660940759829	6.53074423731912	4.93144572551487	6.14436191136953	5.67946817410572	6.91802103359238	6.02096828752341	7.40367513853006	6.55359651139514	7.4455421204547	6.51390799751689
9812	ENSG00000155275	163.571020269296	1.54328795795141	0.54294199985747	2.84245455012975	0.00447676136426777	0.0360773452103045	9953	3.00907766599381	1.96293326913505	8.2926382869514	1.77659507904411	4.15523523610953	2.49591247741666	3.0113523346358	3.00386339995303	3.37578936070314	0.760101109687122	1.49393373252679	1.5918560894834	7.32885033787445	0.636158396370013	1.71497351469559	2.9004598219383	15.3497342766841	3.84137008035533	4.02876171778884	0.773947042998764	17.9280774845666	1.50816959020244	7.29448558483137	0.932587075703033	4.40358509221892	1.84347354574093	1.58932134392552	0.973011128522715	3.05183116540769	0.829114900262081	2.05493015313573	1.31956734501314	1.59041151633024	1.5868192080948	1.75522488693915	-0.395736754302424	0.579116154904044	0.670709916049169	2.87358690341611	-0.652542069619913	0.778186296215946
9824	ENSG00000155368	873.018290873306	1.21563887459464	0.331367666351816	3.66855006699414	0.000243929929421355	0.00460714687361973	9965	64.2013907817524	73.9782043226293	128.050228061261	99.4616996450665	64.6803337944517	57.9741527530691	84.0151398973494	95.3817188825826	61.3047440994396	74.8433376262319	46.8053453357691	67.7136080286337	185.461346715942	158.106142298344	103.246246826174	49.3041067103915	99.0660608217493	98.5256492057988	100.636689511352	52.2671119538431	109.029320794363	100.108730628795	145.558293618181	121.805653399834	153.353638141063	116.114503318459	6.00453264538454	6.2090283771514	7.00056601219513	6.63606917964313	6.0152552190044	5.85733792605226	6.39257742619152	6.57564087679171	5.93792681682795	6.22580199164678	5.54860139497463	6.08137388825341	7.53497472588228	7.30474960611888	6.68994552799396
9830	ENSG00000155465	4199.19481577543	1.3156899033317	0.478708068544713	2.74841806475381	0.00598835998422627	0.0439063572287461	9971	42.0877549561577	58.3602931949665	79.157814932405	211.939759722856	14.1565613654135	24.1230510587458	29.162619387694	27.1494769046665	30.799168550131	58.2560101560328	94.2326705213924	123.912634660421	51.7610194278575	195.510962366612	73.3840867598732	173.775898701535	62.0206394278703	80.644212961204	78.5320690953611	268.340377068624	134.795215088557	360.573579392473	54.5990951012136	257.46048864943	99.0125796261023	147.272798920117	5.39532865042042	5.86691522608459	6.3066598837547	7.72751045126585	3.82339897164167	4.59234048425414	4.86604840330109	4.76285249644136	4.944819499548	5.86433499229398	6.55815542465778	6.9531794880894	5.69379412622535	7.61110569198026	6.1973953453995
9842	ENSG00000155629	6692.33396482555	1.02110332265801	0.344259706566469	2.9660843345338	0.00301617769043378	0.0272690584485323	9983	46.8004453476474	63.3900895890781	81.8334461471594	101.410446756965	37.0651646361384	43.405122483238	27.4253501199159	39.8454221368332	75.0224270092582	46.6138364102806	47.6888396252771	123.695977325961	68.3695232004713	91.7205964076461	57.6227395194786	105.844058439209	87.8610851497673	69.5598231086777	83.9278096302094	159.714298924366	102.662497492598	129.385552902855	75.0712074059134	94.5176831470983	97.3192606316783	59.1311143688993	5.5484503532812	5.98618540184063	6.35461870246321	6.66406246842907	5.21199201445579	5.43979340818083	4.77743813349367	5.31634207657189	6.22925003047517	5.54268634928576	5.57557977409216	6.9506547734661	6.09528145909261	6.51917383087406	5.84856634610389
9877	ENSG00000155957	257.714385674802	1.00204703929286	0.364470386895564	2.74932360850481	0.00597183953391568	0.0438718503130246	10018	10.4164908814695	10.7679471117569	9.89637754650117	11.7999332775664	8.12372335989035	6.85191863296798	6.76402897099967	11.8588963942203	9.70555567220004	11.1231484146178	17.0726555227881	13.2378250052214	6.74005925569376	12.4366567908749	14.9451701520176	10.5810896557654	6.37451974467846	5.02753052228786	12.9148560314978	20.3102965071014	14.7135404872114	15.115008238468	5.22298401035217	12.7451178939601	8.36351314405698	6.38383333450705	3.38079743771002	3.42867132397187	3.30690054013592	3.56070679681378	3.02214111185099	2.77650801941511	2.75788283896552	3.56789785176388	3.27881081392586	3.47549329655115	4.09361557103812	3.72659419951406	2.75276127501541	3.63652680869548	3.90160741720111
9896	ENSG00000156052	783.706789150048	1.08176893186534	0.253437211018068	4.26839029485777	1.96888616760279e-05	0.000749071691947062	10037	12.6359257200515	9.17499098761196	22.0916576209232	8.98462677491208	17.4339259873639	10.689675897587	7.16192411269904	9.01174314888872	15.9538174149307	7.9633407525905	9.99403536521231	9.0352041513816	23.7131055087939	12.0744098466586	15.078775739458	9.04795276632106	24.9708173141101	7.85145302871192	16.1317298313169	6.09878019886139	18.3712701975551	8.59059975197121	36.890260499435	10.8686054032301	19.485644255793	8.3605864286303	3.65945945626583	3.19770674082954	4.46542976852685	3.16745857483516	4.12382558487348	3.41814620725052	2.8403472320328	3.17180619472012	3.9958297669426	2.99337379208609	3.32106732324952	3.17555719930331	4.56761270788652	3.59388077197279	3.91444739442817
9922	ENSG00000156265	444.584222085508	1.37663470968356	0.449349747951702	3.06361518162357	0.00218680004869044	0.0215645485429999	10063	20.0530618077436	18.8656185130864	37.7856333304325	32.4101661927003	28.9143420569941	34.1573443666996	10.3641053444045	11.761345415801	27.1462191650975	23.0541982453763	13.7875806644784	6.48958602446851	29.3111423231319	13.3198880220942	35.8957028833087	32.1804030060511	31.0928437469089	18.5021702732877	34.8403992538416	30.9600508445194	35.7145295037933	41.2457261131457	21.7796909454218	20.654391562356	75.8651246566216	70.0085335274479	4.32575062670999	4.237687494857	5.23976589910232	5.01837451340704	4.85371336899869	5.09412390889951	3.37352367965131	3.55598119874191	4.7626793731529	4.52695758898106	3.78529742124092	2.69812645056723	4.87337728917901	3.73551004886948	5.16573924255696
9934	ENSG00000156384	922.499583548194	1.43195096973024	0.442707759479345	3.23452873609967	0.00121843658824756	0.0145471449421178	10075	10.3176244980757	37.9690249352582	21.6018679024081	68.4746906008397	18.851227378678	25.9032336156941	6.97664884504008	23.5773822728012	6.7341306165205	38.7277942684094	8.70849115206416	63.6676895841279	15.8298617779118	78.8539227835914	8.36635722007841	26.4497788416269	9.29548222899582	47.7265286684414	26.0507825255964	69.9049976029539	20.5620669118921	69.7883537601356	19.4504071625818	104.895736401479	51.6581174898002	81.7035161476501	3.36703894168133	5.2467510451446	4.43308416176815	6.09749893709377	4.23658655342034	4.69506030207062	2.80253422044614	4.5593316439221	2.7514917042334	5.27529743026741	3.1224227766884	5.9924895065726	3.98457675319304	6.3011106221246	3.06459959834452
9967	ENSG00000156642	1277.39256398168	1.09901880180777	0.289995100590571	3.7897840327979	0.000150778317830546	0.00330734839787473	10108	36.4527594280184	39.9390536276074	61.698474248427	63.1377778315901	32.2796713753504	37.8071242310925	24.8480142256945	26.815438568912	47.2072464469735	47.8536501458006	41.4761056640552	47.2800015646247	72.383409292573	75.9896454564457	50.4003118824157	34.3045370860141	42.6350837162746	50.473950030999	78.0146843071859	88.9724686542282	58.2129166840554	86.4690892282017	67.8396724583446	55.3030079721624	62.4032413981398	50.4517463930793	5.1879561237725	5.31972824281864	5.9471629080636	5.98043157999564	5.01255398615592	5.24058621093223	4.63505865568034	4.74499194384911	5.56093642927703	5.58055706863524	5.37420853573789	5.56315817814554	6.17758715581214	6.24773094151772	5.65536075618839
10035	ENSG00000157227	12158.6110609823	2.7877833118704	0.475235584601147	5.86610809922854	4.46142991584634e-09	1.18250199919507e-06	10180	33.215064797053	124.04737973447	208.976567004789	368.516439911923	33.0915395237834	73.5310017005392	10.4691037586157	38.8022230120695	44.0937237231521	104.218210041541	45.2058921826606	279.63808418373	150.219360415593	294.705388805701	91.4193317002982	314.296287577789	228.207738368757	248.098610745489	209.731135674439	637.271420429467	225.287272835	547.222650559935	204.788229865856	315.843276058019	353.182900173583	222.177445207064	5.0537658237642	6.95474745113154	7.70719736862959	8.52558517069713	5.04839050686605	6.20028073354041	3.38806603588151	5.27806740288268	5.46250141284981	6.70346357143413	5.49843892214487	8.12741704591513	7.23092695053364	8.20312963073267	6.51442736738226
10071	ENSG00000157557	11064.4928933703	1.482490374191	0.35439083624466	4.18320741557644	2.87424932872325e-05	0.000968414980395887	10217	79.5286292275126	183.873583883578	192.548552131037	321.986415553933	62.0094767249553	173.94280355353	68.7314687348458	95.9250282181866	110.521142227062	163.822998948739	76.8524292231873	301.803504813856	224.895614085645	339.26994233625	74.5259286267167	174.741288190745	249.741475962956	324.529392698656	142.325496725074	406.818019311845	206.683040397095	363.193603387172	191.075085152268	387.693853516867	258.593223967506	257.658809435993	6.31340239942726	7.52257042027179	7.58907846460411	8.33085601281527	5.95441681005326	7.44246918208463	6.10289888378462	6.58383537911191	6.78817856725132	7.35599409950149	6.26401895757317	8.23746574960953	7.81311171572554	8.40628980973432	6.21967054184734
10096	ENSG00000157823	271.151785370777	1.05088846117216	0.276167625538854	3.8052558083942	0.000141657710047775	0.00315958283715255	10242	3.66243867348415	3.10115126543742	8.10161860710284	8.22275748567721	3.35398498279476	2.64842558576133	3.82886761239856	1.61207420965915	3.91035859766842	0.865504328831448	3.55654350107485	7.27860093749773	7.56179532726423	10.3635871524407	6.69157131259074	12.709608597424	13.5527333017605	4.12427005153853	4.75619962398764	4.47451959144601	6.39699757683545	11.8726606865251	8.60125869567322	7.76035919946273	9.15077441160812	6.25429712090336	1.87280460221037	1.63280389827366	3.01821017011537	3.03962228001336	1.7458762293626	1.40513497302597	1.93691777817241	0.688918157912396	1.96730091529622	-0.208387059618908	1.83047580965415	2.86366116821138	2.91872880088069	3.37345154494779	2.74234502382671
10146	ENSG00000158186	231.573834468381	1.8910106230797	0.452430980761401	4.17966652039897	2.91936883819692e-05	0.00097740468702833	10293	3.01046410819027	2.12774594330769	8.82109696103091	3.53973132863582	2.57183683292476	3.85884953710609	1.10273949548871	0.894722266904862	2.3721421767963	2.94954013696348	5.99513792755129	0.807871832256338	7.781962998873	2.81383776467447	6.31949158726917	0.819276319226974	8.17195840459589	7.78040676294881	11.4032495477538	6.08434321408572	10.0883212734283	1.79111549613172	13.8445026372733	4.77473726038225	4.13819227802291	0.714402483000824	1.58998591720757	1.08932590073987	3.14095807549177	1.82363986156406	1.36279911552843	1.94817079192197	0.141092017624849	-0.160488173785691	1.24619048189566	1.56049004130897	2.58379294548357	-0.307801665319976	2.96013412070278	1.49253915059049	2.65980849605591
10253	ENSG00000159128	4578.34656203634	1.10028054636953	0.271375211876469	4.05446222874027	5.02497686829144e-05	0.001482601245574	10402	98.991440917873	119.58356670025	179.748604014842	173.529718475469	69.3507629750887	116.753724568521	68.0122041328027	95.8540700028131	114.181217459483	102.973006659005	144.421579104118	162.753465570662	209.557131170732	172.503329124213	178.992966310672	131.443449646124	181.861698529771	237.259937107532	203.424804318729	173.366271406466	126.926317627844	143.622260039907	180.080956234573	221.62047947864	177.396353911571	134.892302525398	6.62923188594676	6.90187533625902	7.48983675605162	7.4390389478269	6.11583984959661	6.86732476395655	6.08772174216342	6.58276778549977	6.83518154006679	6.68612238870725	7.17414251192048	7.34654445334	7.71119980658851	7.43048039435914	7.48375908638109
10360	ENSG00000160014	1534.18995646149	1.00452564859508	0.266821622299351	3.76478352818081	0.000166693429111282	0.00355828940021037	10514	33.7864400067642	29.6037578587797	70.0868234438335	51.385183466053	30.7585404953887	34.550347815491	34.940884164918	32.6226768615457	28.1424117993682	30.7597708607881	41.303923567382	20.4822358972943	71.5321592051016	28.7020268414417	71.0267901864385	54.553251149321	50.4164425521372	62.4288319556053	87.4176312417544	31.6534667350828	77.5131092492481	61.8849629387685	44.9862748377453	20.6579031050323	87.7153568344091	99.8158415371195	5.07837244020529	4.88770841601578	6.13107133314503	5.68328052392675	4.942915143375	5.11062832906553	5.12684421041746	5.02780326248064	4.81467406745214	4.94297285113782	5.36820692840479	4.35630130738679	6.16052008495864	4.84308071369943	6.15029138399911
10372	ENSG00000160111	551.448149602912	2.54728020680781	0.326657885444304	7.79800617194078	6.28929344519623e-15	1.25023292073695e-11	10526	3.51777376991895	3.37455338637406	14.8580161134894	15.0060558548098	1.53988649568679	2.20905200586587	1.39707641072831	2.37834392871214	3.14335037540225	4.83537623092363	7.99078179785846	4.07544137999461	7.31896307197513	9.22132287095932	10.0718907153474	9.80525497978463	23.9030930048628	16.4760550087402	18.3144074809399	31.1217735223943	13.9505401397107	13.5767428657504	12.9474424884688	14.9840781266902	17.4997758931213	9.85716360934945	1.81466270523435	1.75469657774895	3.89316959068965	3.9074729281792	0.622824014462586	1.14342738325707	0.482410928667293	1.24995735611362	1.65230309195281	2.27362814727619	2.99833665968846	2.02695631510958	2.871639266421	3.20497373139991	3.33226262923626
10396	ENSG00000160209	2833.85880599587	1.2847426188342	0.308008333003564	4.17112941817497	3.03093653453777e-05	0.00100418716059905	10551	38.6479939524553	37.0425737589083	79.2129641605857	78.0448001758494	29.9119394724222	36.7742390865643	20.8884830254834	24.7607030322024	32.0006965178966	35.3421959208068	71.7908567940188	51.2931569960599	112.786519210815	104.877905653941	55.8180500413633	48.6945632539528	78.3312842477956	108.931238615224	76.7763830184915	81.0200815157664	75.0119246117265	75.940268269437	106.382050110083	79.9016939355685	49.3845378838254	46.9478499870561	5.27232162702057	5.2111124370118	6.30766465902545	6.28623060908393	4.90264955186856	5.20062358518059	4.38463581893055	4.62998037255234	5.00003140162436	5.14331977670207	6.16572821055299	5.68069446406561	6.81745082994088	6.71256697101871	5.80265982078197
10398	ENSG00000160213	12159.8279261194	2.47408085000512	0.404215572645914	6.12069652292286	9.31671974194327e-10	3.61375107453961e-07	10553	101.176350233075	85.8623831903547	469.852063176499	443.555349292254	57.4231352612828	46.1883416915033	77.922681334019	78.9343947644342	89.3326442501354	75.7006759381242	180.026940086864	142.626120367357	813.743733005108	717.085856263686	293.661040193495	196.294571863163	458.025966858165	553.258726319866	390.678896370914	387.817935318558	480.062280773283	448.166983206893	480.624281970346	473.217851641571	372.168243064182	329.045520432039	6.66072829217038	6.42395431157236	8.8760627735483	8.79297033300917	5.84356019767941	5.52945684465968	6.28397141656758	6.30258217007646	6.48111556129542	6.24223427710928	7.49206900422692	7.15609440909907	9.66843071727295	9.48600205206376	8.19800806678255
10399	ENSG00000160214	532.881291322464	2.07694547624762	0.330198308054746	6.28999430216121	3.17477623754173e-10	1.75233838954673e-07	10554	5.52816564561445	8.86933587691211	19.1088111213145	12.0916269839532	6.82245043306953	7.50559426253761	3.31218864994182	6.62339930458159	8.18979269423436	8.13168850570924	3.78823080521208	13.21666143482	22.6035709988499	12.2862200432768	7.44043005326799	7.97992172843953	28.5497376096185	22.2619270646494	10.0971019260599	8.84257862610955	17.6225277620217	9.2961329350886	34.6648988671116	15.5232384399737	12.7834106322722	8.45137005013525	2.46680084519906	3.14882608164515	4.25616611691079	3.59593647378025	2.77029000797145	2.90796630311509	1.72778484571908	2.72757183654524	3.03382693382169	3.02355495204004	1.92152423244064	3.72428588900133	4.49847880803025	3.61896922185803	2.89538601082071
10414	ENSG00000160285	1721.64551826855	1.82520783537565	0.39713023576877	4.59599313016897	4.30692888817101e-06	0.000242883298257389	10569	5.52270342474099	8.0878668151932	15.166991454296	41.929936887363	3.64315159688874	5.91989554200243	6.11991851232472	9.44927944377321	5.93892892612743	9.77813202437084	6.38881466362306	7.20416025062633	10.1828857043947	42.9736643216582	10.4303353695782	17.9382993948247	15.27317720896	23.4834960083396	9.73637107956846	60.0121622465649	25.717914614339	78.844460886947	11.9165517040603	40.9899740821229	22.9117044991715	29.2675012710835	2.46537465517582	3.01575924023767	3.9228630338392	5.38990875353918	1.86518702898933	2.56557171937371	2.61351244333497	3.24020432060045	2.57020276733987	3.28955888475076	2.67554828836459	2.84883027316709	3.34807455624846	5.42538089441697	3.38271364088012
10415	ENSG00000160293	430.581842810993	1.57761742216036	0.489396496793008	3.22359770145152	0.00126591106248626	0.0149124323160881	10570	2.44218673847366	1.83159241052265	6.38769427168863	6.01285294088335	0.927631654083845	1.342582236603	1.12881783172393	1.53853506961548	2.64397996913119	1.24279248761334	5.06831749895568	3.2024598482588	4.37116256897486	4.06091800368884	3.79274148015545	2.03497904610991	7.16779929501503	8.27648679637939	4.19045381113726	4.68468632881848	10.226561826058	13.373541707505	6.77018703471507	5.12524793166393	8.19495388576466	4.53411077201782	1.28817351824904	0.873098492113606	2.67529526402124	2.58804967430768	-0.108376044189114	0.425010459686051	0.174812683211251	0.621557329068725	1.4027112469876	0.313585425848435	2.34150690329115	1.67918048248541	2.12801703474504	2.02180589727806	1.92324103838449
10426	ENSG00000160326	7697.22967664741	1.10059304014996	0.331813227545927	3.31690526110092	0.000910204751291644	0.0118842250901404	10581	79.0916716043386	163.885159327364	150.081139934387	211.196772377672	43.6209465467901	132.915915089587	47.6273607259302	113.114074621979	109.467405849567	167.607771268192	115.650973295067	241.902876329696	148.565603640192	231.811916188041	132.004592750357	125.86082684052	110.150414609727	191.256692610888	197.162141927449	252.405338029683	160.441049828894	248.453645309252	134.203419445418	233.718250281664	168.040757338668	194.870737383653	6.3054538810177	7.3565414064195	7.22959888070601	7.72244397660031	5.44694917077029	7.0543700501912	5.57371869874128	6.8216346427452	6.77435755805636	7.3889452320707	6.85363359722792	7.9182841134618	7.21495632717368	7.85681091911966	7.04444431498646
10479	ENSG00000160791	2163.0404635781	1.97771973398039	0.405834113692828	4.87322200685501	1.09792723524337e-06	8.55898863827224e-05	10637	19.2725977866009	15.5017941105907	57.4762831187287	34.3940631592267	13.9751146930899	15.6809742856608	9.50538504907434	10.0218574195502	29.3821611378892	15.2284923251179	24.2277302663503	21.0758524120337	68.0700390437677	46.2206848277087	22.3457894164226	10.2522627200825	38.3378457203872	34.7342979941583	46.7758672746003	37.9309557983017	75.3336634626423	42.1033573353396	78.6546746481456	45.0015727613996	72.8161022651354	24.5153106775964	4.26847914297393	3.95436329133292	5.84489486337086	5.10408765429391	3.80478821813279	3.97094329422723	3.24874506949755	3.32507801276539	4.87686860882951	3.92870121184427	4.59858734957921	4.39751907697973	6.08894803212331	5.530466730509	4.48193110704212
10513	ENSG00000160999	389.013190595293	1.01435100097759	0.342031153427854	2.96566845099259	0.00302025893746659	0.0272788574125481	10674	27.7820581317565	15.0055147871919	48.9984651521872	23.396043603479	8.30824650045627	20.6504676033866	34.511673113828	14.2580008533562	31.3959116303295	11.2154060579901	36.9124012824122	13.8981846340348	47.7781011288287	12.4680366669177	75.5048650037772	25.6575485135502	33.2787029856315	29.4786927868497	76.2446374703564	22.4266034434101	29.6469045442724	20.2132428811172	47.9609623947914	27.2326814861121	32.5750825376531	26.2954994463959	4.79608157492995	3.90742090853795	5.61466465325789	4.54819267784863	3.05454402067344	4.36810254488312	5.10901251170662	3.83369980730473	4.97250479876005	3.48740994957312	5.2060336879448	3.79682454686387	5.57827761200392	3.64016239775303	6.2384976994668
10577	ENSG00000161677	155.052081411515	1.23781709347695	0.336409997116431	3.67948962304037	0.000233701198148237	0.00446170229802241	10741	8.86739431619097	8.04350979103439	18.4043232090106	10.8754349001578	6.0602362716843	5.31030289980856	9.65068092537099	10.0746104911643	10.495099339648	12.6407825009986	9.26356072806062	4.14834327216619	18.884245887149	10.8768686774247	21.569449404609	8.85656093404805	16.2803380211024	13.5969872773441	22.2986895402796	8.01046330617221	22.7316425502819	14.2162860809001	16.5366331828303	10.1358479516496	10.529263876822	10.4350300735658	3.14851023086492	3.00782515976436	4.20197279266928	3.44300118925154	2.5993740414445	2.40879415473723	3.27063073854637	3.33265215663528	3.39164391717624	3.66001386816251	3.21156684330189	2.05253528097877	4.23911126804363	3.44319137631364	4.43091744471079
10596	ENSG00000161911	707.701367329609	2.84232146989704	0.61064647317529	4.65461047390858	3.24593764842243e-06	0.000199305584644255	10760	8.11841685886392	10.8439464019628	50.5336916436395	56.8452875540382	5.55505790286685	13.2587572867973	19.0757523245714	17.0438271212068	5.83187647475545	8.05029387553279	2.01098073326201	5.02290732431432	28.0895538028257	23.9538212808838	71.7097789979609	67.2527001878399	27.2790163869779	26.9741171913695	21.4964528193477	26.9962450237534	61.0362063251638	64.3082031481283	12.8272047123672	20.6849826731292	131.297628460833	167.746943373164	3.02119842044646	3.43881798242926	5.6591736720613	5.82896885026323	2.47380194955199	3.72887365614538	4.25366805121454	4.09117741805905	2.54396016219828	3.00904144969125	1.00789925958434	2.32852265665705	4.81196180259969	4.58218391799812	6.16409796625337
10603	ENSG00000161944	248.810403794934	1.04117882682344	0.385636770350978	2.69989510044864	0.00693613421849211	0.0483680457908871	10768	8.84235723533226	5.56274738461643	15.36725927984	12.3027992245071	5.21004706714876	2.46640689400264	9.60802299464521	5.68794390631956	8.4573726495038	4.44335177887688	12.0939862300313	9.65328695926663	11.533067629391	12.7716553106748	15.3009996835374	8.76545597959628	27.9592406781208	18.3358478634486	9.84829615901696	5.37312066415005	13.9398023655995	12.286588635159	18.0044339049758	19.1738623049398	10.9849745382386	9.41306381358137	3.14443102101798	2.47579759143799	3.94178798106384	3.62091470052126	2.38129640575434	1.30241082712727	3.26423960381425	2.50790723737758	3.08020954818685	2.15164836361912	3.59621793636693	3.27102026594539	3.52770439496097	3.6748736170882	3.93555400867894
10624	ENSG00000162066	260.700875907621	1.01011194269989	0.334136720886898	3.02304978638311	0.00250241070389864	0.023747985419631	10789	20.3478643491016	9.35243853992572	23.4160560662198	11.065067966998	18.369065778882	9.3697694886164	15.6950935057165	10.8259756350326	14.9020409909453	9.01282462222623	32.4252571208625	8.20118441382763	31.8366350473333	10.2531854646295	12.3866379533065	6.46012550138938	21.8980572737118	19.4119334837906	19.2051411648024	7.71756288275483	27.2509334841671	12.6190590572264	33.6538557966661	8.39837780349663	17.6811317435511	12.5952315756988	4.34680547637418	3.2253425800559	4.5494262000668	3.46794040778407	4.19920635005481	3.22801355570509	3.97224171889064	3.4364251411232	3.89743803133749	3.17197931800857	5.01904610947297	3.03583227857962	4.99261595410221	3.3580002914532	3.63071275159154
10631	ENSG00000162104	3389.06097066212	1.51084422856296	0.451229956654305	3.34827997627925	0.00081314818957825	0.0110055282203089	10796	2.8535207915603	19.796840690159	7.01588848571481	40.9896642800709	3.54436546233364	13.4323805728366	1.46771936240979	9.00525703346618	2.81961204482292	21.0562609938903	3.58238629667486	35.6934641604431	4.67962960210872	58.0037270918953	4.73219405534538	23.0678042265587	4.24371484235735	19.2834653181911	9.27737371237187	56.4534998003778	9.11770851586031	46.4282178830775	5.14249771652117	51.018961359765	11.9181009554389	32.671974280631	1.51274307493715	4.30719830881284	2.81062581699804	5.35718826872294	1.82552736899249	3.74764310600202	0.553576141774757	3.17076745498939	1.49549667343492	4.3961773714942	1.84092091472425	5.15758802105888	2.22639434340945	5.8580737000282	2.24250923617645
10634	ENSG00000162139	149.58189051313	1.16842979780459	0.391121964883783	2.98737964806395	0.00281380058683239	0.0258356311944189	10799	5.74743458116338	5.57143268757283	11.1192562281286	3.52694545971173	9.72080535221406	9.82508159965172	1.93319979820101	3.24699257956147	2.75723762430778	5.06684790097152	8.57849554993066	4.14680867010663	10.6655445250127	5.33820189978057	7.63046382480081	2.19541363078548	21.2568233768501	5.06309982300584	6.44579993966945	4.72321142887983	6.63639388901047	2.84757938869453	18.4838622010232	2.59186931695872	6.71590584053385	1.92924272987717	2.52291813989634	2.47804836266031	3.47498838367923	1.81841926626266	3.28107584361647	3.29646938934824	0.950990749281122	1.69910408759841	1.46322360707881	2.34108852201072	3.10072465786874	2.0520014841727	3.41488571865129	2.41635387166642	2.93177075527761
10635	ENSG00000162144	1382.62592591609	1.15579396433607	0.295672948141727	3.90902844375891	9.26680538112264e-05	0.0022707242831432	10800	25.654767863094	28.3749030013786	52.9259365318389	41.7833549888442	13.9899361586838	29.4533520261875	25.1389347885525	29.7612650525624	25.3302118096574	28.5560192386212	38.1599886954822	25.7289756881434	56.7427153060985	45.4934078071594	46.9192205506875	26.2752597187317	37.7361136561589	40.6918369962049	68.6716984011164	54.8974723081548	59.3532721839097	49.0685049145003	53.4992333056712	42.935005448875	47.5593023192303	33.1219977282832	4.68115506626435	4.8265435554964	5.72590298803634	5.38485643294676	3.80631747384747	4.88035992848002	4.65185161466045	4.89536394681276	4.66278723571451	4.8357229739401	5.25398883884677	4.68532211709504	5.82636328435957	5.50758560255156	5.55210714156584
10671	ENSG00000162407	292.055766092639	1.87893132374963	0.524377399031519	3.5831661075017	0.000339454590800279	0.00584236618776714	10837	2.44639820505435	1.78539413736149	9.46298519339497	7.78359351388768	1.08318572684866	4.03299413637647	1.496340901468	0.602199400258337	1.84577194383756	0.903953884983476	5.36029424806316	1.60242912782767	10.4240790496485	5.67782837846118	1.20389228088728	2.3833532289045	17.4037913896187	6.3928408822786	4.33373177915384	21.854086413687	7.43314200844337	6.71060237363248	16.7783288291152	6.58022364048428	8.66393101689791	4.88621967976576	1.29065925329266	0.836242593721573	3.24229536795537	2.9604363695729	0.11528063374091	2.01185130819191	0.581438892357478	-0.731686823631071	0.884224310394478	-0.145678919152458	2.42231219817741	0.680260550795589	3.38184802443784	2.50533924193216	0.267706311713857
10679	ENSG00000162433	1234.7892029691	2.37697470043125	0.417699040413818	5.69063960040789	1.26564388996695e-08	2.7954909419645e-06	10845	9.2876804933679	13.7157165313831	44.196372029353	40.8647191654743	5.05965808776389	23.3726814298415	3.91740357698464	5.78494480369213	13.9654751964445	11.9034507128644	14.2081851122786	13.8017891791343	51.9528898119971	37.5505325739106	25.5686711713607	27.1274947471357	38.5631648851197	55.5107834478274	24.3287274848855	22.9541303557742	63.0631882880067	64.2464969383327	55.2394461108248	55.3849169665696	50.6585164532766	23.2786791287702	3.21531834272865	3.77775808778231	5.46585604210406	5.35278391480507	2.33903989643067	4.54675135162772	1.96989776462304	2.53230319410899	3.80379275922417	3.57330795452809	3.82865037805813	3.78678339613349	5.69913209428604	5.23076146431242	4.67630527915469
10688	ENSG00000162461	517.852506952239	2.13361955690185	0.460481468418675	4.63345368539768	3.59615241880434e-06	0.000211031778288729	10854	4.16686426064897	5.95582689599672	17.473946995017	14.5447711099567	4.33412183230372	11.8365042623276	3.1785948310822	4.0187425868456	5.34439780274558	2.86551844486793	3.81034257646438	5.10254228994577	24.2908042833063	11.6805883278509	4.11191579035152	5.64482296547948	8.03155853854879	9.15764006209573	14.580983758888	15.7063980345786	15.1590569425929	13.9519352625412	39.1663332780821	29.5273727471262	16.9769763733493	16.1446403700246	2.05896210371739	2.57430182310801	4.12713361424546	3.8624286879135	2.11573970820546	3.56517115997071	1.66838913083839	2.00674417118249	2.41802739678815	1.51879618267279	1.9299207119307	2.35121623438532	4.6023383541624	3.54604103659646	2.03981071927735
10760	ENSG00000162734	17890.375069969	1.16488935590126	0.235505175378503	4.94634291594252	7.56206971005324e-07	6.36294151317337e-05	10928	397.312344665047	305.847384471063	774.527663329161	550.968686796455	314.387446657296	248.809187935277	272.37947652996	217.87170459106	487.395465108889	294.643507213471	515.086990364044	462.065138144445	800.811431414943	464.762196260402	685.950595583705	445.722204020142	789.378172868245	615.752858719509	813.336963113169	610.718226580433	690.941805317113	618.826954032234	876.840794673508	598.397769302619	764.433880333446	502.600598659848	8.63412980905114	8.25666812834259	9.59717295756306	9.10582651821332	8.29639980238767	7.95889595154514	8.08947419186213	7.76733503286996	8.9289490175792	8.20282666497788	9.00867229191261	8.85195243503895	9.64531875826424	8.86034891452901	9.4219608622762
10775	ENSG00000162772	3106.54257767328	1.0976171175701	0.337837577761371	3.24894916913415	0.00115832174678864	0.0140724146212221	10943	72.5415508505677	71.7021868612655	134.286768844045	93.2986231343173	54.4731168371837	59.5965240144164	57.2620028566397	64.3043447742872	113.082407136041	82.1418010308894	65.3486765724058	80.7660776254691	167.112386130161	87.2298853600166	86.897303058281	83.1999732268273	157.967070187373	101.274727034733	140.39595408089	166.798510191196	163.208181467452	86.0713844083248	165.973238501475	83.9865796245169	58.4532484826819	44.5293020946063	6.18073568359928	6.16394521556894	7.06917335408261	6.54378388537544	5.76747251240355	5.89715628239686	5.83950622734143	6.00684431257364	6.82123068840548	6.36004467490274	6.03008611404869	6.33567757205273	7.38467485762215	6.44675058853715	6.44123949718801
10824	ENSG00000162976	113.700316843997	1.0336879718375	0.36818712105664	2.80750714167018	0.0049926572799094	0.0388690607384963	10994	3.83049519959717	3.41116053346564	6.94424507226289	2.85705362187193	2.88737933650877	5.20052140606161	4.75929215662726	2.97793249462536	6.31595366507077	4.02095350172704	1.35935564018188	1.44523473144854	9.07441138137952	3.97748245955093	9.01057169921322	6.06751291542872	6.54282308373973	2.19170432593204	7.08414142015057	1.56374830562682	5.23940994431596	2.52765090723104	7.48475770074386	1.92356947182666	4.17360027629735	1.74770696750734	1.93753091325245	1.77026265157547	2.7958178634361	1.51452811337711	1.52976065760826	2.3786562756054	2.25074701931875	1.57431105050394	2.65900058737646	2.00753765292124	0.442922949264836	0.531303830715054	3.18180406462838	1.99185556837538	3.17161864449096
10855	ENSG00000163082	1506.5292573135	2.51390518111345	0.548516150017882	4.58310148394262	4.58129555692594e-06	0.000253854854501022	11027	2.10679037696086	11.5918999965464	10.494973862743	45.360770111254	0.775237512567031	6.92729010232579	0.697471408414472	2.84197518302352	2.23081605010988	14.6652125146236	4.72363653675204	21.9331221862127	8.82941300363703	54.8036779106642	5.2390955893615	40.3877900246128	9.46403181363898	19.5031892178702	9.87196043965866	69.6266325573269	13.7255387271445	61.088109121191	6.49263684473447	34.6288661367948	19.8421406210256	37.487125810318	1.07504677492226	3.53504514880194	3.39162666855525	5.50337322869166	-0.367289712621168	2.79229109254591	-0.519794017420954	1.50689395659152	1.15757155592382	3.87432607232878	2.23989795990892	4.45503928956882	3.14231752791999	5.77620081152981	2.38931778478607
10882	ENSG00000163171	6564.2996102483	1.32938782477681	0.302134815482786	4.39998224849577	1.08259733827607e-05	0.000489106405414895	11055	104.964265971349	99.29110375744	241.904397421786	173.814677105194	110.734653860391	118.095874512421	63.3754909806203	71.8705888345241	111.479066538276	83.0868982477135	134.267852506109	124.111053435101	221.633777097389	159.594558189105	105.047945441763	117.969579591478	371.844597716558	221.62047947864	232.624678852961	182.355211809283	207.223187354352	187.486431888492	318.246463046192	199.125730946735	236.710132443286	148.550747832623	6.71375445023438	6.63359255644786	7.91829318514027	7.44140609984907	6.7909629668073	6.88381475718187	5.9858531138485	6.16732960097119	6.80062901707936	6.37654909506875	7.06897011418422	6.95548779860213	7.79203395535617	7.31826764955905	6.71490413541285
10893	ENSG00000163220	3622.66306376079	3.54773030835722	0.361003128729034	9.82742260668915	8.57861520865068e-23	6.82128588315859e-19	11066	77.6720824711173	78.4249787090529	805.895460984885	533.152597092568	48.9185848849339	44.7448987254293	82.084321928864	93.707379801937	54.7100437644315	64.7353354135565	124.97537930624	110.512300895289	897.017549547515	538.666030613138	863.941840110951	367.232817604106	1031.13491397636	1031.21740801371	846.902406320384	353.313601937065	868.116088830402	550.63147437005	773.855780344982	566.204735378879	360.2996477636	324.802111731035	6.2793242415531	6.29324132729098	9.65444889738634	9.05840470504859	5.61231076512598	5.48365130792269	6.35903478905342	6.55009076480393	5.77373380466933	6.01648150896429	6.9655000954511	6.78806315172569	9.8089924005575	9.07324727850623	9.75479038433046
10894	ENSG00000163221	1498.70791046955	1.16290496099689	0.364853993065986	3.18731597597335	0.00143599804502333	0.0162858914318771	11067	174.414774615145	120.977943224817	344.390390696405	210.666889691344	93.4995803013425	56.5750053148407	182.203919880084	153.097751462338	165.024931975574	82.3309444776156	256.930666303578	191.908071644476	313.216966571015	190.80776737897	406.931944229365	119.787193488443	412.425650882631	314.27743037894	446.413608671477	244.285177122847	358.194467446338	206.305156556525	297.569011289471	251.367568009261	175.981085784538	147.837934904424	7.44637844526325	6.91860022817684	8.42790107847914	7.71881977478075	6.54688798396752	5.82209290991102	7.5094101869538	7.25830928399089	7.36654019315652	6.36336287126479	8.00523528508819	7.58427158226977	8.29101855350487	7.57597609136465	8.66864372644678
11017	ENSG00000163625	588.481255695628	1.50730905736531	0.555710037105461	2.71240207432002	0.00667975146762625	0.0471496172168931	11192	9.36453631862619	4.59147859130414	19.1368301230414	7.2536119655248	12.5180086573231	3.05252540403947	4.07792815595323	2.50785393525768	10.5951718581238	3.17519555583605	10.2670366031046	9.63033947008337	11.1871788349499	7.76827879882808	11.3477372873823	10.5463350967741	20.3527893878109	6.78557280517729	13.6911308480366	5.68737514075026	21.4440654482908	8.74129669249592	36.4757472452552	6.13959500138307	19.4591618095639	5.10683022326489	3.22720756175292	2.19895881874487	4.25827997254289	2.85869956990337	3.64593317403485	1.61000330180703	2.02783635849256	1.32645332381142	3.40533508390487	1.66684544818301	3.35994792844832	3.26758665405771	3.48377436051557	2.95759497913878	3.50433275101957
11035	ENSG00000163661	3251.23651482591	2.11199579339657	0.368499304005361	5.73134269302675	9.96387288556861e-09	2.35310340098137e-06	11210	15.9555221274696	42.249657228945	59.8801158888087	161.524567321649	13.7196380182043	35.5204148913619	9.26939860613093	26.8374362315508	17.1201835064593	36.2024785877238	23.712868379084	70.4382992051435	48.3795590446483	199.030173595756	45.6501745087003	97.7454761164957	57.7444517792724	87.7267605643532	76.7119179792256	222.064163675454	64.1463506049224	208.806170356165	54.4584110908947	198.287191488861	72.0699462139973	117.012035454458	3.99598391493586	5.40086773175894	5.90400510840206	7.33560980025172	3.77817051253287	5.15057652787647	3.21247574056628	4.74617495298688	4.09762626055399	5.17801656909654	4.56759828094581	6.13828816933291	5.59632571482533	7.6368433541972	5.51254847015393
11045	ENSG00000163694	3600.85960392374	1.29140649946409	0.331217527782588	3.89896787198946	9.66035901624568e-05	0.00235988770254002	11220	27.909483959765	25.8859534932507	59.4087366914321	55.5734185987922	26.8258986224957	23.2310067495073	19.3400486876685	18.2635641672935	41.6156996717912	30.2116528961334	23.8562888571046	31.8375901600688	70.7538629498582	70.1788610134299	31.7593659960629	26.4833913775887	55.7845692790925	41.9042597894474	45.0646190429568	65.0299017979291	74.0416005232189	69.7534683288059	78.6145710183457	65.8011413447167	59.8425680304894	49.8629065396278	4.80268354442317	4.69409755485361	5.89260320528298	5.79632308528959	4.74555459453659	4.53797977167935	4.27351952162401	4.19089643220899	5.37905598781462	4.91703321175101	4.57629772619066	4.99265923492433	6.14473701182785	6.13296462821293	4.98911020751101
11057	ENSG00000163735	846.540095600235	1.50959098045224	0.541098832989106	2.78986183007094	0.00527305394314728	0.0404521837230445	11232	4.30506358940457	24.4942070577714	10.4729264913957	24.6920883731493	4.54055377843209	15.3111016698222	2.49630186987303	6.64569134089886	4.71000494347015	25.2240480913372	5.47339376584301	50.7959871290274	12.6544419116657	47.968636757545	4.30673044077397	6.31734332679951	10.1186316597068	14.9816808675883	14.3624650196172	37.0822185224928	10.8691488467207	24.9438634072711	8.35373356242756	31.5946460467196	12.6453339988578	9.95622968362854	2.10603454759682	4.61436868341209	3.38859273149026	4.62597695478533	2.18286826330379	3.93650618676544	1.31979240528813	2.73241928862197	2.2357285740453	4.6567279206186	2.45243565036853	5.66664262381936	3.6615719777586	5.58401953440433	2.10659302779877
11058	ENSG00000163736	1034.93772489746	2.70917842534365	0.561454504240114	4.82528576204107	1.39802671776469e-06	0.000104379431420713	11233	22.8242908534903	25.4627159824208	124.27750666257	138.778291904958	28.3242336470028	40.9322189844287	33.2108836763749	31.6395422826899	21.6736650385513	22.9869782207136	8.08838105203235	6.29212444185092	66.8731253701574	106.893911089886	142.390981469856	150.387700238728	55.7617023091188	57.7895099917701	58.9510393452088	52.1929453754901	188.531759063297	205.411732909694	54.2328771432029	59.0235936865722	303.201061937148	339.748650042563	4.51249813152419	4.67031440750399	6.95742139233658	7.1166381048784	4.82396501726588	5.35516497400786	5.05358420551969	4.98365682392468	4.43787123013039	4.52274492229533	3.0158509657038	2.65354720379013	6.06335463931341	6.7400358661202	7.15371396388282
11059	ENSG00000163737	1594.05626179106	1.71672451163001	0.607936756508736	2.82385378618795	0.00474500257164302	0.0375799725677085	11234	77.7648248643869	82.0695463692248	211.086322409643	260.631733664943	155.029683865786	144.499587764804	76.1920468517271	71.6180492621009	58.922749655421	84.3257282377238	20.9148190846135	27.8348202122703	191.616593151414	212.002145916506	204.839433289042	208.197346064308	77.9803654198843	124.189267981149	107.353470709908	106.27678406657	177.254493675525	214.7138879825	97.3893556833739	93.4145344422094	621.170544938354	865.628169201361	6.28104582761681	6.35877507386185	7.72168929034012	8.02586894219112	7.27640066763442	7.17492156671852	6.25156850774513	6.16225131784319	5.88075285081577	6.39790096731151	4.38645361345933	4.79881885961783	7.58207868728268	7.7279350578058	7.67834966260422
11060	ENSG00000163738	365.883952323968	1.27179218142081	0.30656536913997	4.14851874818299	3.34633446184259e-05	0.00107944740256963	11235	4.75932713715179	8.02493421706295	8.49470911559336	16.2990321378132	6.72787079052809	10.3595461442173	3.13274379348918	6.46885255438133	2.79675357832836	5.89950710637109	6.37994038626153	9.37183106328207	8.85434707204797	20.3615429632434	5.68754576444906	16.2914124083724	14.968353112312	18.4580029170585	4.82803204698651	16.011995090321	11.3088812508207	12.4285755960695	7.43343933987029	20.2209253678244	6.38236522266697	10.3207706218035	2.25075762300564	3.0044895660535	3.08656454603504	4.02671439238455	2.75014999874788	3.37288889426031	1.64742678599467	2.69350982954177	1.48375314370141	2.56059442483064	2.67354294360665	3.22833094840059	3.14638592519868	4.3477749854304	2.50780624879264
11061	ENSG00000163739	8859.07439172764	2.27392505143733	0.57586396179815	3.94871914598882	7.85704680728289e-05	0.00204685931968675	11236	47.3355016000914	1263.13083731764	226.67072538358	1185.87709116754	52.5969079873811	905.670379332198	11.9497257860918	632.585672176805	30.1935313535916	1589.45273123799	94.601841273301	1924.81456652358	190.228592946899	2051.72230883447	105.793265516601	636.729970235242	191.381049789141	959.512536745252	541.734357401892	2073.98024318464	99.1592266373267	734.93757279533	81.556582197647	1148.07885160734	376.842003195554	696.178154770487	5.56485070489733	10.3027883684218	7.82445426823275	10.2117387758682	5.71690608523406	9.82284226363388	3.57890560752146	9.30511706950996	4.91616759530874	10.6343143974434	6.56379635847327	10.9105037502915	7.57159030139046	11.0026197666902	6.72510398249098
11089	ENSG00000163823	3336.93947615698	2.41068958703143	0.482850445259608	4.9926216506548	5.95651719123086e-07	5.32171308382833e-05	11264	40.9532925746665	5.70672350947178	190.724387615964	26.1818494851255	24.5297789688902	2.71852465604479	32.3960875373563	7.13190713140236	51.2403522789709	6.56832421592705	55.6469515134487	6.40813803451292	272.660171735191	25.9128195789777	153.669872031995	7.94528448284739	239.776278110655	70.4636615407438	124.430428849221	9.16524405345231	234.657341453021	22.9263726734994	232.361961605775	35.2215321445907	77.514659525893	11.6380319217674	5.35590754162995	2.51266266618995	7.57534552027941	4.71049510770811	4.61646232911216	1.44282391292256	5.01774768480956	2.83428791693689	5.67920848917304	2.71552534105693	5.79823074998567	2.67990522445737	8.0909601667547	4.69559409887669	7.2636905328737
11099	ENSG00000163870	3499.75023992463	1.22594651204042	0.266046562518994	4.60801485436558	4.0653162678211e-06	0.000232556563335104	11274	68.5857682760841	69.4429934229466	138.191166750139	137.317621315301	69.6955970089404	81.0524960090355	52.413140713362	53.0183101881929	44.5141647155766	64.1168500891266	107.720170666457	79.5843174054315	132.282093482258	159.824539745179	122.549712689439	75.2997709632663	135.00565958657	148.866009265009	134.474784156249	136.35294307181	140.876929920196	155.318307220143	159.038544363514	145.250037110411	143.11044305275	140.311741831289	6.09983733939631	6.11775723309832	7.11052159064524	7.101372961312	6.12299561218607	6.34078470906215	5.71185665598746	5.7284187839163	5.47619257957844	6.00263164588791	6.75114461046271	6.31441226145421	7.04747397253442	7.32034512902051	6.93722329167016
11137	ENSG00000163975	897.047521721559	1.4433017192053	0.450731886533702	3.20212916442375	0.00136415815871913	0.0156863392611066	11312	9.14531879654692	7.49600833810365	25.1853741068316	15.2536743260214	8.0174354369959	7.04331321737827	7.01126884735186	5.83380131027776	9.2397839592179	5.93483248135986	12.312786942622	11.1720863433987	41.4508129716688	25.811182114831	12.2055201058219	5.94368196703406	20.1603535356419	13.3213532893793	19.2622651828136	20.498013281836	23.7363557272995	19.3158887461694	46.5225628296406	15.1780175989586	12.9597483949353	6.70758328394127	3.1930334617379	2.90612255776419	4.65451425602292	3.93108489778784	3.00314083094308	2.81625424105618	2.8096755560949	2.54443625124153	3.20785911954082	2.56920730843126	3.62208544105021	3.48182672352046	5.37332849235491	4.68992431117979	3.60946186793372
11192	ENSG00000164111	35832.4548323264	1.03716850929656	0.338460665094993	3.0643694120422	0.00218129380665102	0.0215534449116737	11367	753.73219126667	820.05956713163	1336.48128502049	1405.36037903901	533.903854818262	659.113423248516	517.498070477376	596.55754081763	778.411669162954	731.367130301604	1185.11517060809	1293.20017415877	1751.82779536192	1964.87694542023	937.245633788927	782.556025867665	1137.89491271106	1423.54442700521	1475.29771916613	1520.37922318689	1413.74164921103	1463.96691774157	1263.7202083304	1503.86701392395	1375.64107657394	1178.33210012753	9.55790820005473	9.67958489716909	10.3842239200753	10.4567244153824	9.06043615516058	9.3643829419243	9.01540967322164	9.2205174892184	9.6043895274854	9.51445197913315	10.210811553061	10.3367298915304	10.7746452496767	10.9402232481429	9.87228338942841
11203	ENSG00000164125	280.485474990345	1.28934222352771	0.468799966723483	2.7503035730551	0.00595400765303942	0.0438363813455027	11378	2.9575758635217	1.4128127482473	6.45964341226039	2.1145514255689	1.79002682963052	1.23134105001188	1.1352125642707	0.557275466914445	4.90124341370873	0.889789891178301	4.00382064647687	2.97284458488458	7.96318148747523	2.57496866157498	5.01808765033861	0.800782543087967	5.84787771722427	2.75696191451653	7.27016266123271	2.04749996154492	4.85922488552076	2.88241731594868	7.691367743545	1.68243752576184	6.56760174048615	2.05679205654739	1.56441517499713	0.498570266042238	2.6914545269064	1.08035164691723	0.839981211335797	0.300230406838222	0.182962462015258	-0.843537452219472	2.29314779804946	-0.168463386607173	2.0013773492404	1.57184404364346	2.99334493820469	1.36455487421217	2.32713767034941
11223	ENSG00000164181	900.67699610715	3.2050819498233	0.518644315480421	6.17973022003418	6.42112336820361e-10	2.83653124790394e-07	11398	1.08125175973438	6.76941551024143	10.7150048388362	25.7958493917201	0.256894679415095	1.97274612268713	0.688138778409241	3.75624245181029	2.0489173209147	7.64398169646512	1.33105626019849	13.7046917700032	11.4895549537883	34.9583589635816	4.34253818421882	15.0834508814021	7.64191810139303	12.9320442060604	9.18469496844679	23.7817354600628	15.68442447719	38.2803820989502	9.70409994901038	34.5161599199508	16.957803237806	21.0188142120329	0.112702480733639	2.75903127296143	3.42156059641497	4.6890670464389	-2	0.98020530420786	-0.53922854924407	1.90929018672317	1.03486176906709	2.93432432378232	0.412571551410577	3.77659797599607	3.52225101137464	5.12756555745269	2.11853853470215
11233	ENSG00000164219	139.064943933137	1.20552134146424	0.305245145608665	3.94935467052359	7.83621703080363e-05	0.00204685931968675	11408	3.44360436029074	2.11477919138212	6.41041970176222	2.87006925684919	3.26862433368494	1.25639039836325	3.50534573557127	2.43655072271959	4.8818240633348	2.81237495038549	2.11862330857195	1.95380069406017	5.90865842667137	1.74977922644085	7.68798428842844	3.67021089643209	10.4364910790613	2.55329164892824	5.52155128481449	7.04366539160653	6.62757335802456	1.59586464349584	5.69152843757818	0.931973728861065	2.99915103775717	2.54569926217972	1.78391939934495	1.08050703633428	2.68041881578769	1.5210855505969	1.70868357622624	0.32928482272314	1.80955674563254	1.28484025604318	2.28742030258975	1.49178894967385	1.08312709919421	0.966283306427958	2.56283060063984	0.807172905479552	2.94260538774674
11246	ENSG00000164266	716.657487709156	2.01278943874881	0.544751585770816	3.69487577700347	0.000219994316171852	0.00428746275745215	11421	38.380618426783	32.3088546656378	134.83065965701	121.5946891182	52.1459928880236	41.4197365379631	25.1625764812058	25.0611248108254	18.1091629718822	15.1414826434251	58.1047413660202	47.6130746703374	233.984840835406	198.420088333237	44.9646866219309	26.4767713617337	96.6075529000511	143.484448922888	51.0975910366799	34.8822327999144	147.446683277473	114.181217459483	168.763200233716	141.166023651904	200.950062693811	192.552041298241	5.26230605274856	5.01385770350698	7.07500478351734	6.92593640745294	5.70448448928743	5.37224647180206	4.65320774708668	4.64737926304204	4.17864795955081	3.92043457482056	5.86058398771079	5.57328589052014	7.87027125479701	7.6324142834009	5.49072050886793
11331	ENSG00000164603	401.57847908873	1.20145589330781	0.340845683427729	3.52492624000783	0.000423600722234046	0.00681144821606475	11506	3.33868187120049	5.69074860876101	6.3029537966773	6.32727422116693	2.05442399795477	5.32945442943523	2.33395541173364	4.5521924794571	4.60466063830337	7.23375792150888	4.36168743681018	5.64758960464282	7.57367666234353	6.64509325599471	4.3511449218927	5.69881825356169	5.58837665047854	3.82007134239507	7.50131729573622	9.30087516886244	6.37407354421367	8.83064920715823	5.43825839096439	6.38504637726006	7.29382911111207	3.61036594293632	1.73927863167385	2.50861844921145	2.65602808720477	2.66158412295005	1.0387339599522	2.41398785339087	1.22277699982623	2.18656156012416	2.20309483417158	2.85474531885596	2.12488638861215	2.49763525559593	2.92099383057131	2.73228944615563	2.12139506896165
11352	ENSG00000164683	183.572151591611	2.23349447537851	0.650438610601486	3.43382824908429	0.00059512115111741	0.00875505242018517	11530	2.11280120415695	5.86792214539497	5.25347977705141	10.0206469072437	1.12179482245614	4.43567143088219	0.615981915352114	1.3572149844127	0.837765642141274	5.9943586108016	5.87566243667826	11.6844435554834	5.96237444767324	16.5475509558558	1.01721925979645	4.8846074943811	8.37179711638707	3.44429475547582	7.60182717072952	16.7290730170124	5.39670653213812	11.5943551149748	3.78274185468752	9.8041764617819	4.64169205794794	7.14047055122412	1.07915702885863	2.5528497297029	2.39327334546071	3.32490374311573	0.165808829517534	2.14915250287723	-0.699040099510717	0.440649263409796	-0.255381376269949	2.58360539525441	2.55475151384529	3.54651712563971	2.57588698197747	4.04854580827707	0.024630683056678
11365	ENSG00000164733	17572.1629292959	1.47276511233391	0.378306624288605	3.89304605781991	9.89933487657923e-05	0.0024071214377624	11543	424.864801797841	181.247304556802	1065.52280783909	311.684797039844	262.556488458461	179.084275944048	323.075523083186	182.358858947537	474.653875243191	167.114057261254	639.173320406525	196.432026074369	1409.40812063287	398.176738339326	841.348085977001	135.236716606491	938.014489879376	555.348446960762	1440.44173794786	356.172814794532	893.713656443677	241.900457314655	1434.23245552332	322.417121257169	501.501108469555	172.541284005974	8.73086001736307	7.50181572983223	10.0573457594384	8.28394397653098	8.03648403865428	7.48449486035702	8.33572764274831	7.51063647691369	8.89073205165282	7.38468928456286	9.32006338007988	7.6178863541114	10.4608737162931	8.63726513041436	9.71655899146337
11389	ENSG00000164823	637.275070049851	1.10956230332562	0.28884514186943	3.8413742953904	0.000122347387121817	0.00283628352390416	11568	9.23550990655259	7.57873179935074	15.8828445522777	10.2383478954559	7.79816631662006	4.7999665295073	6.78285912065367	7.12969658433106	9.21671336509694	11.0739818844846	13.1443008238397	7.31128219908007	17.6075549878259	10.9810206618049	10.8279244847272	10.3913987982609	21.9618733848605	11.505421474333	16.1378610493863	10.4823031343334	16.2943451245698	12.1577681541009	11.4970255871759	11.468318940777	16.8533272473981	4.68220410458141	3.20719161679477	2.92195645263635	3.98939741126961	3.35591102943162	2.96313492436933	2.26302434585834	2.76189352848139	2.83384068177504	3.20425238436468	3.46910216181903	3.71636549855453	2.87012443764702	4.1381226831117	3.45694025080509	3.43668482605588
11416	ENSG00000164929	627.637071388302	2.15156625123847	0.561497126073727	3.83183840366791	0.000127189274129509	0.00293143627026317	11596	6.68376870556545	8.44435098350965	27.9115679502898	49.4351147769507	4.05179121580643	2.22991052323704	1.54493325289822	4.13897860872586	3.26147388380442	9.3409550150417	17.8768764697527	18.067559787034	29.6685546713616	66.8102942098448	5.9370881447344	13.5515136114707	21.0373188969594	29.039522124744	11.1695170607468	36.6391586779824	35.7602733405984	69.1471712953047	34.6503426763927	70.6951616475058	57.1578808612356	60.1629818718026	2.74066180923582	3.07798654453601	4.80279126589004	5.62746427673615	2.01855983561953	1.15698582213121	0.627544509461118	2.04927479237954	1.70552407621194	3.22357005796809	4.16002277910122	4.17532976318876	4.89086274131294	6.06199850688718	2.56975553217803
11441	ENSG00000165025	1078.1913199627	1.17021569851746	0.295974186839724	3.95377620937989	7.69273653657536e-05	0.00202545677386023	11621	10.1926833828932	5.9439528126257	21.1920832424692	10.5496654385818	6.95915942660556	4.85601885735853	7.1005246912037	4.26699155064679	14.1934162908144	4.63084320393937	12.5176331229491	10.0219576385581	19.6921089650178	5.31657275149788	17.2087519037265	8.40854598430799	22.8426155748424	11.5169326426892	19.50904104843	18.2203308010735	20.5805810897895	10.3786252436777	23.9576541963355	11.4544506761793	24.5538299191425	8.55219997064713	3.34946200836926	2.57142266277067	4.40545351062249	3.39912534237411	2.7989130583293	2.27977402401633	2.82792563608617	2.09321925376564	3.82714997622486	2.21127490955107	3.64588989321274	3.32509243970609	4.29954572265504	2.41049653374037	4.10507056195755
11539	ENSG00000165474	1871.2058912697	3.30487882212826	0.492704171193904	6.70763313028178	1.9780647250432e-11	1.42987106010736e-08	11722	2.32705808297556	13.2519995459515	19.8725411267022	88.383459880789	2.05835581161016	4.99660617946881	1.42650124017898	5.32300969376207	2.28311889522609	19.5700042686643	3.540256384887	23.118378041911	23.4771563245776	152.536912860045	15.5305360719408	55.8509923857649	13.1189568051424	48.1661934225827	12.4736485422202	86.9233761424274	11.6538704022527	103.290652228917	19.4918806555307	107.940143963127	43.3617390852511	63.9759481626581	1.2185072206165	3.72813815398839	4.312704458491	6.46570450318476	1.04149239101491	2.32094851278715	0.512481001177812	2.41224219356562	1.19100599100664	4.29057216553681	1.82385384387076	4.53096827849693	4.55318576718195	7.25301459675232	3.95703572338803
11597	ENSG00000165682	94.35907119626	2.44706874447684	0.604675349490243	4.0469133503454	5.18974412421197e-05	0.00151993555814628	11780	1.18175375056504	6.02651801755717	5.40973396856396	7.72238670698913	0.508869568591852	4.686232529376	0.36094152494188	2.09599525415558	3.380992077883	5.40848417742494	0.476211830843437	11.9153601092722	5.66484103639272	13.8872094113402	4.41054825142804	3.11683865120537	3.11677631509764	7.03191229487559	1.79938079844232	4.54277919346875	4.41195985176298	6.41063769406691	6.31500634370911	13.3764842083646	12.1496251831149	5.6908454956024	0.240929443425566	2.59132468707783	2.4355576491962	2.94904680062612	-0.974632177013688	2.2284285420488	-1.47016296555771	1.06763545026565	1.75744663580766	2.43522431010799	-1.07032463201298	3.57475064859854	2.50203547251082	3.79568481854821	2.14095800055703
11606	ENSG00000165702	163.1898041601	1.71273541635682	0.633701640094005	2.70274733090914	0.00687690001056356	0.0481352732693628	11789	2.2456837980555	2.41812587352728	6.2574621361979	7.57693067878142	4.16538638261986	3.60210766981361	2.34387472900736	2.43786925240378	2.2380175644016	3.01955435716271	0.235456516193196	0.612972214729018	3.50923882698507	4.27591888279512	6.80915962641315	6.06763426681891	2.96390978231781	3.27114214196005	5.4002695317132	8.31007451453093	7.04253849605593	8.61417025628126	1.76271920341257	2.31461052925449	16.3143994864876	20.1849641598292	1.16715480436719	1.27388934482982	2.64557765621568	2.92161354875743	2.05845032666764	1.84884130517106	1.22889546537903	1.2856207535353	1.1622213589129	1.59433564420188	-2	-0.706106415067812	1.81115813605074	2.09623448437289	2.76747675453406
11624	ENSG00000165801	531.937709836161	1.20335845365459	0.4079245533354	2.94995347501226	0.0031782178501812	0.0282206579963326	11807	17.1321761664182	6.49727617547156	31.3518055309095	10.1733124185602	8.59790486107813	1.79519312453344	23.2191619647093	14.7639469076195	16.7831952467987	3.95175220069926	19.9284425930866	5.47821246903408	42.3389506047267	8.11422416805978	27.4015004574617	7.26790926161847	30.8543483959473	16.9909031938235	47.4168383109618	7.28267809277715	22.9626249496949	6.69759643361702	32.7269092929599	9.00561725070951	15.7614667046142	15.8542585293162	4.0986365122226	2.6998350301828	4.97047662421396	3.34671759038153	3.10398514646797	0.844139055646852	4.53724399770341	3.88400654954154	4.06894550243332	1.98249248385812	4.31675706291559	2.45370522115053	5.40391360664858	3.02045315978856	4.77618298965237
11692	ENSG00000166091	244.962546701647	2.87285194592569	0.601307905404471	4.77767200481633	1.77336337158176e-06	0.000128189989537567	11878	3.92566553415558	5.62286151073005	22.2272628839061	21.1166756606452	5.95933441402429	9.27394172136433	5.73385927689448	4.88490057942608	1.87018167563822	6.37904725772867	2.13928677006534	1.9535564844011	15.7224267230336	21.6708476471258	20.8271611140169	21.1415002984275	6.93020017328342	10.3517794027256	17.4170232896595	10.7256535930831	23.2075552934438	20.2601920129556	11.334921595098	9.59525282669634	60.1515519988077	54.0715038435025	1.97293726073828	2.4913045142016	4.47425839741607	4.40031082800264	2.57515120800154	3.2131826606608	2.51950649770404	2.28832919985414	0.903178425092132	2.67334096643679	1.09712988784206	0.966102969669151	3.97475200657324	4.43768367990123	4.38039429836341
11715	ENSG00000166165	787.091339797509	1.43237846590234	0.533547301948251	2.68463257272973	0.00726095803866257	0.0497505453204872	11902	17.7879586863523	15.683535422699	28.7172111309246	101.264169970056	26.2726323258989	11.7986880123951	15.856002592503	14.7918771342375	10.2357698685052	20.6657545946194	18.7874299585022	15.4778219495439	8.0563338565864	61.7755235104476	14.4253662886134	20.4012866828207	31.86243315119	93.7814378312351	11.77334810038	57.2757473773565	46.0334093996461	206.185534339983	12.2435383354821	61.9493567358806	76.6260487845742	207.48030331267	4.15282905394376	3.97117890701038	4.8438437436671	6.66197998927979	4.71548885010828	3.56055453894525	3.98695719840929	3.8867332413347	3.35554771153342	4.36917013849526	4.23169582052149	3.95213056354848	3.01012347024409	5.94896342646694	3.85053604710695
11763	ENSG00000166340	14830.8067371211	1.48460432487349	0.28141858867905	5.27543092246348	1.32444494425439e-07	1.72644655315389e-05	11950	146.084757682181	123.947615703319	333.171066137735	309.004107815641	113.368867653161	97.9431213998345	96.3133489506951	105.938301519777	178.599614894587	136.113173112742	196.057199230282	155.795866780923	353.89705020025	356.3723272949	235.244718326719	203.483806027128	386.339297795991	328.890905478798	319.231364844124	328.345399837588	368.391424047345	331.844370504864	368.756311901394	371.714474967694	300.337295848318	242.377470598515	7.19066184660542	6.95358670931488	8.38011930670837	8.27148220682302	6.82488070440373	6.6138722696588	6.58966386315655	6.7270804733675	7.48058515942608	7.08866288824595	7.61513080843683	7.28351314940176	8.46718592644828	8.47724150411936	7.87801852195537
11778	ENSG00000166394	379.2062525771	1.88691804208061	0.648273691558431	2.91068119322336	0.00360641791153782	0.0309179860092647	11965	1.40114312361288	7.29863381195129	13.8488531661753	24.2612128572577	1.26681875540323	2.22006053501215	1.7457471412762	5.26841143818321	1.18351862452093	2.88836121173206	1.40848797325115	18.8177020628777	7.76129049781701	23.6387631860317	8.30060643378452	6.8587053867383	23.629309577964	23.0277011739537	11.9320532846927	26.2340399546815	31.1065275991797	62.1323770373592	5.19890949536905	17.2680519079165	9.01327527442042	10.6688513541231	0.486604331343498	2.86762643972135	3.79169460545958	4.60057976980634	0.341210131909531	1.1505990154813	0.80384461025901	2.39736801769922	0.24308240931931	1.53025117359221	0.494147244930454	4.23401855797492	2.95629655447537	4.56308264850528	3.05321674212862
11815	ENSG00000166523	1460.25141304085	1.83454963029795	0.413852393385893	4.4328597819352	9.29913461459386e-06	0.0004375270348399	12005	19.5246508205543	65.502892133932	70.3973966243241	111.490427245974	5.70149732587146	38.5142207847202	13.0159857336298	52.1898138948193	30.3758445016914	82.99721289674	29.0052757210247	88.3103209594483	89.968262875738	154.276525241771	47.979670805444	54.246979515003	49.0743934844362	94.2486914263429	102.900950825296	124.786809016728	65.4768854959488	138.86006250963	45.5361916869926	125.4674985969	91.8454211964134	88.5464244154451	4.28722484228359	6.03348670192168	6.13745017223538	6.80077603303562	2.51134084926526	5.26731933205778	3.70221266972335	5.70569635230661	4.92485261361289	6.37499098547266	4.85824342837992	6.46451015254447	6.49134426225496	7.26937474751129	5.58435135404054
11906	ENSG00000166920	4295.28336015602	1.27666102693925	0.39214604598751	3.25557541635881	0.00113162838128626	0.0138753169989171	12103	163.374259616303	296.590964429969	347.181573359065	499.481810767562	82.4133165458551	145.148397730735	152.445418225009	240.162628587212	151.756402742253	272.197043525281	266.881900952094	528.855787876647	359.058756581602	691.225149348258	329.430728734747	328.20424176177	204.372931708827	376.563243454523	540.635752856229	606.14891501308	392.080032414503	520.346945975793	294.852778245251	630.659226495555	309.840032972293	343.224953323953	7.35203688776753	8.21233083689081	8.43954656863731	8.96428833126942	6.36480556533524	7.18138483615417	7.25214898031005	7.9078678622731	7.24561357617088	8.08850758683493	8.06005765976553	9.04673056149125	8.48807613658848	9.4330118988559	8.36383132324079
11912	ENSG00000166927	3416.03925513331	1.52206563776506	0.5130864868184	2.96648942598985	0.00301220718805017	0.0272486523956552	12109	92.2984821455403	68.1046709940313	234.755936753454	163.912743928835	51.3588542300833	34.1966478814731	66.2540887028124	63.4331888871679	121.578089819309	58.9457339939808	130.002895829957	115.843113213503	244.507577661328	223.079087847576	232.631657693315	32.2000390270541	168.107987041425	118.045104236923	464.144473831361	383.65587727943	156.87457479901	137.504506083597	146.067179209439	77.8292302611362	230.958107038301	175.075362766131	6.528235017741	6.08968184450249	7.87501783249495	7.35678421558604	5.68254111247579	5.09578300708054	6.04993758445817	5.98716596545262	6.92573944686933	5.88131550150325	7.02239994958989	6.85602846938488	7.93373536695638	7.80141146681414	7.86190362918837
12024	ENSG00000167460	19037.4862116848	1.67886418833345	0.326781722354812	5.13757065797756	2.78312837412836e-07	2.92860887846086e-05	12224	224.933433232415	238.187953344253	608.727485206304	443.972647085798	197.012355726305	178.271293971906	148.326605624122	176.707623008234	350.35469617361	359.597748496795	204.040075405622	238.175147900077	856.278315173343	504.030012205021	385.058779026009	264.919563773674	690.907259113747	586.789241585411	597.154396334991	528.522713883652	704.892697224495	511.381457855442	498.875128645044	349.871540471997	527.925820926501	362.293999825386	7.81335430341946	7.89595663870304	9.24965269749224	8.79432698542835	7.62214230161925	7.47793060233644	7.21263358972025	7.46522046757573	8.45267242409949	8.49024017769417	7.67270872878874	7.89587907454761	9.74193598016269	8.97736583058371	8.58893487905408
12049	ENSG00000167553	2850.27933800222	1.05355331816571	0.32167100366528	3.27525112975991	0.00105568083528844	0.0132401359018864	12250	130.737421936317	77.5564607760921	232.983073335421	123.660422902433	98.9977288629829	69.8092933929664	111.2185106671	84.4970832172435	126.869213672676	69.0421475038825	185.864234542507	86.8773189902759	315.56230078387	102.268007024036	200.863672800121	104.155697913079	368.866955316223	286.049878327897	154.794217904163	86.6690635712482	203.16661897331	76.8001873706991	204.585589977891	100.051684950271	183.042157592369	109.6284411598	7.03052834326042	6.27717506365848	7.86408133391563	6.95024003432201	6.62932352315339	6.12534720352092	6.79725311295449	6.40082963627453	6.98719821427076	6.10940543404238	7.53810537201517	6.44090767755181	8.30178105127047	6.67621108044322	7.65007285882328
12177	ENSG00000167987	1658.238992217	1.15554548552921	0.262302599061602	4.40539090982407	1.05593282525115e-05	0.000482543095401408	12381	31.0122858444465	16.460987998034	59.1944317938846	25.0336749446243	30.0048102977221	19.6651492654812	21.3520539951534	15.5771976060747	33.5819135992601	12.8188697440689	39.1103654856503	17.7827353765112	86.5426191503754	22.184590254583	47.0258480860801	15.9710568337532	63.3780260492554	37.28076708871	59.0950554124893	25.0358258698997	44.716271171296	25.8452753488738	66.313744183457	26.3349722662277	47.2894585042388	22.5832369503231	4.95476796249892	4.04097902463761	5.88738956801919	4.64579818915819	4.90712190348698	4.29756923177852	4.41630295377707	3.9613638055994	5.06961253664246	3.68019715820819	5.28947911297999	4.15240535440921	6.43533887843985	4.47148600197202	5.55538205710578
12180	ENSG00000167995	800.242490374242	1.14126312775305	0.382443502310043	2.98413522745078	0.00284381058042034	0.026051336209922	12384	8.73506964564141	6.35637999957223	19.3321973387796	9.32455118890309	6.23656012746314	5.13206904185759	6.89349836459018	5.44691209385576	7.34455086060398	3.61766624805631	14.4656692299084	11.2288726145193	23.0945783874629	9.25069333221577	18.4238872013771	5.45323417372948	18.6866250614497	11.3635215991497	22.7355072554064	14.6817935601382	20.5731734190407	8.10651932066479	22.1856995110808	11.0547299230192	9.62591053563929	5.36136641340454	3.12681920594924	2.66820537501856	4.27293372155157	3.22103428696291	2.64075050738518	2.35954057917186	2.78523631854137	2.44543858412682	2.87667426872689	1.85505931661473	3.85456116356353	3.48914118245767	4.52948230360436	3.20956149854396	4.20350557838477
12184	ENSG00000168003	8693.08111676083	1.60528526405072	0.29642036036025	5.41557017911915	6.1093703107609e-08	9.80443478395645e-06	12388	129.116298110391	155.365125704934	344.23649278445	348.380036260116	115.430290903289	137.705409150893	120.801267162558	114.102459646983	122.497027676511	171.682448154023	157.736606699206	197.970185867838	454.30822809291	423.780626485811	186.794014318698	204.003351522	375.236319496362	395.071190652728	277.326695173437	309.452975152968	381.918028666885	381.807288571151	448.73651646954	436.966227878066	285.33564727332	287.578593558089	7.01252731062866	7.27951889288382	8.42725623650912	8.44451814317837	6.85087805155335	7.10544142028535	6.9164917778777	6.83418608115817	6.93660293321986	7.42359874364306	7.30137370199401	7.62913936786096	8.82752762442613	8.72717382488519	7.54530441542675
12236	ENSG00000168246	1252.95062969655	1.48826516653127	0.353619224153199	4.20866588940455	2.56882899834832e-05	0.000903807246918879	12443	8.94900907643332	8.2193648386477	21.8019310922067	28.7554178538669	9.18588905560346	10.3645199166308	6.19702149776732	5.90913113793573	6.99390245551871	6.88970798548906	13.4192232968438	9.71410031453521	23.3168874591076	40.4387106790674	12.9903694992408	12.9646740318239	25.5129922177699	27.6157915821421	14.5349806044188	18.9148631381688	29.8724817866618	38.0437781193463	20.0313387333671	34.8174121923611	26.3544673448808	28.4926952341586	3.16172794163249	3.03902691221134	4.4463840213466	4.84576189701457	3.19941935922865	3.37358138741413	2.63157497309708	2.56294601616548	2.80609767480017	2.78444283680262	3.74622926581297	3.28008038470786	4.54330331279933	5.33766509493323	3.69937056240455
12248	ENSG00000168275	118.428768664026	1.68964662001599	0.41254905614706	4.0956259500293	4.21029251502275e-05	0.0012950924925804	12455	5.00207835582206	5.94489678404071	14.1880139239399	13.2446126847786	4.90153749693814	8.15016839292322	3.71466729621048	2.76499635272127	2.62235652753895	6.22490866537455	8.76975210260067	6.63951372514379	16.9632305995229	21.2177468095884	9.30087516886244	8.99238872759579	19.9797245251125	22.2421227770985	14.3997119929728	9.35993640054227	15.2664584937332	10.6007887837842	12.6364853683927	12.0629446118652	10.7696113189826	8.23636068297566	2.32252765701319	2.57165176195658	3.82660074611671	3.72733375015251	2.29323435969369	3.02682986757997	1.893233001719	1.4672775774168	1.39086384328101	2.63805266947343	3.1325360621223	2.73107758313645	4.08433904816509	4.40719955419249	3.21736647346513
12274	ENSG00000168389	2047.87360735913	1.33998126851471	0.321226315745786	4.17145545938132	3.02660222477061e-05	0.00100418716059905	12481	15.1718654041287	53.9271567482467	30.969275327709	92.2773188743855	17.4133661012469	57.1173131963373	11.1297130041302	36.4855970200457	9.67512804423282	54.3365608552276	22.4692544669048	67.7691559213762	23.573610195949	120.981395091448	19.3454646558582	52.8024363100048	30.8774978216223	78.6971596137863	28.8684048138095	79.1335601482567	28.502954444089	102.516820299434	28.4047887504779	122.644112243876	57.2122066121573	89.1657484138923	3.92332657294658	5.75294006618553	4.95276571963864	6.52790418188593	4.12212320587034	5.83585621134317	3.47634448605272	5.1892551559054	3.27428075454463	5.7638513502867	4.48988035137033	6.08255689739119	4.55910081287082	6.91864139204268	4.27392347596374
12304	ENSG00000168497	472.829924802826	2.2131082282639	0.6312002719023	3.50619023276729	0.000454570208319395	0.00720933091239141	12511	2.52722565408823	3.29216066569054	9.6937636417371	10.8896631841507	4.4186269390386	5.74005518593446	2.8759966913102	2.46995366606898	1.95948081435984	3.68436843463379	0.854798171644275	1.27426537612493	4.82161503693804	6.21719456754749	8.57403589485531	9.63573396687612	4.60079435003628	7.65744694113294	3.76858314642655	6.17919976345738	7.35381082100956	7.56648509088905	3.8615516756026	3.17481455548611	34.8759545672914	35.7967674036661	1.33755448719506	1.71903474461096	3.27705690641076	3.44488742726449	2.14359813070597	2.52106460730014	1.52406201602995	1.30448397850652	0.970471447314492	1.88141733728196	-0.226344272713877	0.349665761856475	2.26951646917539	2.63626372882607	3.0999744569521
12311	ENSG00000168528	904.697155043378	1.3352357712356	0.434163739052843	3.07541982697245	0.00210206434040063	0.0210174600203731	12518	24.1351227981058	11.1084057087589	53.298885570088	15.0399974846973	12.9522339253277	10.496778688757	14.6386925056592	11.5676030831467	27.5865343718059	11.5658680739803	41.3630303896305	10.8033729891516	63.59260606891	17.6204131869896	47.727483207918	2.75674136653375	40.6426296829671	29.3616008358679	80.7055258177466	17.7523529038718	45.4702121001885	8.90291302464979	50.9547179934854	12.5043714706767	43.9990241194004	16.3815896042917	4.5930622620373	3.47357986920985	5.73603346278146	3.91073242062532	3.69512904183741	3.39187474822751	3.87171479606125	3.53201805023163	4.78589232074654	3.53180164612106	5.37026998092554	3.43340991051595	5.99078712756947	4.13917584978313	5.57674835628923
12330	ENSG00000168615	1163.46621088738	1.11277450285016	0.318184426691979	3.49726262350164	0.000470058834772207	0.00737213574889783	12537	43.9782367779695	23.5355826423948	84.4212290548847	28.3755729171009	60.1569658784668	41.8979746261058	15.0367646161724	11.845858788954	51.346529592374	16.0142369250504	49.3726870248648	24.3842602294688	101.064294669577	39.0943335333599	62.707886186787	16.6631235588841	111.030710246451	30.382527918135	95.8905014464443	29.8465040469367	74.5490352303868	29.4866531031419	75.514681267668	25.9231867731364	70.1914943368795	27.2326814861121	5.45871785818272	4.55677166343987	6.39953392795553	4.82657761632408	5.91065989889633	5.3888085997309	3.91042227797159	3.56631088828637	5.68219486589888	4.00128315052893	5.625641258337	4.60787829939295	6.65912958264902	5.2888876084111	5.97057498364237
12418	ENSG00000169016	153.80713775921	1.14824984733962	0.338621187778984	3.39095688273669	0.000696490576428016	0.00981070827009277	12629	4.11528400624207	2.93887579930632	5.63027779735735	4.25027255376912	5.0202458905649	3.05823896321464	4.26016982758816	2.93988150063402	2.81012595165741	2.02946766345698	4.3705943551578	3.72791506991964	6.35218441683004	5.65047060799668	3.29362637107522	4.21697915629595	7.41740044992184	3.05539612501575	6.7217512170533	3.01973553573757	4.33689655622691	6.09353750609789	6.51448878052785	6.23824422490766	4.77559678986628	1.47754472033235	2.04099199814588	1.55526439011852	2.49320610649423	2.08755535874757	2.32775802879971	1.61270113971878	2.09091094325291	1.55575800475788	1.49063479441748	1.02110135302308	2.12782948451588	1.89836899260982	2.66725279745947	2.49837102957186	1.71967690504311
12449	ENSG00000169139	132.804675395535	1.20986297129799	0.402148367002334	3.00849902814841	0.00262541641713542	0.0244666886689401	12662	4.65473000816797	3.8262155427999	9.38583797743643	7.50361877385755	3.28648695571956	1.19078515365852	7.08676303568155	4.69514482919063	6.11337370601472	6.70865658240633	2.13229633525605	2.71027560594413	6.11484109079626	5.90310690111034	14.3054160499693	6.79473950843077	10.3884896158588	5.81231426587388	10.850687003113	8.73981079936218	10.3826736941961	9.58604581025083	6.0984752676799	9.22233727158381	7.56028312044169	6.46697686039102	2.21869748847717	1.93591814753912	3.23048555612939	2.90758653267254	1.71654625891022	0.251913139724572	2.82512680958949	2.23116966078266	2.61196876067958	2.74602389370637	1.09240795014945	1.43843956564245	2.61231500725649	2.56147446821361	3.83848955161864
12502	ENSG00000169371	48.470676734299	1.59981783148238	0.49912369153157	3.20525324408727	0.00134943695683766	0.0155733642413565	12719	2.83617704344045	0.77574967028007	5.08437460722698	2.66119212526653	0.562710150812511	0.200093820941472	0.875993234768306	1.32786688556011	2.12878733600632	0.632338332588539	7.77721745217468	0.942699642030157	4.04308922853426	3.33212150720687	4.1985072058224	3.41937974323868	2.58148124996966	4.45260356287348	10.6150033528273	2.6496944846404	5.30685232680244	1.83460755438478	4.83842347568069	2.0139390467777	4.00726541095212	0.92599897774377	1.50394759312797	-0.366336916327578	2.34607032933554	1.41207266976019	-0.829536106265694	-2	-0.191008366846192	0.409110528335553	1.09003183301541	-0.661231416006271	2.9592540773198	-0.0851299146318526	2.01545804336805	1.73644101014181	2.06987646370566
12506	ENSG00000169385	94.1121066357938	1.55050572325428	0.447693873733648	3.46331682031626	0.000533559751024619	0.00807345453905283	12723	4.55076011679188	3.9861196163893	11.4418981347977	9.45218822893928	1.92333865749443	3.34266765821855	2.27574039287423	2.39019371238781	8.63486907962579	5.7782959454665	5.36909233717305	4.43332114948433	10.0982126676143	5.9274185803986	12.825409030616	6.39661376875336	8.11828229186051	8.94181444273656	11.4372818915213	15.210077005307	18.7517677553907	16.6642900175741	9.97516448966039	5.73236866827266	8.88716881692081	7.2927351195327	2.18610753984687	1.99498500354936	3.51625450036935	3.2406483591312	0.943612811804808	1.74099992340446	1.18633599030057	1.25712754564379	3.11017430403023	2.53064409592797	2.42467821645296	2.14838787501988	3.33602806076015	2.56740394084319	3.68093293218412
12511	ENSG00000169403	5465.50754404793	1.09911630335398	0.406113076147032	2.70642923833374	0.00680110749576598	0.0477852236244015	12728	63.505355677431	46.6895285598769	114.529636695801	70.2618054081636	16.8877431040713	21.0739556719471	39.08534287666	30.1917197972762	140.207949620004	43.9102358567391	57.8403871089885	91.5822029135453	127.785967748764	53.9332579169414	88.8426637179678	50.3952721066105	127.779578614404	84.9741431384303	97.5062929798812	81.7762645963447	122.170397078215	92.4480583210934	103.287553557915	74.0119898254616	134.33500317346	54.293651952263	5.98880636052732	5.54502711615623	6.83957716086141	6.13466874261104	4.07790463261085	4.39738923451339	5.2885557887749	4.91608103366451	7.13142434049427	5.456485378576	5.85400530274951	6.51699536282767	6.99758561157805	5.7531032794618	6.47318074390791
12516	ENSG00000169429	342545.727367193	1.48399010202214	0.418589573204328	3.54521516305843	0.000392292719455885	0.006472216996144	12733	2328.14927893654	20343.946886627	5439.11527293199	33273.6775470101	2383.68948274786	14520.4539803414	1087.71592711194	8248.23019237523	2222.69302990059	20847.5832756631	3618.49867598575	37759.5200981283	4594.2202626189	40509.5433507138	2693.84464130447	22790.3675668216	7288.43422070262	25506.6166713173	7473.53954461345	44761.0131123901	5312.00286322366	36603.2726417208	3509.7655133935	36329.7751783817	7201.99986466737	26415.1543077254	11.1849678502437	14.3123119801496	12.4091562862927	15.0220937073159	11.2189805964365	13.8257989392845	10.0870861095786	13.0098688807973	11.1180930000895	14.3475925306871	11.8211755283856	15.2045528085381	12.1656043107663	15.3059742016912	11.3954509351347
12520	ENSG00000169439	376.728768998774	1.64464198098348	0.356586928435965	4.6121768630081	3.98473713528289e-06	0.000229129376572239	12737	9.61013527402513	3.43245922432857	23.4969738295316	11.7177106056457	13.6437049873509	2.7910540203881	3.85591792758257	2.49829221417135	8.78801215856624	2.89015254973578	12.1529060226009	5.55033811301905	29.7077429957716	25.2018607078218	16.5599662658808	6.49049462950163	15.9511054983138	6.97051209874874	24.5393474419828	13.9367359484599	31.8923978994215	10.3773798842092	25.8145377843626	13.3912064268266	20.0137189209883	5.65578454395238	3.26455673878172	1.77924258207423	4.55440305924132	3.55061881989335	3.77016356044184	1.48081004779768	1.94707434442842	1.32094223246228	3.13553686578885	1.53114564391589	3.60322942954935	2.4725756595921	4.89276709748594	4.65545834983659	4.04962782882991
12530	ENSG00000169504	3128.59429933745	1.3073970173198	0.332691673964112	3.9297557457384	8.5032193864487e-05	0.00215329136787729	12747	26.8355961972854	60.6349994642537	60.5717810764026	69.5885303439903	17.7066108967106	51.8988869292843	16.2130767937482	43.634471127324	44.901780147781	49.8429653789235	28.5209169509018	97.163674421483	56.8131198675271	74.1193849811402	34.6628190369741	61.2655216421242	45.5498545846405	47.8996116770296	71.345703825113	82.8545804855371	73.2653008617798	89.191610213316	61.9493567358806	74.7259258574919	80.4163126229029	57.0630775512929	4.74607603521792	5.92207887501918	5.92057392847231	6.12077763401545	4.14621619684696	5.69763169245276	4.01908599535836	5.44739640593213	5.48870073716929	5.63931799812492	4.83394846023344	6.60234514403586	5.82815222500694	6.21177900528195	5.11531708479452
12571	ENSG00000169704	554.259914124218	1.74520569037752	0.518123616056373	3.36831913523055	0.000756279993260037	0.0104467872248259	12790	15.9124898480463	13.6812283623073	44.9354825874895	56.7448240945523	22.1362805570263	13.5176771633854	17.7768680459465	21.4979576227004	14.1826333997042	12.0361945963238	9.55417738950841	7.67308406681974	25.4258868780093	35.367651447637	59.8491510706053	56.4738267052564	25.4070786942572	35.0844357731389	29.7800205442891	28.8202348432926	46.020061655415	54.6958210116578	17.9135616312825	16.4964979752198	110.152617638568	170.275300905664	3.99208768859433	3.77412586258566	5.48978319100713	5.82641689973728	4.46834092889842	3.756775359468	4.15192926536596	4.42612770039687	3.82605352873131	3.58930743176945	3.25613166313829	2.93980656125005	4.66822619236013	5.1443585164328	5.90325887831489
12584	ENSG00000169756	4329.03797777207	1.0121482857081	0.285384138686226	3.5466171678901	0.000390211180749703	0.0064640920911068	12803	71.9171451975794	46.005335916749	131.552164590638	62.3810889330265	69.1291953798298	54.7166093591947	52.2049511254591	38.1611335115452	84.9163804015068	21.1049571464328	81.4180538835218	70.0386436498234	134.58240695456	75.796876806477	93.4640572345329	40.3744642617401	148.903230394736	59.0389418057757	138.685209129246	84.8569597748409	91.624340389418	45.2533832659629	191.511233072729	74.2165449359863	122.094674959244	57.1304516804026	6.16826384806676	5.52372929636536	7.03949117692153	5.96303683170596	6.11122322857115	5.77390692795778	5.70611473358704	5.25403211966888	6.40797097192329	4.39950999479696	6.3472768323792	6.13007924007201	7.07234601830909	6.24406649857876	6.54633976022075
12663	ENSG00000170142	2180.69084690695	1.04459418578203	0.296000229129908	3.52903167964637	0.000417083198528672	0.00674072571768443	12887	68.2067838930944	82.0381881883225	110.564780864366	140.285871304581	62.3389991931276	79.0932123492845	36.5009241789623	69.8435083056832	98.2766945412134	62.5206697610544	75.7105176590741	116.695362337268	141.413280313454	146.242564916895	93.9908036528964	100.280062890257	78.0396529841442	144.096996062321	128.866467390282	197.758471198918	119.454647766956	142.292765647062	107.489896137752	139.399885768951	104.698717805078	111.930352647663	6.0918433327027	6.35822372516703	6.7887480946601	7.13222590703458	5.96206308862668	6.30548198515808	5.18986108741499	6.12605412361544	6.61877742949835	5.96626132837171	6.24242182733844	6.86660341692133	7.14377380173737	7.19221946862329	6.55444770089671
12731	ENSG00000170425	139.364275061193	2.31702012738395	0.718052451286634	3.2268118063412	0.00125177761680023	0.014789761842477	12960	1.64413180081975	2.28738130574184	7.11383638979409	4.86620393637104	1.97595443902944	1.30202379906813	1.63018038001298	1.25476191741017	2.85442178221272	4.19875912364275	0.115970602023866	2.39398038284633	13.085807817874	9.02355626036628	2.09638304888665	1.39590056828055	16.8750820537471	8.07278554160083	0.760618153869016	3.93715774376883	2.73127716044151	3.28356328552181	12.2183426239518	5.3733355931306	2.02934386978852	2.97712856192838	0.717325956420614	1.19369688260523	2.83062779442408	2.28279678304369	0.982549682072352	0.380755819074806	0.705031607985322	0.327413648513758	1.51319852967942	2.06996302534988	-2	1.25941133035732	3.70993108300029	3.17369612395242	1.06790234866868
12734	ENSG00000170439	99.9170701253646	3.18834973446189	0.938322860067104	3.39792396642013	0.000678992883546835	0.00964970851389216	12963	1.46367468626965	0.102952230913737	11.1839704695002	1.46190736355536	2.48751292750077	1.48352288309712e-06	2.06583501845041	0.355838143373552	0.64662955479271	0.0313037409340669	0.654721244334711	0.0246655558244464	20.265662999669	2.84288475999481	2.00083488003103	9.27483663297255e-07	10.0889265904569	3.05139617931901	3.30081430372911	0.0590932781864979	29.7258702350516	2.96334669333308	7.89657096365542	0.99476990833227	5.00911331390844	0.321859798238201	0.549594938418605	-2	3.483360551382	0.547851895166163	1.31470402330163	-2	1.04672504240846	-1.49070692912101	-0.628988646225645	-2	-0.611047302765451	-2	4.34096546941784	1.50735561869407	1.00060211297597
12780	ENSG00000170619	468.16761484832	1.1686584311756	0.296638781792118	3.93966838764387	8.15943152615758e-05	0.00208952398648122	13011	14.4505176473241	12.7774517040647	27.4187638853034	17.2111574191828	9.95364140214299	17.129430895903	11.9919828294939	11.8337821812296	15.1551161027701	11.9351560197977	20.7013302548893	10.2114377193284	32.7367288319999	21.9557249252731	26.8562290009738	12.0514902638655	24.6991256187677	23.5714886679286	28.0645652383105	14.7030975881578	26.7142676127457	19.3739233817983	37.620817718675	19.0746078145374	15.2396131756514	9.74776929271895	3.85304926884869	3.67552823316831	4.77709162673605	4.10527221415789	3.31522441226417	4.09840531535204	3.58399831759017	3.56483934033451	3.92173299948397	3.5771455207555	4.37165157229645	3.35211409964574	5.03283826478653	4.45652526446139	4.7471848388362
12827	ENSG00000170866	1059.06393479166	1.77204252958074	0.534008723570786	3.31837749340784	0.00090542029447233	0.0118509456320934	13063	20.4105778276619	10.4219597050569	62.7289382252951	42.9031254231905	6.13646460835611	5.81469780171105	18.6586161546296	9.21118499947209	17.2171862527326	8.2056142463785	39.6300442949292	18.456341772666	73.3012096319782	56.2191412027095	83.6546506456196	29.7032871715147	46.3609457964472	39.2631936294148	100.284074170299	79.798687273261	68.9710707505753	56.4072269361343	49.1569077025225	31.9818216882695	17.3737088796238	6.9485200610296	4.35124512082988	3.38155467681639	5.97105923811842	5.42301084443726	2.6174077173252	2.53970421469043	4.22177008531675	3.20338676792241	4.10577748205207	3.03661133337767	5.30852267471001	4.20604471994878	6.19576510109989	5.81298951032644	6.38637384168856
12840	ENSG00000170909	1543.50389332511	1.7494815804136	0.388837586002421	4.49926047118991	6.81902650204757e-06	0.000348691249074156	13076	27.3342761051264	16.8228278636167	80.5867473141654	47.5001350310789	12.2782366005187	9.99623429338677	16.5679169523525	11.5921523982493	36.1832963707118	25.8726858473035	44.3076544969225	19.8302389155274	112.177992101244	65.5843556172839	74.4588855099774	30.0180153102604	75.8628487385517	43.2504425679491	59.3722682574404	41.118062429016	97.9529161951176	63.0776944797034	96.5023081070155	57.8785743391935	47.7800122898112	31.5738004741463	4.77263926397258	4.0723483332926	6.33247069845231	5.56985970956023	3.61803147071223	3.32138471594502	4.05032032198373	3.535076561661	5.1772519412392	4.69335792306748	5.46948405215081	4.30963015420753	6.80964585501971	6.03527981270234	6.21837211718394
12873	ENSG00000171051	927.924533010447	1.43609828233763	0.486518299213964	2.95178677689584	0.00315941014935061	0.0281321946277283	13111	20.7775384478745	12.7933484837674	50.4481913313445	23.0095121881569	2.90011178787623	5.14152073542834	22.2152261024001	14.3339121529593	33.563448637531	18.8504733451709	24.4313672636906	12.8474877015112	48.5647222722484	26.0385415428996	120.593667709391	26.2072948942175	33.4451786128013	27.9662313573865	63.9765879249083	25.589901963712	42.6291152263731	24.6120914695275	25.7204865326642	15.2794404912878	18.2075810410255	15.3730835980674	4.3769528405925	3.67732201420209	5.65673064164071	4.52415849300013	1.53610851151826	2.3621951362615	4.47347691978925	3.84136051281885	5.06881905490371	4.23652884565752	4.61066269894893	3.68341436598531	5.60183680617447	4.7025767381777	6.91401034407652
12993	ENSG00000171503	185.064079611027	1.13762664408057	0.350836244346752	3.24261436043703	0.00118438404749819	0.0142613052532871	13232	5.70026882634471	6.66129947923618	8.3760983824012	7.84848722135915	8.54356661506251	7.31311024689665	5.20702611804179	7.93305816964537	7.55038564047628	5.48599705124909	1.50009693179826	5.91303244915362	10.7720886127974	9.68393641202759	4.26916826988967	7.04866816644435	11.9228691461883	9.62725825654599	3.57379888435593	6.77689283419181	7.05233442456928	7.10286824944123	8.76677089572499	9.11269515834854	12.2756584432828	5.58709147251454	2.51102995880177	2.73580364416974	3.06627838770434	2.97241460450572	3.09483846606128	2.87048511116463	2.38045964319347	2.98787712767766	2.9165503328343	2.45575384673058	0.585055726392112	2.56389819425198	3.42922609771162	3.27559360614874	2.09395502774157
13124	ENSG00000172070	3699.72408711573	2.15533518522211	0.362285699245942	5.94926929135819	2.69342191156588e-09	8.39872326659453e-07	13368	25.5866759017146	38.959637152363	97.2845509850101	93.7279213956196	15.9902335928086	37.2312166601514	18.2770841974772	28.5380346243466	43.0054765809419	51.1998884132201	25.0739092356307	38.8694089117341	117.344821744154	108.537620674521	46.3192397438229	65.3565188788483	132.978400210501	131.647344833873	117.897640140081	151.271558743741	102.333479453434	68.4837956182614	86.787881480101	76.3178674178204	77.3303941229769	54.4807436022719	4.67732082641428	5.28390833593893	6.60413881472489	6.55040698330992	3.99911910942324	5.21844085695073	4.19196402582112	4.83481407667571	5.4264484880291	5.67806876085737	4.64811503701797	5.28056326362457	6.87461036901236	6.76205137763536	5.53353966887907
13128	ENSG00000172086	222.886719720112	1.21716404870361	0.37105833051914	3.28024989224928	0.00103715177651263	0.0130489119476902	13372	5.24676091417988	5.93602082707719	10.4848520601538	6.80709736712881	3.04746241871485	3.12292241222217	6.70476669238223	7.99957648811317	6.18309388320788	7.43938846667392	5.05172066241455	5.1821959412995	10.6824093937558	5.33980359951606	8.92617996213892	6.1154526050692	8.74391947313687	4.08662339421783	11.7885455094282	5.39330768005995	14.7571570583942	12.8957561947842	9.6346740951467	3.30672804857751	8.86107892907617	10.5120100476769	2.39142705036079	2.56949615379636	3.39023460023335	2.76703974585147	1.60760842965007	1.64289672661343	2.74518713114551	2.99992362316597	2.62832891143856	2.89518403365084	2.33677486674006	2.37356356553669	3.41716517528261	2.41678667988756	3.15804289328797
13179	ENSG00000172322	1140.91677503074	2.72654576514298	0.520359341595554	5.23973636522543	1.60806159589529e-07	1.9982479050613e-05	13427	12.5681248298458	40.7773755903555	55.9728227453599	78.1426891242443	6.69498488205024	13.177466210443	4.34366739017756	25.8295145490452	15.6380672544564	43.5268270512077	23.5957797926988	80.575694550726	55.8627223178755	106.685671203209	28.9693314933355	33.1680692864504	41.0605374571858	42.6973763591631	23.2198585495484	85.4274098955658	33.8526617824601	62.3683053894521	119.944217434519	151.726054517042	88.9004301825949	64.9259372188269	3.65169750992118	5.34969702216398	5.80665460049202	6.28803899872552	2.74308079780264	3.72000108761208	2.11891363516046	4.69094862396982	3.96699031247418	5.4438329515781	4.56045694529705	6.33227281404645	5.80381397603834	6.73722261268281	4.85645448773256
13204	ENSG00000172403	1563.38447293246	2.96855915488136	0.612223389461032	4.84881696123161	1.24199955682722e-06	9.36090945602997e-05	13454	2.05152490278078	15.8873392670588	15.2344092142748	21.1329528475965	3.15329906654988	19.4224187515865	0.951437417841718	4.06343655182626	2.25544536124862	11.5759347508027	1.84591776548291	28.4875670140196	10.8891664777066	20.7118906188798	3.99897895656454	26.758650094397	13.1099078532811	8.64809053225626	7.0660292238012	27.1497484006104	10.2486750584211	26.1042413704088	3.4992867340718	10.403251739811	57.8288201960771	28.1547971768121	1.03669666673363	3.98980562437942	3.92926164872455	4.40142245993339	1.65686200521545	4.27965097142345	-0.0718193305990095	2.02270036760174	1.17341233681743	3.53305678996236	0.884338283226044	4.83226050817101	3.44482162061326	4.37238734627238	1.99963168941514
13246	ENSG00000172590	164.314020081787	1.14032439898552	0.35232670928451	3.23655393966937	0.00120982359510481	0.0144987374777331	13497	5.9238493379753	10.4196224131888	12.8086500420838	23.6593518886707	6.01754153370177	14.224391668387	7.63107428591429	6.22715003440865	4.07169370064275	11.4130605538934	5.9750878316424	9.8138873960663	12.8765558387866	11.5458764334149	7.72474354989838	17.2053104998124	10.5971851306775	35.5175733737441	15.6264993731132	24.3428422302129	19.7546319549625	30.1549083834131	9.17065313932883	29.5601663058749	13.9102813078197	17.2887859942228	2.56653494884419	3.38123109299418	3.67904652683396	4.56433864870845	2.58917419436637	3.83029504929845	2.93188617080325	2.6385720393388	2.02562903656476	3.51261381498399	2.57895992034754	3.29482471810792	3.68667485458454	3.52930578537917	2.94948703846282
13247	ENSG00000172594	1032.79124861447	1.42880570484068	0.447370167112097	3.19378852207341	0.00140418941370101	0.0160192426442519	13498	20.5836585186665	24.877833067267	44.3299548929194	35.6629396147211	17.1450257621163	18.2482292252854	11.4824336423418	18.9424989890232	24.1665116241922	21.4811957650039	29.5406630460156	40.8394082897555	23.9002248077268	21.4552192545596	53.6315396540146	26.0270871124851	39.8059947152326	31.0860040782764	76.6061286150238	72.764421216234	57.6901975345841	53.4137030323795	20.2755956011463	22.2973516599439	38.4000033227078	22.5967909491692	4.36342752306895	4.63678892282953	5.4702099894051	5.15635372081126	4.09971816695615	4.1896845691898	3.52135654105096	4.24355476578064	4.59493733358096	4.42500239902192	4.88463030292857	5.35189005846793	4.5789522832803	4.42325673919667	5.74500976572654
13343	ENSG00000173110	2405.49539605427	2.93075369690844	0.283228936712415	10.3476492583251	4.28887001338685e-25	6.82058998228911e-21	13601	12.0468837178175	15.8299554420159	80.1837166598083	61.1379535215047	14.9080029956527	18.7279681423034	15.2938099082519	15.6066663288989	6.41673068949238	11.5733883269873	11.5689912778729	17.4117989698739	53.45912395056	53.4746293342479	92.8065252517898	72.175966869707	117.410553203207	78.597277726686	42.1206232395017	38.4999731685851	82.5783080044263	35.9877135441946	77.7911033058214	75.4339238259696	95.1197796633523	73.796190181143	3.59058809393247	3.98458528948607	6.32523738544168	5.93399635640584	3.89801510896567	4.22712248031814	3.93487594246583	3.96409049739256	2.68183843451178	3.53273939726686	3.53219117352008	4.121993363404	5.74036429081967	5.74078267210011	6.53615434008333
13452	ENSG00000173621	92.6789915307548	1.91705558940428	0.576867947983123	3.32321391075166	0.000889866480494326	0.0117051667818869	13712	1.34678069151539	1.55003598257351	5.09634068526009	1.66754013792501	0.930358064405937	2.3604172925868	2.61294870049898	1.69106185233213	0.995991727357094	1.67946728563174	0.847824273799545	0.469197499743392	10.3858928198146	3.87001773502885	5.60410206214459	0.821427278965055	5.62256990845563	2.92858472470291	2.13940443399428	0.946962142019802	1.99977071968242	0.877840019259975	8.28874505746814	1.29069628471524	1.63389979526099	0.937252780783223	0.429514942839914	0.632301706646494	2.34946172353349	0.737721487699781	-0.104142025631139	1.23904193277655	1.38567880079179	0.75792942877267	-0.00579433547599542	0.748003693567931	-0.238162822539054	-1.09173276932448	3.37655333719927	1.95234017778559	2.4864832304313
13506	ENSG00000173918	944.810669720767	2.93096185973639	0.629587367875436	4.65536954724332	3.23400119755826e-06	0.000199305584644255	13769	1.40780554665002	10.6829571021892	9.95462736114149	39.4808593523325	0.204473083684863	6.71953340660234	0.722403247633935	6.29671936654614	2.24165057201998	12.842349737548	2.4626952832613	16.8732258980602	4.14415556342708	24.9259103015877	2.69943186912786	22.633653728624	5.4037808456003	17.6768887839622	9.79388748607548	66.5362675953999	14.6227450345058	65.9632113077305	4.91675582916961	35.8741719359917	28.1016349000843	42.7559118130315	0.493448075269664	3.41723914323827	3.31536731149622	5.30308148716029	-2	2.74836105810051	-0.469123716278391	2.65460037046156	1.16456140869518	3.68283728835712	1.30023812985716	4.07666391571026	2.05107815996761	4.63957428812087	1.43265580511399
13770	ENSG00000175445	155.599809388285	2.05071738342644	0.691502944766207	2.96559457764822	0.00302098441554279	0.0272788574125481	14057	1.2676115409875	0.617537834422322	5.18717968685645	2.68281868996239	2.33568551245313	0.68792824029864	0.206301015129175	0.97766922215763	1.72857026751312	0.36078635355477	0.7998893688546	0.443767521678247	9.90112570094708	8.42335804606785	1.09360364539537	5.45590691144405	9.19839035526695	1.58085792779397	1.75954036715145	0.756598300982099	2.59470377696575	0.384535042198607	4.58641638664304	1.18701990502788	7.17647757562548	0.9914546962223	0.342112699930326	-0.695400566511745	2.37495034634424	1.42374955779232	1.22384603613244	-0.53967001362963	-2	-0.0325816586177764	0.789579251290339	-1.47078332400801	-0.322127617439606	-1.17212401101251	3.30759256063146	3.07439549108292	0.12908995711391
13799	ENSG00000175592	3467.21068436142	1.36931312116828	0.272210962905118	5.03033789144476	4.89616206348469e-07	4.55343071904076e-05	14088	61.98795119387	94.6892573034647	134.639212475729	195.430994638016	71.920196620169	114.949949121991	51.692740002476	76.2530248361331	68.9007561722382	86.4068539332149	55.4381119805971	101.14720132252	137.113176414148	189.185208325432	78.8523457219672	164.601362704961	210.769770100864	325.533738762054	106.587565587196	163.203285298744	132.323107260457	123.038432123753	152.579629146914	239.917787760795	124.248893098556	162.537147490371	5.95391591615922	6.56512885306097	7.07295483304748	7.61051548136194	6.16832505987981	6.84486201727955	5.69188977005235	6.2527226630015	6.10644791119794	6.43307384874923	5.79280622028076	6.66031259178679	7.09922340884169	7.56365548400295	6.30108176824319
13826	ENSG00000175782	256.752194399644	1.00445303313331	0.325877275774221	3.08230462141591	0.00205404520184147	0.020726827947262	14124	3.41315524537322	2.78047379759823	5.5483191624571	3.36747354543389	2.12138567217396	0.925612454122979	1.36540049769059	1.86980767695578	4.41986432697543	7.16987825684706	5.74597048465291	1.15659680246708	7.27343496844304	3.07409099017233	7.19480093347035	1.59246110933692	4.27946936632644	5.52315276581336	3.6975451274842	2.19622608357687	4.59045420672749	2.74044227576092	7.33368897241648	5.21859854888505	4.46884056233169	3.22734304449181	1.77110603607064	1.47533074165503	2.47205077988398	1.75166661205098	1.08500692956801	-0.111519818838045	0.44932418285545	0.902889886278041	2.1440020850457	2.84194862245101	2.52255058219271	0.209886018758112	2.86263685542135	1.62015986806304	2.84695477087549
13837	ENSG00000175857	1596.00829360246	2.26330037683883	0.448951925101348	5.04129785461529	4.62385119555141e-07	4.35107133508012e-05	14138	30.42517005469	14.7325145706237	126.283620096779	19.4496925318491	16.4561310520063	9.06860562004249	23.2161436718774	16.9778252428185	29.4383346565103	13.3615109427171	52.5900708383661	19.5221164769167	101.202847547126	15.9330909413598	219.579943444609	25.9073784618634	63.0581434381338	24.2653123415675	292.319148808975	25.8525130343317	89.9502710345092	15.7856001898472	61.2422451823646	12.3783416910165	56.6327412217325	16.0256110629575	4.92719342147049	3.88093178791931	6.9805237130043	4.28167544360615	4.04055328312674	3.18088074042329	4.53705644747425	4.08557976506568	4.87962415450408	3.7400112543693	5.7167185350049	4.28703756506419	6.66110607352554	3.99395426465101	7.77860247356023
13870	ENSG00000176049	794.640336943977	2.93976331832432	0.51330320511308	5.72714779304114	1.02133187184929e-08	2.35394793594483e-06	14175	3.18007938721659	1.27728271252787	31.8511003687687	12.2871692489417	1.42906982393064	1.23821132236633	2.17520405224906	0.557146194089304	4.81843382306957	1.80580884043282	4.29760984961711	1.50796449322304	41.6340145963151	15.9940717068444	5.41557392970227	3.25652021257702	18.2216062680124	8.25103445090009	14.1976749516042	7.69244460968361	43.3825577020766	17.3930043905283	77.707911396852	26.5024662726879	22.3983637368182	6.92064309937059	1.66906278126878	0.353077885119008	4.99327130941426	3.61908067691943	0.515076407810563	0.30825755664624	1.12115074411515	-0.843872157243818	2.26856429108889	0.852645179886262	2.1035345163694	0.592602459074669	5.37969077320562	3.99946535600015	2.43711423934029
14071	ENSG00000177156	4774.69742358618	1.30838972333775	0.293512151201275	4.45770206781157	8.28429325796096e-06	0.000405369586711856	14422	141.720321742531	146.870392449532	302.441619044028	250.594249249071	114.117293920965	121.911670357669	102.119825970752	124.835485330767	188.454476937983	174.536960575967	162.189690140426	166.197453533727	350.943786364134	274.65512581787	213.169237647991	167.170885662778	373.402160124886	365.112684723936	369.010841387971	315.6538270602	271.365394203902	218.366834787591	329.025778306363	249.78643344444	210.174135272947	163.413953246685	7.14690283564579	7.19839978259635	8.24051287251139	7.96920949719171	6.83437363138733	6.92969242862238	6.67411917404106	6.96388427809219	7.55807225795029	7.44738876886489	7.34153830491551	7.37675446717535	8.45509615013785	8.10147740652833	7.73585544825261
14144	ENSG00000177575	508.972085711786	1.60901495745661	0.493514918759519	3.26031675293823	0.00111287853299536	0.0136982254723105	14513	6.46645883896925	3.15974712699788	16.3423167052525	4.51126083714479	4.4255253718018	5.5669584478155	1.7541082743334	2.47563861807166	7.61674135307625	1.15657135763444	12.0694603566656	3.43982008446994	22.2076742144988	5.08263031626248	4.68070603997875	1.34865365037986	21.0722698240621	8.7005700350988	11.3852466516112	2.72633802337091	17.618122683702	3.33989439699029	21.3505594046904	5.00530783661418	16.081638118224	5.37543160129706	2.69297588006213	1.65980910485052	4.03054061094524	2.17353070383074	2.14584873345588	2.47688931486277	0.810737802527649	1.3078007321745	2.92917390595079	0.209854279488562	3.5932892674039	1.78233310852303	4.47298640380529	2.34557530056984	2.22672616304566
14155	ENSG00000177628	465.165881004388	1.40571141614102	0.280029228838825	5.01987389662847	5.17054113279145e-07	4.78064625783618e-05	14526	12.1215217807325	9.10083017896577	27.6351596782849	10.3332194988424	10.397219607347	12.5976248954464	9.36574135655629	7.3502083388107	17.7239718691986	9.27190167997064	10.9991542898283	7.18358580163529	27.0105568162791	10.010038610214	24.5248735069587	12.3783416910165	37.4979986459743	14.526843299412	21.7901476994621	8.51414211647848	32.5978930628382	9.46185533809014	34.8201976948814	11.2563044985352	15.2044503216005	6.18501093815033	3.59949892634649	3.18599815415181	4.78843304347722	3.36921791650183	3.37812587373606	3.65507985444155	3.2273931972548	2.87778514316114	4.147630037036	3.2128652679653	3.45932069602134	2.84470416812558	4.75545147585992	3.32337563376225	4.61617379029807
14161	ENSG00000177674	1048.92900383382	1.22517606860163	0.363170202543169	3.37355889889121	0.000742031698302313	0.0103061398236696	14533	43.1704992980231	29.4607177894108	89.4988504557003	60.4331154532371	19.7177253364752	26.3097028411144	27.2117204065186	21.5420736095889	49.9192834330413	31.7168369750433	75.8332680160571	38.2742577318964	91.1381935228121	67.1518968267852	93.0118543395524	28.1773300113288	71.4506590623369	74.4588855099774	124.444116940018	66.8350185757972	109.887469640084	80.6450194068235	72.6284789856019	55.0580070860209	63.9311806994973	50.7056507559267	5.43197387359398	4.8807206759267	6.4837972470686	5.91726741278262	4.30142122494664	4.71752304874762	4.7661562658627	4.42908522324131	5.64152532005272	4.98717699745659	6.24475899173258	5.25830249411743	6.50998386964525	6.06935624664651	6.53934269397904
14174	ENSG00000177706	217.287269042768	1.10796047735301	0.35098180881885	3.15674616038251	0.00159540163486684	0.0175754010763474	14547	4.52102340112833	4.20655095436675	8.66746684333071	3.99953611532437	5.0875628562465	6.40333373605579	2.11736522086195	3.60560340706038	4.28477919618315	2.01172895675243	6.5943863312217	4.80553771759842	4.24570985578274	1.34597788394561	8.64324896058149	5.97723924904653	13.0522204925745	4.26554102109927	9.3757680563911	4.27848520221739	4.80640279166003	3.98616282363302	14.1189549761492	4.71599044571161	6.42996277017594	3.42735618161716	2.17664938516506	2.07263781989302	3.11561041252948	1.99983267926735	2.34697471381818	2.67882320390452	1.08227013891636	1.8502407184194	2.09922086109874	1.00843594177855	2.72123840957594	2.26469787098006	2.08600578341336	0.428654704908023	3.11157371727857
14241	ENSG00000178175	217.866251907196	1.70490977728769	0.458805499280237	3.71597502637242	0.000202421576760176	0.00408899556061354	14635	1.82060195182774	1.73518514134809	5.99349281021609	2.9848452175879	2.97995817601274	2.88331100322986	1.51840845779143	1.07180490379299	1.09242963712357	1.06688112589239	1.69161153638321	1.91874353247713	4.29056755046448	1.99173184978395	2.62843693956598	4.7384446717932	6.67980451281676	1.37601382306843	2.4858294523019	4.71410442803065	3.40603608127733	3.28665128406499	7.26950837647656	1.68375370558089	15.1942667586096	3.1032167607932	0.86441553247586	0.795089604160627	2.58339700324663	1.57765612090111	1.57529208247185	1.52772645896891	0.602559933548957	0.100042321891123	0.127540359412833	0.0933994370437078	0.758398304345568	0.940161887588277	2.10116849809385	0.99402342801469	1.39420512274819
14297	ENSG00000178567	1320.36423262954	1.05098981223778	0.241574152678952	4.35058883817975	1.35772432486179e-05	0.00057121401953114	14703	4.77180855493594	9.37913689189193	8.44057702958141	11.989161454578	4.92669770717332	9.1714785346984	4.93330390281983	8.83250383697353	5.73821866336959	8.20085637323259	3.48901394638104	11.3117088226632	6.40365391053152	11.3803520512578	7.74229862341832	10.4615687219167	8.2592896066881	9.80005957504392	8.76142479979969	10.8237024203742	7.7127023526359	17.2910336809866	7.50319285823409	14.2218315100299	12.7014770557623	9.9455822224367	2.25453616323747	3.22945516590911	3.07734163036128	3.58365885225271	2.30062095333443	3.19715432953804	2.30255416338884	3.14282247084465	2.52060294519759	3.0357745708168	1.80281936432351	3.49974498387552	2.67889533860805	3.50847328300178	2.95276195400275
14343	ENSG00000178860	5815.41960386516	1.6644905328463	0.316845421705213	5.25332044846432	1.49381298940133e-07	1.91581515890721e-05	14759	75.6511882305077	142.727786462489	207.553838842437	187.357029900946	93.2092485018558	174.285808394645	50.028226102009	130.2970344281	66.1468440428812	100.218910746328	93.2204342752849	166.109392280882	223.559223524383	190.426533461646	156.224894769091	157.169776203438	161.998419306704	203.002120753364	312.953974967935	257.779937457807	288.647490999914	261.064174612952	144.772950047786	138.596479051741	164.719918281247	103.460187765676	6.24129083748533	7.15712241799587	7.69734180554053	7.54964630041725	6.5424012054084	7.44531128940343	5.64467039312631	7.02566043818912	6.04760042006403	6.64701095245718	6.54257432869686	7.37598983931801	7.80451325906562	7.57309070322374	7.28748055809552
14403	ENSG00000179148	61.1559633521282	3.05631724098826	0.827534672135707	3.69327998439086	0.000221380050392604	0.00429866537410694	14832	1.48919446114557	0.732106037422231	6.78473817368154	2.79252371229966	1.03047883215649	0.18222212759635	3.98106380271821	0.675477293778613	0.218331882647983	1.78911951666147	0.726903327059592	0.281605211652488	13.6635026961357	3.67043111554425	1.03898842784407	0.14242087608624	11.5604333968903	9.63698669287459	4.75853073131002	0.819254199079857	10.4454703158678	0.885093563675901	4.29232704264789	2.04831297985623	1.73391460507497	2.34516655898056	0.574532155405824	-0.449875472902683	2.7622931424209	1.48156953119091	0.0433148696937494	-2	1.99315399303879	-0.566020820826513	-2	0.839249765442076	-0.460164586100858	-1.82825406078565	3.772255466844	1.87594952675493	0.0551795857291814
[truncated: 1,690 more rows]
[truncated: 23 more columns]
