# Supplementary material for: Increased innate immune responses in adolescents with obesity and its relation to subclinical cardiovascular measures: An exploratory study
Source: iScience. 2024 Apr 23;27(5):109762. doi: 10.1016/j.isci.2024.109762 (PMC11089376; doi:10.1016/j.isci.2024.109762)
Supplement: Table S6. GO pathways and associated genes in unstimulated cells, obese vs. controls — Upper panel: downregulated in obese/upregulated in controls. Lower panel: upregulated in obese / downregulated in controls, related to Figure 3 and Table S5 and S7. [file mmc3.xlsx]

## Sheet: 4h_RPMI_downregulated_in_obese
Term	Overlap	P-value	Adjusted P-value	Genes
cellular response to cytokine stimulus (GO:0071345)	32/482	6.08608e-08	0.000114085	CEBPD;TCF7;SLA;PIK3CD;CXCR4;RORA;GATA3;SLA2;FOXO1;ZFP36L2;MUC1;BCL2L11;INPP5D;STAT4;S1PR1;GBP2;GBP4;GBP3;SMAD3;IL11RA;FLT3LG;NR1D1;SIGIRR;ZEB1;IRF4;IRF1;IL2RB;BCL2;XCL2;XCL1;IRF8;PTPN7
cytokine-mediated signaling pathway (GO:0019221)	37/621	9.02926e-08	0.000114085	CIITA;IFITM1;CXCL9;CEBPD;SLA;PIK3CD;RORA;GATA3;SLA2;FOXO1;LMNB1;MUC1;BCL2L11;IL18RAP;INPP5D;STAT4;IL21R;S1PR1;PTK2B;GBP2;CAMK2G;IL11RA;FLT3LG;PSMB9;ZEB1;IFNG;IRF4;IRF1;IL2RB;BCL2;XCL2;PDCD4;LTA;XCL1;IRF8;TNFRSF25;LTB
negative regulation of cellular macromolecule biosynthetic process (GO:2000113)	30/547	8.05222e-06	0.00678265	CIITA;GATA3;ZBTB4;FOXO1;LBH;DMAP1;PATZ1;MEN1;TSPYL2;HEXIM1;CBX4;PHF12;ARID5A;GZMB;NR1D2;NR1D1;FOXN3;PASK;PER1;ZEB1;SLFN11;IFNG;KAT6B;IRF1;ZNF219;PDCD4;CRY1;XCL1;BCOR;CDK5R1
apoptotic process (GO:0006915)	17/231	2.159e-05	0.0113775	DMPK;CXCR4;GZMB;FOXO1;BCL2L11;CASP8;IFNG;CASP10;IRF1;BCL2;LTA;PDCD4;PMAIP1;CASP2;PTK2B;TNFRSF25;NLRP1
negative regulation of nucleic acid-templated transcription (GO:1903507)	26/464	2.25119e-05	0.0113775	CIITA;GATA3;ZBTB4;FOXO1;LBH;DMAP1;PATZ1;MEN1;HEXIM1;CBX4;PHF12;ARID5A;NR1D2;NR1D1;FOXN3;PER1;ZEB1;IFNG;KAT6B;IRF1;ZNF219;PDCD4;CRY1;XCL1;BCOR;CDK5R1
phosphorylation (GO:0016310)	23/400	4.48737e-05	0.0173479	CDK17;SRPK2;MAP4K1;PRKCH;DMPK;LIMK2;PIK3CD;LMTK2;PASK;RUNX3;PIK3CG;CDC25B;GNPTAB;GRK5;MKNK2;ABL1;PDK3;PTK2B;SIK1;PIM2;TNIK;PRKACB;TRIB2
regulation of cell cycle (GO:0051726)	19/296	4.80551e-05	0.0173479	TSPYL2;SRPK2;JUND;SMAD3;PPP1R13B;GATA3;RUNX3;CDC14A;CKS1B;GRK5;IFNG;IRF1;ABL1;PDCD4;SIK1;APBB1;PIM2;WHAMM;MEN1
negative regulation of cell cycle (GO:0045786)	9/80	7.96012e-05	0.025144	TSPYL2;HEXIM1;SLC9A3R1;PPP1R13B;SMAD3;PDCD4;GATA3;RUNX3;MEN1
cellular response to interferon-gamma (GO:0071346)	11/121	9.53569e-05	0.0255995	CIITA;IFNG;IRF4;IRF1;XCL2;IRF8;XCL1;GBP2;CAMK2G;GBP4;GBP3
positive regulation of mitochondrial outer membrane permeabilization involved in apoptotic signaling pathway (GO:1901030)	6/34	0.000101304	0.0255995	PPP1R13B;CASP8;HIP1R;BCL2;PMAIP1;GZMB
negative regulation of fat cell differentiation (GO:0045599)	6/36	0.00014122	0.032442	SMAD3;RORA;GATA3;TRIB2;FOXO1;ZFP36L2
regulation of T cell differentiation (GO:0045580)	6/39	0.000223395	0.0362003	IFNG;TCF7;ABL1;NFATC2;RHOH;GATA3
regulation of immune response (GO:0050776)	13/179	0.000225165	0.0362003	IFITM1;ITGA4;SH2D1B;SLA2;KLRK1;CASP8;CLEC2B;IRF4;IRF1;KLRF1;KLRD1;PDCD1;CLEC2D
T cell activation (GO:0042110)	9/92	0.000234993	0.0362003	LMBR1L;CASP8;IRF4;PIK3CD;RHOH;GATA3;SLA2;RASGRP1;PIK3CG
negative regulation of transcription, DNA-templated (GO:0045892)	39/948	0.000239284	0.0362003	CIITA;SATB1;CREM;GATA3;SLA2;ZBTB4;FOXO1;MUC1;LBH;APBB1;DMAP1;PATZ1;MEN1;HEXIM1;KLF12;SMAD3;CBX4;PHF12;ARID5A;NR1D2;NR1D1;FOXN3;RUNX3;NR4A2;PER1;ZEB1;NR4A3;IFNG;KAT6B;IRF1;ZNF219;PDCD4;CRY1;XCL1;IRF8;BCOR;EZR;CDK5R1;MXD4
regulation of protein insertion into mitochondrial membrane involved in apoptotic signaling pathway (GO:1900739)	5/26	0.000256199	0.0362003	PPP1R13B;CASP8;BCL2;PMAIP1;GZMB
positive regulation of protein insertion into mitochondrial membrane involved in apoptotic signaling pathway (GO:1900740)	5/26	0.000256199	0.0362003	PPP1R13B;CASP8;BCL2;PMAIP1;GZMB
regulation of microtubule polymerization (GO:0031113)	6/40	0.000257857	0.0362003	NUMA1;STMN1;AKAP9;ABL1;MAPRE3;CDK5R1
T cell differentiation (GO:0030217)	6/41	0.000296363	0.0392436	LMBR1L;TCF7;PIK3CD;RHOH;GATA3;ZFP36L2
antigen receptor-mediated signaling pathway (GO:0050851)	13/185	0.000310594	0.0392436	PDE4D;NFATC2;PIK3CD;GATA3;BTN3A2;SLA2;LIME1;PSMB9;CD79A;INPP5D;BCL2;PLCG1;CARD11
sphingosine-1-phosphate receptor signaling pathway (GO:0003376)	3/7	0.000375062	0.0451325	S1PR1;EZR;PIK3CG
protein phosphorylation (GO:0006468)	24/496	0.00042173	0.0484415	CDK17;SRPK2;MAP4K1;PRKCH;DMPK;LIMK2;PIK3CD;LMTK2;PRKX;PASK;RUNX3;CDC25B;GRK5;MKNK2;ABL1;CRY1;PDK3;PTK2B;SIK1;PIM2;TNIK;PRKACB;TRIB2;CDK5R1
response to interferon-gamma (GO:0034341)	8/80	0.000446947	0.0491059	CIITA;IFITM1;XCL2;IRF8;XCL1;GBP2;GBP4;GBP3
positive regulation of protein localization to membrane (GO:1905477)	9/101	0.000472654	0.0497665	PRKCH;PPP1R13B;CASP8;IFNG;BCL2;ATP2B4;PMAIP1;GZMB;SPTBN1

## Sheet: 4h_RPMI_upregulated_in_obese
Term	Overlap	P-value	Adjusted P-value	Genes
inflammatory response (GO:0006954)	39/230	4.68528e-19	1.47633e-15	IL1RN;CCL3L1;TNFAIP6;CCL4L1;PTGER2;C5AR1;FPR1;ADM;CXCL1;AIF1;TNF;CXCL2;HDAC9;THBS1;CXCL5;CCL7;CCRL2;CCL4;CCL3;CCL2;IL36RN;CCR5;CCL18;CCR1;GGT5;CCL20;IL36G;PPBP;IL1A;IL6;ADORA2A;IL1B;PTX3;TLR5;S100A9;MGLL;S100A8;TLR2;PF4
neutrophil mediated immunity (GO:0002446)	55/488	7.35749e-18	1.15917e-14	FCN1;SERPINA1;TNFAIP6;HBB;CXCL1;FCAR;LGALS3;GLIPR1;GM2A;PLAU;CLEC5A;SIRPA;CD36;CTSB;ANXA2;AMPD3;RNASE2;MMP9;OSCAR;ADAM17;DOK3;PLEKHO2;S100A9;S100A8;TLR2;CFD;CD63;CSTB;PDXK;CLEC12A;PTAFR;C5AR1;FPR1;MGST1;CFP;PLD1;LILRA3;C3;TRPM2;S100A12;CD59;ATG7;ARSB;ATP6V0A1;CTSA;ATP8B4;FUCA2;HSPA6;PPBP;BST1;IL6;PTX3;FOLR3;CD68;HSPA1A
neutrophil activation involved in immune response (GO:0002283)	54/485	2.56008e-17	2.68894e-14	FCN1;SERPINA1;TNFAIP6;HBB;CXCL1;FCAR;LGALS3;GLIPR1;GM2A;PLAU;CLEC5A;SIRPA;CD36;CTSB;ANXA2;SYK;AMPD3;RNASE2;MMP9;OSCAR;DOK3;PLEKHO2;S100A9;S100A8;TLR2;CFD;CD63;CSTB;PDXK;CLEC12A;PTAFR;C5AR1;FPR1;MGST1;CFP;PLD1;LILRA3;C3;TRPM2;S100A12;CD59;ATG7;ARSB;ATP6V0A1;CTSA;ATP8B4;FUCA2;HSPA6;PPBP;BST1;PTX3;FOLR3;CD68;HSPA1A
neutrophil degranulation (GO:0043312)	53/481	8.05917e-17	6.34861e-14	FCN1;SERPINA1;TNFAIP6;HBB;CXCL1;FCAR;LGALS3;GLIPR1;GM2A;PLAU;CLEC5A;SIRPA;CD36;CTSB;ANXA2;AMPD3;RNASE2;MMP9;OSCAR;DOK3;PLEKHO2;S100A9;S100A8;TLR2;CFD;CD63;CSTB;PDXK;CLEC12A;PTAFR;C5AR1;FPR1;MGST1;CFP;PLD1;LILRA3;C3;TRPM2;S100A12;CD59;ATG7;ARSB;ATP6V0A1;CTSA;ATP8B4;FUCA2;HSPA6;PPBP;BST1;PTX3;FOLR3;CD68;HSPA1A
cytokine-mediated signaling pathway (GO:0019221)	58/621	4.93386e-15	3.10932e-12	IFITM3;CSF3;IL1RN;CCL4L1;F13A1;CXCL1;TNF;CXCL2;CXCL5;GRB10;CASP1;CD36;CCR5;IL10;SERPINB2;ANXA2;SYK;IFNGR1;IL1R1;MMP1;IFNGR2;TALDO1;IL19;IRAK3;F3;MMP9;EREG;PSMA6;IL1A;ADAM17;IL1B;LCP1;CCL3L1;PTAFR;EBI3;PDGFB;FPR1;PTGS2;CSF2RA;CCL7;CCL4;CCL3;HMOX1;ABL2;CCL2;IL36RN;CCL18;CCR1;TNFSF14;CCL20;TNFRSF9;IL36G;PPBP;SOD2;IL6;CD4;PF4;LIMS1
cellular response to cytokine stimulus (GO:0071345)	50/482	7.13977e-15	3.74957e-12	CSF3;IL1RN;CCL4L1;F13A1;MT1X;CXCL1;TNF;CXCL2;GRB10;CASP1;SIRPA;CD36;CCR5;IL10;SYK;IFNGR1;IL1R1;MMP1;IFNGR2;IL19;IRAK3;F3;MMP9;EREG;IL1A;IL1B;TLR2;CCL3L1;PTAFR;EBI3;GBA;FPR1;PTGS2;AIF1;CSF2RA;CCL7;CCL4;CCL3;HMOX1;ABL2;CCL2;ST3GAL6;IL36RN;CCL18;CCR1;CCL20;IL36G;IL6;CD4;PF4
cellular response to lipopolysaccharide (GO:0071222)	24/120	7.34189e-14	3.3049e-11	LYN;IL10;CD180;IL36G;CXCL1;PPBP;TNF;CXCL2;CXCL5;IL1A;IL6;IL1B;TNIP3;CASP1;CCL3;SIRPA;ADAM9;CCL2;IL36RN;CARD16;CCR5;CD68;CHMP5;PF4
response to lipopolysaccharide (GO:0032496)	27/159	1.34212e-13	5.28627e-11	CXCL1;CXCL2;CXCL5;CASP1;SIRPA;CCL2;IL36RN;GGT1;CCR5;GGT5;IL10;CD180;IL36G;IRAK3;PPBP;IL1A;ADAM17;IL6;IL1B;TNIP3;ADAM9;CARD16;CD68;S100A9;S100A8;CHMP5;PF4
neutrophil chemotaxis (GO:0030593)	18/70	1.03935e-12	3.63887e-10	SYK;CCL3L1;CCL4L1;CCL20;CXCL1;PPBP;CXCL2;CXCL5;LGALS3;CCL7;CCL4;CCL3;CCL2;S100A12;CCL18;S100A9;S100A8;PF4
cellular response to molecule of bacterial origin (GO:0071219)	22/115	2.0904e-12	6.00329e-10	IL10;CD180;IL36G;CXCL1;PPBP;CXCL2;CXCL5;IL1A;IL6;IL1B;TNIP3;CASP1;SIRPA;ADAM9;CCL2;IL36RN;CARD16;CCR5;CD68;CHMP5;TLR2;PF4
granulocyte chemotaxis (GO:0071621)	18/73	2.27131e-12	6.00329e-10	SYK;CCL3L1;CCL4L1;CCL20;CXCL1;PPBP;CXCL2;CXCL5;LGALS3;CCL7;CCL4;CCL3;CCL2;S100A12;CCL18;S100A9;S100A8;PF4
regulation of inflammatory response (GO:0050727)	29/206	2.28624e-12	6.00329e-10	APP;DAGLA;TNFAIP6;GBA;LPL;PTGS2;PLA2G7;TNF;CASP5;CASP1;CCL3;S100A12;SIRPA;FFAR2;GGT1;IL10;IL1R1;MMP9;BST1;LACC1;PSMA6;IL6;IL1B;PPARG;PIK3AP1;S100A9;MGLL;S100A8;TLR2
neutrophil migration (GO:1990266)	18/77	6.05875e-12	1.46855e-09	SYK;CCL3L1;CCL4L1;CCL20;CXCL1;PPBP;CXCL2;CXCL5;LGALS3;CCL7;CCL4;CCL3;CCL2;S100A12;CCL18;S100A9;S100A8;PF4
cellular response to oxygen-containing compound (GO:1901701)	35/323	2.66895e-11	6.00705e-09	AQP9;PDGFB;LPL;CXCL1;CXCL2;ACTB;CXCL5;CAMKK2;CASP1;SIRPA;ABL2;CCL2;FFAR2;IL36RN;MPV17;CCR5;LYN;IL10;CD180;IL36G;PPBP;MMP9;IL1A;IL6;P2RX4;RRAGC;IL1B;TNIP3;RRAGD;ADAM9;CARD16;CD68;TLR2;PF4;CHMP5
monocyte chemotaxis (GO:0002548)	13/42	1.15304e-10	2.42216e-08	FLT1;CCL3L1;CCL4L1;CCL20;PDGFB;LGALS3;IL6;CCL7;CCL4;CCL3;CCL2;S100A12;CCL18
cellular response to lipid (GO:0071396)	27/219	2.89742e-10	5.70611e-08	MGST1;LPL;CXCL1;CXCL2;CXCL5;SPP1;CASP1;SIRPA;ABL2;CCL2;FFAR2;IL36RN;CCR5;LYN;IL10;CD180;IL36G;PPBP;IL1A;IL6;IL1B;TNIP3;ADAM9;CARD16;CD68;PF4;CHMP5
chemokine-mediated signaling pathway (GO:0070098)	14/56	5.26664e-10	9.76187e-08	CCR1;CCL3L1;CCL4L1;CCL20;CXCL1;PPBP;CXCL2;CXCL5;CCL7;CCL4;CCL3;CCL2;CCL18;PF4
cellular response to chemokine (GO:1990869)	14/60	1.41339e-09	2.47422e-07	CCR1;CCL3L1;CCL4L1;CCL20;CXCL1;PPBP;CXCL2;CXCL5;CCL7;CCL4;CCL3;CCL2;CCL18;PF4
platelet degranulation (GO:0002576)	18/125	2.41802e-08	4.0101e-06	CFD;LYN;APP;CD63;SPARC;SERPINA1;WDR1;ITGB3;ITGA2B;ANXA5;PDGFB;F13A1;PPBP;LHFPL2;CLU;THBS1;CD36;PF4
positive regulation of chemokine production (GO:0032722)	12/53	3.07055e-08	4.83765e-06	APP;ADAM17;IL6;SYK;IL1B;LPL;HMOX1;EIF2AK2;FFAR2;TNF;AIF1;TLR2
response to interferon-gamma (GO:0034341)	14/80	7.18368e-08	1.07789e-05	IFITM3;CCL3L1;CCL4L1;CCL20;AIF1;CCL7;KYNU;CCL4;CASP1;CCL3;SIRPA;CCL2;CCL18;TLR2
regulation of chemokine production (GO:0032642)	10/42	2.64444e-07	3.78756e-05	APP;ADAM17;IL6;LPL;HMOX1;EIF2AK2;FFAR2;AIF1;TNF;TLR2
positive regulation of intracellular signal transduction (GO:1902533)	39/546	2.87154e-07	3.93401e-05	APP;CSF3;FLT1;HIP1;RNF13;PDGFB;TXN;ATP2C1;TNF;THBS1;STYXL1;FLCN;CCL4;CCL3;CASP1;HMOX1;S100A12;LYN;TCF7L2;TNFSF14;EIF2AK2;F3;EREG;IL6;CD4;P2RX4;RRAGC;IL1B;RRAGD;S100A4;TRIB3;CARD16;PIK3AP1;S100A9;MET;TMEM106A;S100A8;LIMS1;TLR2
regulation of ERK1 and ERK2 cascade (GO:0070372)	23/238	5.56782e-07	7.31009e-05	CCR1;LYN;APP;SYK;CCL3L1;CCL20;CCL4L1;C5AR1;PDGFB;TNF;MARCO;FLCN;CD4;RRAS;GPNMB;CCL7;IL1B;CCL4;CCL3;SIRPA;CCL2;CD36;CCL18
icosanoid metabolic process (GO:0006690)	11/57	6.53317e-07	8.11994e-05	GGT5;DAGLA;TBXAS1;CYP1B1;ALOX12;GGT1;PTGR1;PTGS2;ALOXE3;MGLL;PTGS1
regulation of tumor necrosis factor production (GO:0032680)	16/124	6.70005e-07	8.11994e-05	IL10;APP;SYK;IFNGR1;LPL;IRAK3;CLU;THBS1;CLEC4A;IL1A;IL6;CCL3;SIRPA;TMEM106A;TLR2;PF4
regulation of interleukin-6 production (GO:0032675)	15/110	7.28044e-07	8.49654e-05	IL10;APP;SYK;GBA;LPL;IRAK3;TNF;AIF1;EREG;IL1A;IL6;IL1B;SIRPA;TMEM106A;TLR2
positive regulation of nitric oxide metabolic process (GO:1904407)	8/28	9.34333e-07	0.000105146	P2RX4;IL1B;HBB;CD36;PTGS2;CLU;TNF;TMEM106A
response to organic cyclic compound (GO:0014070)	11/60	1.12097e-06	0.000121799	GGT5;TRPM2;KYNU;IL1B;CCL3;SPP1;CYP1A1;CYP1B1;CCL2;GGT1;TNF
response to interleukin-1 (GO:0070555)	13/86	1.21281e-06	0.000127386	APP;CCL3L1;CCL4L1;IL1R1;CCL20;IRAK3;CCL7;IL1B;CCL4;CCL3;SIRPA;CCL2;CCL18
purinergic nucleotide receptor signaling pathway (GO:0035590)	7/21	1.42167e-06	0.000144506	C3;APP;P2RX4;IL1B;CASP1;TXNIP;TXN
positive regulation of cytokine production (GO:0001819)	27/335	2.14191e-06	0.000210911	FCN1;APP;EBI3;LPL;PTGS2;AIF1;TNF;C3;CYP1B1;HMOX1;FFAR2;IL10;SYK;IL1R1;EIF2AK2;F3;EREG;LACC1;IL1A;ADAM17;IL6;CD4;IL1B;TLR5;TMEM106A;TLR2;HSPA1A
positive regulation of tumor necrosis factor production (GO:0032760)	12/77	2.23484e-06	0.000213394	APP;IL1A;IL6;SYK;IFNGR1;CCL3;LPL;CLU;THBS1;TMEM106A;TLR2;PF4
cellular response to interferon-gamma (GO:0071346)	15/121	2.48901e-06	0.000230672	CCL3L1;CCL4L1;IFNGR1;CCL20;IFNGR2;PTAFR;AIF1;CCL7;CCL4;CASP1;CCL3;SIRPA;CCL2;CCL18;TLR2
positive regulation of macromolecule metabolic process (GO:0010604)	29/384	3.31638e-06	0.000298569	APP;CD63;GBA;PDGFB;GATA2;CLU;TNF;ACTG1;C1QTNF1;HEY1;CCL3;ITGB8;CD36;ANXA2;IFNGR1;RDX;SETDB2;IL36G;MITF;INHBA;F3;ADAM19;IL1A;IL6;IL1B;TLR2;HSPA1A;LIMS1;PF4
eosinophil chemotaxis (GO:0048245)	6/16	3.76877e-06	0.000312517	LGALS3;CCL7;CCL4L1;CCL4;CCL3;CCL2
eosinophil migration (GO:0072677)	6/16	3.76877e-06	0.000312517	LGALS3;CCL7;CCL4L1;CCL4;CCL3;CCL2
positive regulation of tumor necrosis factor superfamily cytokine production (GO:1903557)	12/81	3.86803e-06	0.000312517	APP;IL1A;IL6;SYK;IFNGR1;CCL3;LPL;CLU;THBS1;TMEM106A;TLR2;PF4
regulation of interleukin-8 production (GO:0032677)	12/81	3.86803e-06	0.000312517	FCN1;IL10;IL6;SYK;ANXA4;IL1B;FFAR2;TLR5;TNF;F3;TLR2;HSPA1A
N-acetylneuraminate metabolic process (GO:0006054)	5/10	4.65665e-06	0.000366828	GNPDA1;AMDHD2;NPL;RENBP;ST3GAL1
positive regulation of protein modification process (GO:0031401)	20/214	5.04802e-06	0.000387959	LYN;APP;ITGB3;GBA;TXN;TNF;MMP9;ACVR2A;CAMKK2;C3;MARCO;FLCN;ADAM17;DAB2;CD4;GPNMB;IL1B;NPTN;CALM3;ATG7
regulated exocytosis (GO:0045055)	18/180	5.81913e-06	0.000430889	CFD;LYN;APP;CD63;SPARC;SERPINA1;WDR1;ITGB3;ITGA2B;ANXA5;PDGFB;F13A1;PPBP;LHFPL2;CLU;THBS1;CD36;PF4
positive regulation of gene expression (GO:0010628)	33/482	5.88012e-06	0.000430889	APP;PDGFB;RPS27L;GATA2;PLD1;CLU;TNF;THBS1;ACTB;ACTG1;C1QTNF1;HEY1;CCL3;ITGB8;CD36;IL10;IFNGR1;RDX;EIF2AK2;IL36G;MITF;INHBA;F3;EREG;ADAM19;IL1A;IL6;IL1B;PRR16;HSPA1A;LIMS1;PF4;TLR2
positive regulation of smooth muscle cell proliferation (GO:0048661)	9/46	6.09163e-06	0.000436243	IL10;IL6;PDGFB;HMOX1;AIF1;THBS1;TNF;MMP9;EREG
macrophage activation (GO:0042116)	8/36	7.40282e-06	0.000518362	APP;SYK;IFNGR1;C5AR1;AIF1;CLU;TNF;TMEM106A
response to corticosteroid (GO:0031960)	5/11	8.33193e-06	0.000570737	IL10;IL1RN;IL6;ADAM9;TNF
positive regulation of calcium ion transport (GO:0051928)	8/37	9.20518e-06	0.000611953	CCR1;LGALS3;P2RX4;CCL4;PDGFB;CCL3;CCL2;ATP2B1
positive regulation of nitric oxide biosynthetic process (GO:0045429)	7/27	9.32203e-06	0.000611953	P2RX4;IL1B;HBB;CD36;PTGS2;CLU;TNF
pattern recognition receptor signaling pathway (GO:0002221)	10/61	9.84531e-06	0.000612894	FCN1;LACC1;FFAR2;CD36;CLEC4E;TLR5;S100A9;S100A8;CTSB;TLR2
positive regulation of interleukin-8 production (GO:0032757)	10/61	9.84531e-06	0.000612894	FCN1;IL6;SYK;IL1B;FFAR2;TLR5;TNF;F3;TLR2;HSPA1A
innate immune response (GO:0045087)	24/302	9.9199e-06	0.000612894	IFITM3;CFD;LYN;FCN1;APP;SYK;SHMT2;NCF2;RNASE2;CFP;TREM1;C3;TREML1;TTC4;KYNU;CLEC5A;BTK;S100A12;PPARG;PTX3;PI3;CLEC4E;CFB;TLR2
N-acetylneuraminate catabolic process (GO:0019262)	4/6	1.03008e-05	0.000613152	GNPDA1;AMDHD2;NPL;RENBP
regulation of smooth muscle cell proliferation (GO:0048660)	9/49	1.05078e-05	0.000613152	TCF7L2;IL6;PDGFB;HMOX1;PPARG;TNF;AIF1;THBS1;EREG
response to hydrogen peroxide (GO:0042542)	9/49	1.05078e-05	0.000613152	TRPM2;IL6;HBB;CYP1B1;SIRPA;ADAM9;HMOX1;HBA1;MAP3K5
regulation of neuroinflammatory response (GO:0150077)	6/19	1.18482e-05	0.000678335	IL6;DAGLA;IL1B;PTGS2;MMP9;TNF
positive regulation of ERK1 and ERK2 cascade (GO:0070374)	17/172	1.22806e-05	0.000678335	CCR1;APP;CCL3L1;CCL4L1;CCL20;C5AR1;PDGFB;TNF;MARCO;CD4;CCL7;GPNMB;CCL4;CCL3;CCL2;CD36;CCL18
positive regulation of interleukin-6 production (GO:0032755)	11/76	1.22839e-05	0.000678335	APP;IL1A;IL6;SYK;IL1B;LPL;TNF;AIF1;TMEM106A;EREG;TLR2
amino acid transport (GO:0006865)	9/50	1.2486e-05	0.000678335	SLC36A1;SLC7A7;SLC38A7;SLC38A6;SLC1A4;SLC3A2;SLC7A11;SLC1A5;SLC7A1
positive regulation of NF-kappaB transcription factor activity (GO:0051092)	16/155	1.27545e-05	0.000681176	APP;EIF2AK2;IRAK3;CLU;TNF;PSMA6;IL6;IL1B;BTK;S100A12;CARD16;CD36;S100A9;S100A8;TLR2;HSPA1A
positive regulation of response to external stimulus (GO:0032103)	15/139	1.38929e-05	0.000720086	APP;CD180;PDGFB;LPL;TNF;PLA2G7;AIF1;THBS1;EREG;IL1B;CCL3;S100A12;S100A9;S100A8;TLR2
carboxylic acid catabolic process (GO:0046395)	5/12	1.39401e-05	0.000720086	IL4I1;GNPDA1;AMDHD2;NPL;RENBP
negative regulation of inflammatory response (GO:0050728)	19/212	1.57449e-05	0.000800198	LYN;IL10;GGT5;CD163;SYK;TNFAIP6;PTGER2;SIGLEC10;GBA;ADM;ADAM17;IL6;ADCY9;ADORA2A;PRKAR2B;ADORA2B;SIRPA;PPARG;GGT1
positive regulation of nitrogen compound metabolic process (GO:0051173)	6/20	1.65094e-05	0.000822919	APP;PAX8;GBA;PDGFB;TNF;TMEM106A
lymphocyte migration (GO:0072676)	8/40	1.69755e-05	0.000822919	CCL3L1;CCL7;CCL4L1;CCL20;CCL4;CCL3;CCL2;CCL18
regulation of nitric oxide biosynthetic process (GO:0045428)	8/40	1.69755e-05	0.000822919	P2RX4;IL1B;HBB;SIRPA;CD36;PTGS2;CLU;TNF
positive regulation of phosphorylation (GO:0042327)	21/253	1.8447e-05	0.000880703	LYN;APP;VAC14;FLT1;ITGB3;TNF;MMP9;THBS1;ACVR2A;EREG;CAMKK2;C3;MARCO;FLCN;ADAM17;DAB2;CD4;GPNMB;IL1B;NPTN;MET
negative regulation of immune response (GO:0050777)	17/178	1.92594e-05	0.000905767	GGT5;LYN;IL10;CD163;SYK;PTGER2;ADM;IRAK3;LGALS3;ADAM17;IL6;ADCY9;ADORA2A;PRKAR2B;ADORA2B;GGT1;LYAR
positive regulation of MAPK cascade (GO:0043410)	22/274	1.96942e-05	0.000912594	CCR1;APP;FLT1;CCL3L1;CCL20;CCL4L1;C5AR1;PDGFB;EIF2AK2;TNF;MARCO;IL6;CD4;GPNMB;CCL7;CCL4;CCL3;S100A12;CCL2;CD36;CCL18;TMEM106A
amino sugar catabolic process (GO:0046348)	4/7	2.34788e-05	0.00104199	GNPDA1;AMDHD2;NPL;RENBP
complement activation, alternative pathway (GO:0006957)	4/7	2.34788e-05	0.00104199	C3;CFD;CFP;CFB
regulation of natural killer cell chemotaxis (GO:2000501)	4/7	2.34788e-05	0.00104199	CCL7;CCL4;CCL3;CCL2
positive regulation of cell motility (GO:2000147)	19/221	2.81741e-05	0.0012262	CCR1;FLT1;RDX;PDGFB;SOD2;F3;AIF1;MMP9;THBS1;ACTG1;MMP14;ADAM17;DAB2;GPNMB;CCL7;PLAU;IL1B;CCL3;ADAM9
regulation of cell migration (GO:0030334)	28/408	2.85006e-05	0.0012262	KANK1;CLIC4;FLT1;PDGFB;AIF1;THBS1;ACTG1;FLCN;GPNMB;CCL7;PLAU;CCL3;CYP1B1;PHACTR1;PLXNC1;ARSB;CCR1;RDX;OSGIN1;MITF;SOD2;F3;MMP9;MMP14;DAB2;ADAM17;IL1B;ADAM9
regulation of interleukin-1 beta production (GO:0032651)	11/83	2.87967e-05	0.0012262	APP;IL6;CASP1;CCL3;SIRPA;LPL;CD36;CARD16;TRIM16;TNF;TMEM106A
microglial cell activation (GO:0001774)	6/22	3.02366e-05	0.00127034	APP;IFNGR1;C5AR1;AIF1;CLU;TNF
positive regulation of interleukin-1 beta production (GO:0032731)	9/56	3.23138e-05	0.00133975	APP;IL6;CASP1;CCL3;LPL;CD36;TRIM16;TNF;TMEM106A
lymphocyte chemotaxis (GO:0048247)	8/44	3.53036e-05	0.0014447	CCL3L1;CCL7;CCL4L1;CCL20;CCL4;CCL3;CCL2;CCL18
arachidonic acid metabolic process (GO:0019369)	9/57	3.73911e-05	0.0015105	DAGLA;TBXAS1;CYP1A1;CYP1B1;ALOX12;PTGS2;ALOXE3;MGLL;PTGS1
response to metal ion (GO:0010038)	10/71	3.8813e-05	0.0015481	IL1A;MTF1;AQP9;SLC11A2;ADAM9;NEDD4L;MT1X;CALM3;THBS1;SLC25A13
regulation of GTPase activity (GO:0043087)	17/189	4.16398e-05	0.00160814	CCL3L1;CCL4L1;CCL20;RDX;ADAP1;GPR137B;VAV2;FLCN;TBC1D2;CCL7;TBC1D7;CCL4;CCL3;CCL2;PLXNC1;CCL18;LIMS1
amino acid transmembrane transport (GO:0003333)	8/45	4.18495e-05	0.00160814	SLC36A1;SLC7A7;SLC38A7;SLC38A6;SLC3A2;SLC7A11;SLC7A1;SLC25A13
positive regulation of chemotaxis (GO:0050921)	8/45	4.18495e-05	0.00160814	ADAM17;IL6;P2RX4;PDGFB;AIF1;THBS1;F3;MET
negative regulation of inflammatory response to antigenic stimulus (GO:0002862)	14/136	4.53126e-05	0.00172024	GGT5;LYN;IL10;CD163;SYK;PTGER2;ADM;ADAM17;IL6;ADCY9;ADORA2A;PRKAR2B;ADORA2B;GGT1
positive regulation of acute inflammatory response (GO:0002675)	5/15	4.91417e-05	0.00181624	IL6;IL1B;FFAR2;PTGS2;TNF
regulation of inflammatory response to antigenic stimulus (GO:0002861)	14/137	4.91437e-05	0.00181624	GGT5;LYN;IL10;CD163;SYK;PTGER2;ADM;ADAM17;IL6;ADCY9;ADORA2A;PRKAR2B;ADORA2B;GGT1
response to molecule of bacterial origin (GO:0002237)	10/73	4.95704e-05	0.00181624	IL10;GGT5;ADAM17;IL6;IL1B;IRAK3;GGT1;CXCL2;S100A9;S100A8
cellular response to interleukin-1 (GO:0071347)	15/155	5.04658e-05	0.00182779	IL1RN;CCL3L1;CCL4L1;IL1R1;CCL20;IRAK3;IL1A;PSMA6;CCL7;IL1B;CCL4;CCL3;SIRPA;CCL2;CCL18
amino acid import across plasma membrane (GO:0089718)	6/24	5.18971e-05	0.00185827	SLC36A1;SLC1A3;SLC1A4;SLC3A2;SLC1A5;SLC7A1
positive regulation of inflammatory response (GO:0050729)	11/89	5.56457e-05	0.00197011	APP;IL6;IL1B;CCL3;LPL;S100A12;TNF;S100A9;PLA2G7;S100A8;TLR2
positive regulation of vascular endothelial growth factor production (GO:0010575)	6/25	6.66093e-05	0.00233207	C3;IL1A;IL6;IL1B;CYP1B1;PTGS2
positive regulation of blood vessel endothelial cell migration (GO:0043536)	8/48	6.78399e-05	0.00234905	ADAM17;P2RX4;PDGFB;HMOX1;GATA2;PTGS2;HDAC9;THBS1
positive regulation of interleukin-1 production (GO:0032732)	9/62	7.40772e-05	0.00253715	APP;IL6;CASP1;CCL3;LPL;CD36;TRIM16;TNF;TMEM106A
positive regulation of cellular biosynthetic process (GO:0031328)	16/180	8.00706e-05	0.00270383	PDGFB;HBB;RPS27L;PLD1;PTGS2;CLU;TNF;THBS1;EREG;EPM2AIP1;IL6;P2RX4;IL1B;PRR16;CD36;MFSD2A
positive regulation of B cell differentiation (GO:0045579)	4/9	8.06601e-05	0.00270383	IL10;MMP14;SYK;BTK
organonitrogen compound catabolic process (GO:1901565)	9/63	8.42165e-05	0.00279333	IL4I1;GNPDA1;CPQ;AMDHD2;PPT1;TPP1;NPL;RENBP;PLA2G7
response to tumor necrosis factor (GO:0034612)	12/110	8.93315e-05	0.00293212	GGT5;CCL3L1;CCL7;CCL4L1;CCL20;GBA;CCL4;CCL3;ADAM9;CCL2;GGT1;CCL18
positive regulation of macromolecule biosynthetic process (GO:0010557)	13/129	0.00010461	0.00339822	PDGFB;RPS27L;PLD1;THBS1;EREG;EPM2AIP1;IL6;IL1B;NAMPT;PRR16;CCL2;TMEM106A;TLR2
regulation of vascular endothelial growth factor production (GO:0010574)	6/27	0.000105938	0.00340622	C3;IL1A;IL6;IL1B;CYP1B1;PTGS2
negative regulation of extrinsic apoptotic signaling pathway (GO:2001237)	10/80	0.000109441	0.00348332	LGALS3;IL1A;TCF7L2;IL1B;PEA15;HMOX1;TNF;THBS1;HSPA1A;PF4
regulation of protein phosphorylation (GO:0001932)	20/266	0.000115336	0.00363424	LYN;APP;ITGB3;TNF;MMP9;ACVR2A;CAMKK2;C3;BST1;MARCO;FLCN;ADAM17;DAB2;CD4;GPNMB;IL1B;NPTN;SIRPA;FNIP2;ATF3
positive regulation of DNA-binding transcription factor activity (GO:0051091)	19/246	0.000119557	0.00372993	IL10;APP;CSF3;EIF2AK2;IRAK3;CLU;TNF;PSMA6;IL6;IL1B;BTK;S100A12;PPARG;CD36;CARD16;S100A9;S100A8;TLR2;HSPA1A
response to lipid (GO:0033993)	12/114	0.000126229	0.0038995	GGT5;ADAM17;IL1B;SPP1;IRAK3;PPARG;TRIM16;CD36;GGT1;S100A9;S100A8;PCK2
regulation of B cell differentiation (GO:0045577)	5/18	0.000130375	0.00391088	IL4I1;MMP14;SYK;BTK;INHBA
L-amino acid transport (GO:0015807)	6/28	0.000131525	0.00391088	SLC36A1;SLC1A3;SLC1A4;SLC3A2;SLC7A1;SLC25A13
regulation of extrinsic apoptotic signaling pathway in absence of ligand (GO:2001239)	6/28	0.000131525	0.00391088	IL1A;IL1B;INHBA;TNF;HSPA1A;PF4
regulation of cytokine production (GO:0001817)	14/150	0.000131562	0.00391088	LYN;IL10;EIF2AK2;ATP2B1;TNF;HDAC9;EREG;CLEC4A;IL1A;IL6;GPNMB;NPTN;SIRPA;IGF2BP2
positive regulation of cell migration (GO:0030335)	20/269	0.000134238	0.0039333	CCR1;FLT1;RDX;PDGFB;SOD2;F3;AIF1;MMP9;THBS1;ACTG1;MMP14;ADAM17;DAB2;GPNMB;CCL7;PLAU;IL1B;CCL3;ADAM9;PFN1
positive regulation of defense response (GO:0031349)	11/98	0.000134813	0.0039333	APP;IL1B;CCL3;LPL;S100A12;TNF;S100A9;PLA2G7;S100A8;EREG;TLR2
regulation of defense response (GO:0031347)	10/83	0.000149523	0.00432244	PSMA6;BST1;LACC1;CASP5;IL1R1;CASP1;GGT1;PTGS2;PIK3AP1;MGLL
regulation of myeloid cell differentiation (GO:0045637)	9/68	0.000154096	0.00441415	PURB;LYN;LGALS3;CSF3;MAFB;ITGA2B;MYL9;THBS1;PF4
unsaturated fatty acid metabolic process (GO:0033559)	8/54	0.000160431	0.00455422	DAGLA;ACSL1;CYP1B1;ALOX12;PTGR1;ALOXE3;MGLL;PTGS1
positive regulation of endothelial cell migration (GO:0010595)	10/86	0.000201321	0.00562201	ADAM17;SPARC;P2RX4;RRAS;ITGB3;PDGFB;GATA2;MET;RIN2;THBS1
UDP-N-acetylglucosamine biosynthetic process (GO:0006048)	4/11	0.000201614	0.00562201	GNPDA1;AMDHD2;UAP1L1;RENBP
regulation of G1/S transition of mitotic cell cycle (GO:2000045)	9/71	0.000215522	0.00595711	ADAM17;CDKN2B;GFI1B;GPNMB;DCUN1D3;RDX;UBE2E2;CCL2;AIF1
lipopolysaccharide-mediated signaling pathway (GO:0031663)	5/20	0.000224772	0.00602378	LYN;IL1B;CCL3;CCL2;TNF
carboxylic acid transport (GO:0046942)	8/57	0.000235989	0.00602378	SLC36A1;AQP9;SLC16A6;SLC38A6;SLC1A4;SLC3A2;SLC1A5;SLC7A1
chronic inflammatory response (GO:0002544)	3/5	0.000237051	0.00602378	S100A9;THBS1;TNF
L-aspartate transmembrane transport (GO:0070778)	3/5	0.000237051	0.00602378	SLC1A3;SLC1A4;SLC1A5
negative regulation of vascular endothelial cell proliferation (GO:1905563)	3/5	0.000237051	0.00602378	FLT1;CCL2;PPARG
positive regulation of glial cell proliferation (GO:0060252)	3/5	0.000237051	0.00602378	IL6;IL1B;TNF
positive regulation of heat generation (GO:0031652)	3/5	0.000237051	0.00602378	IL1B;PTGS2;TNF
positive regulation of natural killer cell chemotaxis (GO:2000503)	3/5	0.000237051	0.00602378	CCL7;CCL4;CCL3
positive regulation of vascular associated smooth muscle cell apoptotic process (GO:1905461)	3/5	0.000237051	0.00602378	E2F3;PPARG;SOD2
regulation of fever generation (GO:0031620)	3/5	0.000237051	0.00602378	IL1B;PTGS2;TNF
positive regulation of protein phosphorylation (GO:0001934)	24/371	0.000254555	0.00641682	LYN;APP;CSF3;ITGB3;PDGFB;TXN;INHBA;TNF;MMP9;ACVR2A;EREG;CAMKK2;C3;MARCO;FLCN;ADAM17;DAB2;IL6;CD4;GPNMB;IL1B;NPTN;CALM3;FNIP2
positive regulation of receptor-mediated endocytosis (GO:0048260)	7/44	0.000261703	0.00654464	C3;CD63;DAB2;HIP1;ANXA2;PPT1;CLU
positive regulation of protein kinase B signaling (GO:0051897)	14/161	0.000276473	0.00685959	TCF7L2;CSF3;HIP1;PDGFB;TXN;TNF;F3;THBS1;EREG;P2RX4;CCL3;TRIB3;PIK3AP1;MET
monocarboxylic acid metabolic process (GO:0032787)	13/143	0.00029363	0.00694754	GGT5;LPL;ALOX12;PTGR1;VNN2;NPC1;KYNU;CYP1A1;PPARG;CD36;CKB;GGT1;DLD
nitrogen compound transport (GO:0071705)	13/143	0.00029363	0.00694754	ARRDC4;SLC36A1;AQP9;HBB;SLC1A4;SLC3A2;SLC1A5;SLC7A11;SLC7A1;SLC7A7;PPT1;TXNIP;SLC15A3
actin crosslink formation (GO:0051764)	4/12	0.000295452	0.00694754	EPS8;GAS2L3;LCP1;AIF1
amino sugar biosynthetic process (GO:0046349)	4/12	0.000295452	0.00694754	GNPDA1;AMDHD2;UAP1L1;RENBP
positive regulation of neuroinflammatory response (GO:0150078)	4/12	0.000295452	0.00694754	IL6;IL1B;CCL3;TNF
regulation of hemopoiesis (GO:1903706)	4/12	0.000295452	0.00694754	PURB;LGALS3;GFI1B;MAFB
regulation of MHC class II biosynthetic process (GO:0045346)	4/12	0.000295452	0.00694754	IL10;HDAC2;TMEM106A;PF4
response to reactive oxygen species (GO:0000302)	8/59	0.000300927	0.00698222	HBB;ADAM9;HMOX1;MPV17;HBA1;SOD2;MMP9;CAMKK2
cellular response to oxidative stress (GO:0034599)	12/125	0.000301359	0.00698222	SRXN1;NCF2;PYROXD1;GSR;HMOX1;MPV17;SOD2;MMP9;AIF1;CAMKK2;SLC25A24;HSPA1A
negative regulation of cytokine production (GO:0001818)	15/182	0.000303882	0.00698928	IL10;ANXA4;GBA;IRAK3;INHBA;ATP2B1;TNF;HDAC9;THBS1;CLEC4A;IL6;GPNMB;NPTN;SIRPA;IL36RN
toll-like receptor signaling pathway (GO:0002224)	10/91	0.000320864	0.00732639	TNIP3;BTK;IRAK3;CD36;TLR5;PIK3AP1;S100A9;S100A8;CTSB;TLR2
regulation of lipid storage (GO:0010883)	5/22	0.000363773	0.00824639	C3;IL6;ITGB3;LPL;TNF
regulation of protein kinase B signaling (GO:0051896)	16/207	0.000399168	0.00898007	TCF7L2;CSF3;HIP1;PDGFB;TXN;F3;TNF;THBS1;EREG;FLCN;P2RX4;RRAS;CCL3;TRIB3;PIK3AP1;MET
positive regulation of pri-miRNA transcription by RNA polymerase II (GO:1902895)	6/34	0.000404687	0.00898007	IL10;FOSL1;PDGFB;PPARG;GATA2;TNF
regulation of cell adhesion mediated by integrin (GO:0033628)	6/34	0.000404687	0.00898007	LYN;SYK;PLAU;CYP1B1;ADAM9;ADA
positive regulation of calcium ion import (GO:0090280)	4/13	0.000416939	0.00912344	LGALS3;PDGFB;CCL3;CCL2
UDP-N-acetylglucosamine metabolic process (GO:0006047)	4/13	0.000416939	0.00912344	GNPDA1;AMDHD2;UAP1L1;RENBP
regulation of response to external stimulus (GO:0032101)	12/130	0.000432299	0.0093943	BST1;LACC1;PSMA6;P2RX4;CASP5;IL1R1;CASP1;CD36;GGT1;PTGS2;PIK3AP1;MGLL
positive regulation of hydrolase activity (GO:0051345)	13/149	0.000437669	0.00944585	CCL3L1;CCL4L1;CCL20;FLCN;TBC1D2;CCL7;TBC1D7;CCL4;CCL3;CCL2;CALM3;CCL18;LIMS1
negative regulation of extrinsic apoptotic signaling pathway in absence of ligand (GO:2001240)	5/23	0.000453737	0.00948788	IL1A;IL1B;TNF;HSPA1A;PF4
negative regulation of signal transduction in absence of ligand (GO:1901099)	5/23	0.000453737	0.00948788	IL1A;IL1B;TNF;HSPA1A;PF4
regulation of mononuclear cell migration (GO:0071675)	5/23	0.000453737	0.00948788	LYN;LGALS3;AIF1;THBS1;TNF
cellular response to interleukin-12 (GO:0071349)	7/48	0.000454671	0.00948788	IL10;SERPINB2;ANXA2;SIRPA;TALDO1;LCP1;SOD2
positive regulation of fever generation (GO:0031622)	3/6	0.000463804	0.00948788	IL1B;PTGS2;TNF
regulation of long-chain fatty acid import across plasma membrane (GO:0010746)	3/6	0.000463804	0.00948788	ACSL1;ACSL5;THBS1
regulation of protein lipidation (GO:1903059)	3/6	0.000463804	0.00948788	GBA;RABL3;DBI
cellular response to organic cyclic compound (GO:0071407)	13/150	0.000466716	0.00948788	BLM;AQP9;PDGFB;TNF;ACTB;TRPM2;P2RX4;IL1B;CYP1A1;CCL3;SPP1;CYP1B1;CCL2
response to cytokine (GO:0034097)	13/150	0.000466716	0.00948788	IFITM3;GGT5;APP;CSF3;IL1R1;SHMT2;EIF2AK2;IRAK3;KYNU;IL1B;CASP1;ADAM9;GGT1
cellular response to reactive oxygen species (GO:0034614)	8/63	0.000474623	0.00958677	TRPM2;IL6;CYP1B1;SIRPA;MPV17;MMP9;MAP3K5;CAMKK2
cellular defense response (GO:0006968)	7/49	0.000517278	0.0103818	FOSL1;ADORA2A;NCF2;ADORA2B;CLEC5A;C5AR1;CCR5
cellular response to heat (GO:0034605)	6/36	0.000557837	0.0106201	ATXN3;IL1A;HSPA6;HMOX1;THBS1;HSPA1A
platelet aggregation (GO:0070527)	6/36	0.000557837	0.0106201	UBASH3B;ITGB3;HBB;MYL9;ACTB;ACTG1
regulation of osteoclast differentiation (GO:0045670)	6/36	0.000557837	0.0106201	CCR1;MAFB;UBASH3B;CCL3;TNF;GPR137B
defense response to fungus (GO:0050832)	5/24	0.000559485	0.0106201	S100A12;IL36RN;CLEC4E;S100A9;S100A8
immune response-activating cell surface receptor signaling pathway (GO:0002429)	5/24	0.000559485	0.0106201	LYN;C5AR1;FPR1;SH2B2;SPG21
positive regulation of cellular response to transforming growth factor beta stimulus (GO:1903846)	5/24	0.000559485	0.0106201	FLCN;CDKN2B;ADAM17;DAB2;THBS1
positive regulation of transforming growth factor beta receptor signaling pathway (GO:0030511)	5/24	0.000559485	0.0106201	FLCN;CDKN2B;ADAM17;DAB2;THBS1
regulation of cytokine production involved in immune response (GO:0002718)	5/24	0.000559485	0.0106201	IL10;LACC1;BTK;FFAR2;TNF
regulation of ruffle assembly (GO:1900027)	5/24	0.000559485	0.0106201	EPS8;KANK1;P2RX4;RDX;PFN1
cellular response to low-density lipoprotein particle stimulus (GO:0071404)	4/14	0.000570289	0.0107604	SYK;LPL;PPARG;CD36
activation of cysteine-type endopeptidase activity involved in apoptotic process (GO:0006919)	9/81	0.000583531	0.010872	HIP1;CASP5;CASP1;RPS27L;PPARG;TNF;F3;S100A9;S100A8
positive regulation of cellular amide metabolic process (GO:0034250)	9/81	0.000583531	0.010872	IL6;IFNGR1;PRR16;RPS27L;PLD1;CLU;TNF;THBS1;NSMAF
regulation of complement activation (GO:0030449)	7/50	0.000586559	0.010872	C3;IL1B;C5AR1;CD59;CFP;CLU;CFB
cellular response to tumor necrosis factor (GO:0071356)	15/194	0.000597571	0.0110114	TNFSF14;CCL3L1;CCL20;CCL4L1;TNFRSF9;GBA;TNF;PSMA6;ADAM17;CCL7;CCL4;CCL3;CCL2;CCL18;LIMS1
cellular response to nutrient levels (GO:0031669)	8/66	0.00065211	0.0119465	FLCN;CDKN2B;RRAGC;RRAGD;LPL;CD68;ATG7;MFSD2A
peptide catabolic process (GO:0043171)	5/25	0.000682705	0.0123907	GGT5;CPQ;TPP1;CHAC1;GGT1
organic acid transport (GO:0015849)	10/100	0.000684222	0.0123907	SLC36A1;SLC7A7;ACSL1;SLC1A4;SLC3A2;SLC1A5;SLC7A11;FOLR3;SLC7A1;MFSD2A
long-chain fatty acid metabolic process (GO:0001676)	9/83	0.000698344	0.0125742	DAGLA;ACSL1;CYP1A1;CYP1B1;ACSL5;ALOX12;PTGS2;ALOXE3;MGLL
positive regulation of cysteine-type endopeptidase activity involved in apoptotic process (GO:0043280)	11/119	0.000732475	0.0131138	HIP1;CASP5;SYK;CASP1;RPS27L;PPARG;TNF;S100A9;F3;S100A8;MAP3K5
macrophage migration (GO:1905517)	4/15	0.000759798	0.0135261	LGALS3;P2RX4;CCL3;CCL2
glial cell migration (GO:0008347)	3/7	0.00079405	0.0136164	P2RX4;CCL3;CCL2
glutamine transport (GO:0006868)	3/7	0.00079405	0.0136164	SLC38A6;SLC1A4;SLC1A5
glutathione catabolic process (GO:0006751)	3/7	0.00079405	0.0136164	GGT5;CHAC1;GGT1
positive regulation of gliogenesis (GO:0014015)	3/7	0.00079405	0.0136164	IL6;IL1B;TNF
positive regulation of podosome assembly (GO:0071803)	3/7	0.00079405	0.0136164	ASAP1;LCP1;TNF
regulation of vascular associated smooth muscle cell apoptotic process (GO:1905459)	3/7	0.00079405	0.0136164	E2F3;PPARG;SOD2
positive regulation of cellular protein metabolic process (GO:0032270)	10/102	0.000799438	0.0136164	IL6;HDAC2;ASPH;RDX;PRR16;RPS27L;INHBA;PLD1;ATG7;THBS1
positive regulation of vasculature development (GO:1904018)	10/102	0.000799438	0.0136164	IL1A;FLT1;RRAS;IL1B;CYP1B1;HMOX1;ITGB8;GATA2;F3;THBS1
positive regulation of NIK/NF-kappaB signaling (GO:1901224)	7/53	0.000839509	0.014146	APP;TNFSF14;IL1B;EIF2AK2;TNF;TLR2;LIMS1
positive regulation of phagocytosis (GO:0050766)	7/53	0.000839509	0.014146	C3;IL1B;SIRPA;CCL2;GATA2;TNF;LYAR
negative regulation of signal transduction (GO:0009968)	18/267	0.000909609	0.0152456	LYN;IL10;KANK1;LEPROT;GPR108;GBA;IRAK3;GATA2;TNF;THBS1;MMP14;UBASH3B;HEY1;IL1B;GRB10;IL36RN;CHAC1;CARD16
regulation of angiogenesis (GO:0045765)	15/203	0.000952717	0.0158837	SPARC;FLT1;GATA2;F3;THBS1;IL1A;IL6;RRAS;GPNMB;IL1B;CYP1B1;HMOX1;ITGB8;PPARG;PF4
L-alpha-amino acid transmembrane transport (GO:1902475)	5/27	0.0009886	0.0162244	SLC1A3;SLC1A4;SLC3A2;SLC7A1;SLC25A13
regulation of toll-like receptor signaling pathway (GO:0034121)	5/27	0.0009886	0.0162244	GPR108;IRAK3;CD36;TLR5;TLR2
response to glucocorticoid (GO:0051384)	5/27	0.0009886	0.0162244	IL10;IL1RN;IL6;ADAM9;TNF
fatty acid derivative biosynthetic process (GO:1901570)	6/40	0.000996	0.0162611	GGT5;HMGCL;PPT1;ALOX12;FAR1;GGT1
fatty acid metabolic process (GO:0006631)	11/124	0.00103133	0.0167511	GGT5;ACSL1;CYP1A1;ACSL5;LPL;ALOX12;PPARG;CD36;GGT1;PTGS2;ALOXE3
regulation of blood vessel endothelial cell migration (GO:0043535)	7/55	0.00105114	0.0169853	ADAM17;P2RX4;PDGFB;PPARG;GATA2;TNF;THBS1
myeloid leukocyte differentiation (GO:0002573)	8/71	0.00106375	0.0171015	CSF3;CD4;OSTM1;MT1G;SNX10;PPARG;MMP9;OSCAR
second-messenger-mediated signaling (GO:0019932)	9/89	0.00115764	0.0185109	CCR1;P2RX4;CCRL2;BTK;FPR1;CCL3;CD36;CCR5;CAMKK2
peptidyl-tyrosine modification (GO:0018212)	7/56	0.00117157	0.0185109	TPST2;LYN;FLT1;SYK;BTK;PDGFB;ABL2
neutral amino acid transport (GO:0015804)	5/28	0.00117492	0.0185109	SLC36A1;SLC38A6;SLC1A4;SLC3A2;SLC1A5
regulation of calcium-mediated signaling (GO:0050848)	5/28	0.00117492	0.0185109	BST1;P2RX4;TMBIM4;CCL4;CCL3
leukocyte aggregation (GO:0070486)	3/8	0.00124296	0.0193889	IL1B;S100A9;S100A8
regulation of lymphocyte apoptotic process (GO:0070228)	3/8	0.00124296	0.0193889	LYN;LGALS3;BTK
positive regulation of binding (GO:0051099)	9/90	0.00125369	0.0194601	APP;TCF7L2;CSF3;PPARG;TRIB3;TXN;MMP9;MET;MARK3
negative regulation of gene expression (GO:0010629)	20/322	0.00132875	0.020524	CCR1;IL10;APP;SFMBT2;SETDB2;PDGFB;EIF2AK2;ATP2B1;GATA2;TNF;HDAC9;CLEC4A;EIF4ENIF1;FLCN;GPNMB;NPTN;CCL3;ITGB8;IGF2BP2;HSPA1A
positive regulation of transport (GO:0051050)	9/91	0.00135608	0.0208439	DAB2;ANXA2;IL1B;SIRPA;NEDD4L;GATA2;TNF;LYAR;ACTB
MyD88-dependent toll-like receptor signaling pathway (GO:0002755)	5/29	0.00138599	0.0210979	BTK;IRAK3;CD36;TLR5;TLR2
positive regulation of leukocyte migration (GO:0002687)	5/29	0.00138599	0.0210979	LGALS3;ADAM17;IL6;AIF1;TNF
cellular response to insulin stimulus (GO:0032869)	11/129	0.00142434	0.0215774	ATP6V1A;NAMPT;GRB10;ATP6V1H;TRIB3;PPARG;HDAC9;RHOQ;SH2B2;ATP6V0A1;PCK2
regulation of phagocytosis (GO:0050764)	7/58	0.00144471	0.0217813	SYK;IL1B;SIRPA;GATA2;TNF;LYAR;TLR2
cellular divalent inorganic cation homeostasis (GO:0072503)	10/111	0.0015326	0.0229963	CCR1;CCL7;NPTN;CCL3;MT1G;MT1X;SLC39A8;ATP2B1;ATP13A3;ATP2C1
dendritic cell migration (GO:0036336)	4/18	0.00158878	0.023177	CCR1;EPS8;TRPM2;CCR5
negative regulation of Rho protein signal transduction (GO:0035024)	4/18	0.00158878	0.023177	KANK1;FLCN;ABL2;MET
positive regulation of cell migration involved in sprouting angiogenesis (GO:0090050)	4/18	0.00158878	0.023177	HMOX1;GATA2;PTGS2;HDAC9
positive regulation of lymphocyte chemotaxis (GO:0140131)	4/18	0.00158878	0.023177	ADAM17;CCL7;CCL4;CCL3
regulation of platelet aggregation (GO:0090330)	4/18	0.00158878	0.023177	LYN;C1QTNF1;SYK;ALOX12
regulation of vascular endothelial cell proliferation (GO:1905562)	4/18	0.00158878	0.023177	ADAM17;FLT1;CCL2;PPARG
positive regulation of GTPase activity (GO:0043547)	15/214	0.00161501	0.0234512	CCL3L1;CCL20;CCL4L1;RALGAPA2;TBC1D9;SIPA1L2;FLCN;TBC1D2;CCL7;TBC1D7;CCL4;CCL3;CCL2;CCL18;LIMS1
homotypic cell-cell adhesion (GO:0034109)	6/44	0.00165999	0.0238943	UBASH3B;ITGB3;HBB;MYL9;ACTB;ACTG1
regulation of T cell proliferation (GO:0042129)	8/76	0.00166069	0.0238943	IL10;IL4I1;LGALS3;IL6;GPNMB;IL1B;AIF1;SLC7A1
negative regulation of bone resorption (GO:0045779)	3/9	0.00182411	0.0255457	IL6;UBASH3B;GPR137B
negative regulation of lipid localization (GO:1905953)	3/9	0.00182411	0.0255457	IL6;ITGB3;TNF
positive regulation of smooth muscle cell apoptotic process (GO:0034393)	3/9	0.00182411	0.0255457	E2F3;PPARG;SOD2
positive regulation of tumor necrosis factor-mediated signaling pathway (GO:1903265)	3/9	0.00182411	0.0255457	ADAM17;CASP1;HSPA1A
regulation of glial cell proliferation (GO:0060251)	3/9	0.00182411	0.0255457	IL6;IL1B;TNF
tetrahydrofolate interconversion (GO:0035999)	3/9	0.00182411	0.0255457	MTHFD2;SHMT2;MTHFD2L
negative regulation of cell population proliferation (GO:0008285)	22/379	0.00185462	0.0257824	LYN;IL10;APP;CDKN2B;CCL3L1;EIF2AK2;CXCL1;INHBA;GATA2;SOD2;AIF1;EREG;IL1A;FLCN;IL6;GPNMB;IL1B;CYP1B1;HMOX1;PPARG;E2F3;HSPA1A
regulation of pri-miRNA transcription by RNA polymerase II (GO:1902893)	6/45	0.00186889	0.0257824	IL10;FOSL1;PDGFB;PPARG;GATA2;TNF
positive regulation of cellular component organization (GO:0051130)	10/114	0.00187291	0.0257824	LGALS3;DAB2;SYK;MMP1;GBA;NEDD4L;ASAP1;CLU;TNF;FNIP2
negative regulation of interleukin-6 production (GO:0032715)	5/31	0.00189011	0.0257824	IL10;GBA;SIRPA;IRAK3;TNF
positive regulation of mononuclear cell migration (GO:0071677)	5/31	0.00189011	0.0257824	CCR1;LGALS3;AIF1;PLA2G7;TNF
regulation of macrophage derived foam cell differentiation (GO:0010743)	5/31	0.00189011	0.0257824	ITGB3;LPL;PPARG;CD36;PF4
negative regulation of nervous system development (GO:0051961)	4/19	0.0019664	0.0265928	IL6;IL1B;TNF;TLR2
nucleotide-sugar biosynthetic process (GO:0009226)	4/19	0.0019664	0.0265928	GNPDA1;AMDHD2;UAP1L1;RENBP
proteolysis (GO:0006508)	18/287	0.0020393	0.0274608	CTSA;GGT5;CPQ;MMP1;F3;MMP9;ADAM19;NLN;PSMA6;MMP14;ADAM17;PLAU;MDM2;CASP1;MMP19;TPP1;GGT1;CTSB
interleukin-12-mediated signaling pathway (GO:0035722)	6/46	0.00209708	0.0281188	IL10;SERPINB2;ANXA2;TALDO1;LCP1;SOD2
regulation of MAP kinase activity (GO:0043405)	9/97	0.00212055	0.0282251	LYN;FLT1;IL1B;GBA;PDGFB;S100A12;TRIB3;IRAK3;TNF
positive regulation of angiogenesis (GO:0045766)	10/116	0.00213189	0.0282251	IL1A;FLT1;RRAS;IL1B;CYP1B1;HMOX1;ITGB8;GATA2;F3;THBS1
sphingolipid metabolic process (GO:0006665)	10/116	0.00213189	0.0282251	CTSA;NEU3;GM2A;ORMDL2;GBA;PPT1;ELOVL7;ALOXE3;SGPP2;NSMAF
regulation of cell migration involved in sprouting angiogenesis (GO:0090049)	5/32	0.00218708	0.0288346	HMOX1;GATA2;PTGS2;HDAC9;THBS1
skin development (GO:0043588)	8/80	0.00230707	0.0302899	CLIC4;CSTA;ADAM9;TXNIP;ALOX12;MET;ALOXE3;EREG
regulation of T cell activation (GO:0050863)	6/47	0.00234569	0.0306692	IL4I1;LGALS3;CD4;GPNMB;CCL2;SIRPA
fatty acid transport (GO:0015908)	4/20	0.00240181	0.0308902	ACSL1;PPARG;CD36;MFSD2A
myeloid cell development (GO:0061515)	4/20	0.00240181	0.0308902	APP;ANXA2;LYAR;TLR2
negative regulation of lipid storage (GO:0010888)	4/20	0.00240181	0.0308902	IL6;ITGB3;PPARG;TNF
protein targeting to lysosome (GO:0006622)	4/20	0.00240181	0.0308902	ZFYVE16;SNX16;M6PR;CLU
positive regulation of protein-containing complex assembly (GO:0031334)	10/118	0.00241895	0.0309842	CUL4A;LGALS3;SYK;MMP1;ASAP1;CD36;LCP1;CLU;TNF;FNIP2
organic anion transport (GO:0015711)	9/99	0.00244043	0.0311328	CYB5R2;CYB5R4;AQP9;MGST1;HBB;SLC39A8;HBA1;SLC2A6;SLC25A24
negative regulation of smooth muscle cell proliferation (GO:0048662)	5/33	0.00251662	0.0319753	IL10;HMOX1;PPARG;SOD2;AIF1
indolalkylamine catabolic process (GO:0046218)	3/10	0.0025496	0.0320071	IL4I1;KYNU;KMO
positive regulation of vascular endothelial growth factor receptor signaling pathway (GO:0030949)	3/10	0.0025496	0.0320071	IL1B;ITGB3;GRB10
regulation of podosome assembly (GO:0071801)	3/10	0.0025496	0.0320071	ASAP1;LCP1;TNF
antimicrobial humoral immune response mediated by antimicrobial peptide (GO:0061844)	7/64	0.00256923	0.0320764	S100A12;CXCL1;PPBP;CXCL2;S100A9;CXCL5;PF4
negative regulation of cellular process (GO:0048523)	29/566	0.00257548	0.0320764	APP;ADAMDEC1;BLM;CCL3L1;DCUN1D3;CXCL1;CLU;FLCN;GPNMB;SERTAD2;CYP1B1;SIRPA;PLXNC1;LYN;IL10;CDKN2B;OSGIN1;EIF2AK2;OSGIN2;INHBA;SOD2;EREG;IL1A;IL6;IL1B;PPT1;TXNIP;HSPA1A;TLR2
positive regulation of endocytosis (GO:0045807)	6/48	0.00261584	0.0324508	C3;DAB2;HIP1;PPT1;NEDD4L;CLU
cellular response to chemical stress (GO:0062197)	9/101	0.00279746	0.0345679	SRXN1;NCF2;PYROXD1;GSR;SOD2;ATG7;AIF1;SLC25A24;HSPA1A
positive regulation of epidermal growth factor receptor signaling pathway (GO:0045742)	5/34	0.00288075	0.0354082	NEU3;ADAM17;HIP1;MMP9;EREG
positive regulation of lipid storage (GO:0010884)	4/21	0.00289918	0.0354082	C3;EHD1;LPL;PLIN2
vacuolar acidification (GO:0007035)	4/21	0.00289918	0.0354082	DMXL2;PPT1;ATP6V1H;ATP6V0A1
calcium-mediated signaling (GO:0019722)	9/102	0.00299082	0.0363864	CCR1;TRPM2;P2RX4;CCL20;CCRL2;BTK;CCL3;CCR5;CAMKK2
receptor-mediated endocytosis (GO:0006898)	11/143	0.00321391	0.0389501	MARCO;CD163;DAB2;SPARC;SYK;M6PR;PPT1;HBB;ADM;CD36;HBA1
cellular response to organic substance (GO:0071310)	10/123	0.00327364	0.0391662	CSF3;IL1B;PDGFB;CYP1A1;CASP1;CCL3;CYP1B1;CCL2;TNF;ACVR2A
bicarbonate transport (GO:0015701)	5/35	0.00328146	0.0391662	CYB5R2;CYB5R4;HBB;SLC39A8;HBA1
cellular response to hydrogen peroxide (GO:0070301)	5/35	0.00328146	0.0391662	TRPM2;IL6;CYP1B1;SIRPA;MAP3K5
negative regulation of cell cycle G1/S phase transition (GO:1902807)	5/35	0.00328146	0.0391662	CDKN2B;GFI1B;GPNMB;DCUN1D3;CCL2
cyclooxygenase pathway (GO:0019371)	3/11	0.00343009	0.0395314	TBXAS1;PTGS2;PTGS1
glutathione biosynthetic process (GO:0006750)	3/11	0.00343009	0.0395314	GCLC;CHAC1;GGT1
negative regulation of bone remodeling (GO:0046851)	3/11	0.00343009	0.0395314	IL6;UBASH3B;GPR137B
negative regulation of homotypic cell-cell adhesion (GO:0034111)	3/11	0.00343009	0.0395314	C1QTNF1;RDX;ALOX12
positive regulation of nitric-oxide synthase biosynthetic process (GO:0051770)	3/11	0.00343009	0.0395314	NAMPT;CCL2;TLR2
tetrahydrofolate metabolic process (GO:0046653)	3/11	0.00343009	0.0395314	MTHFD2;SHMT2;MTHFD2L
tryptophan catabolic process (GO:0006569)	3/11	0.00343009	0.0395314	IL4I1;KYNU;KMO
tryptophan metabolic process (GO:0006568)	3/11	0.00343009	0.0395314	IL4I1;KYNU;KMO
osteoclast differentiation (GO:0030316)	4/22	0.00346261	0.0395314	ANXA2;OSTM1;SNX10;OSCAR
positive regulation of amyloid precursor protein catabolic process (GO:1902993)	4/22	0.00346261	0.0395314	LYN;IFNGR1;CLU;TNF
regulation of membrane protein ectodomain proteolysis (GO:0051043)	4/22	0.00346261	0.0395314	IL10;IL1B;ADAM9;TNF
regulation of platelet activation (GO:0010543)	4/22	0.00346261	0.0395314	LYN;C1QTNF1;SYK;PDGFB
positive regulation of proteasomal protein catabolic process (GO:1901800)	8/86	0.00362885	0.0412798	RNF144B;ATXN3;DAB2;MDM2;TRIB3;CLU;RNFT1;HSPA1A
negative regulation of fat cell differentiation (GO:0045599)	5/36	0.00372076	0.0421731	FLCN;IL6;TRIB3;GATA2;TNF
regulation of apoptotic process (GO:0042981)	35/742	0.00380796	0.0430068	HDAC2;HIP1;BCL2A1;DCUN1D3;CHM;CLU;TNF;THBS1;FLCN;CLEC5A;CASP1;CYP1B1;HS1BP3;ATG7;PHLDA1;MAP3K5;CTSB;IL10;ARHGEF11;PCID2;ANXA4;ANXA5;OSGIN1;ASNS;MMP9;VAV2;RNF144B;ARHGAP10;DAB2;IL6;GCLC;PAX8;TMBIM4;PPT1;HSPA1A
negative regulation of growth (GO:0045926)	10/126	0.00389184	0.043797	FLCN;SERTAD2;DCUN1D3;OSGIN1;PPT1;MT1G;MT1X;INHBA;OSGIN2;HSPA1A
glycolipid metabolic process (GO:0006664)	6/52	0.00393476	0.0440171	CTSA;NEU3;GM2A;GBA;ST3GAL6;GBGT1
peptidyl-tyrosine phosphorylation (GO:0018108)	7/69	0.00393933	0.0440171	LYN;FLT1;SYK;BTK;PDGFB;AATK;ABL2
positive regulation of cytosolic calcium ion concentration (GO:0007204)	11/147	0.00396824	0.0441835	CCR1;C1QTNF1;P2RX4;PTGER2;CCRL2;C5AR1;FPR1;NPTN;ABL2;CD36;CCR5
transmembrane receptor protein tyrosine kinase signaling pathway (GO:0007169)	22/404	0.0040159	0.0445566	LYN;ACTR3;ATP6V1A;FLT1;SYK;NCF2;ITGB3;SDC2;PDGFB;MMP9;ACTB;VAV2;ACTG1;CD4;UBASH3B;NAMPT;GRB10;ATP6V1H;MET;SH2B2;RHOQ;ATP6V0A1
response to calcium ion (GO:0051592)	9/107	0.00412121	0.0451747	TRPM2;CLIC4;KCNMB1;ADAM9;CALM3;MCOLN1;THBS1;SLC25A13;SLC25A24
regulation of cytosolic calcium ion concentration (GO:0051480)	11/148	0.0041773	0.0451747	CCR1;C1QTNF1;PTGER2;CCRL2;C5AR1;FPR1;NPTN;ABL2;CD36;ATP2B1;CCR5
metal ion transport (GO:0030001)	8/88	0.00417966	0.0451747	CCR1;TRPM2;CCL3;SLC39A8;SLC3A2;CCR5;ATP2C1;KCNN4
negative regulation of endothelial cell proliferation (GO:0001937)	5/37	0.00420063	0.0451747	FLT1;SPARC;CCL2;PPARG;THBS1
negative regulation of G1/S transition of mitotic cell cycle (GO:2000134)	5/37	0.00420063	0.0451747	CDKN2B;GFI1B;GPNMB;DCUN1D3;CCL2
phagosome maturation (GO:0090382)	5/37	0.00420063	0.0451747	ATP6V1A;RAB32;ATP6V1H;MCOLN1;ATP6V0A1
positive regulation of signaling receptor activity (GO:2000273)	5/37	0.00420063	0.0451747	IL10;HDAC2;ADAM17;CCL2;EREG
regulation of erythrocyte differentiation (GO:0045646)	5/37	0.00420063	0.0451747	LYN;MAFB;INHBA;ACVR2A;HSPA1A
regulation of vascular associated smooth muscle cell proliferation (GO:1904705)	5/37	0.00420063	0.0451747	IL10;PDGFB;PPARG;SOD2;MMP9
negative regulation of multicellular organismal process (GO:0051241)	14/214	0.0042442	0.045488	IL10;IFNGR1;ADM;PCTP;ATP2B1;TNF;HDAC9;CLEC4A;FLCN;ADAM17;HEY1;GPNMB;IL1B;NPTN
epidermal cell differentiation (GO:0009913)	6/53	0.0043299	0.0460929	CLIC4;CSTA;HDAC2;ADAM9;TXNIP;EREG
regulation of immune effector process (GO:0002697)	6/53	0.0043299	0.0460929	C3;C5AR1;CD59;CFP;CLU;CFB
glycine metabolic process (GO:0006544)	3/12	0.00447498	0.046846	SHMT2;SDSL;DLD
macrophage chemotaxis (GO:0048246)	3/12	0.00447498	0.046846	LGALS3;CCL3;CCL2
negative regulation of glucose transmembrane transport (GO:0010829)	3/12	0.00447498	0.046846	IL1B;PEA15;GRB10
nonribosomal peptide biosynthetic process (GO:0019184)	3/12	0.00447498	0.046846	GCLC;CHAC1;GGT1
regulation of B cell apoptotic process (GO:0002902)	3/12	0.00447498	0.046846	IL10;LYN;BTK
extracellular structure organization (GO:0043062)	14/216	0.0046059	0.0480458	APP;SPARC;MMP1;ITGB3;ITGA2B;PDGFB;MMP9;THBS1;ADAM19;MMP14;SPP1;MMP19;ITGB8;SLC39A8
Fc-gamma receptor signaling pathway involved in phagocytosis (GO:0038096)	7/71	0.00462008	0.0480458	ACTR3;LYN;SYK;MYO10;ACTB;ACTG1;VAV2
positive regulation of leukocyte chemotaxis (GO:0002690)	6/54	0.00475356	0.048667	CCR1;ADAM17;IL6;AIF1;PLA2G7;THBS1
regulation of humoral immune response (GO:0002920)	6/54	0.00475356	0.048667	C3;C5AR1;CD59;CFP;CLU;CFB
cellular amino acid catabolic process (GO:0009063)	8/90	0.00479272	0.048667	IL4I1;HMGCL;SHMT2;KYNU;KMO;BCAT1;SDSL;DLD
external encapsulating structure organization (GO:0045229)	14/217	0.00479588	0.048667	APP;SPARC;MMP1;ITGB3;ITGA2B;PDGFB;MMP9;THBS1;ADAM19;MMP14;SPP1;MMP19;ITGB8;SLC39A8
regulation of cell growth (GO:0001558)	14/217	0.00479588	0.048667	ARHGEF11;DCUN1D3;OSGIN1;OSGIN2;INHBA;FLCN;MMP14;ADAM17;SERTAD2;PPT1;S100A9;S100A8;MFSD2A;HSPA1A
leukotriene metabolic process (GO:0006691)	4/24	0.00480337	0.048667	GGT5;ALOX12;PTGR1;GGT1
long-chain fatty-acyl-CoA metabolic process (GO:0035336)	4/24	0.00480337	0.048667	ACSL1;ACSL5;FAR1;ELOVL7
protein kinase B signaling (GO:0043491)	4/24	0.00480337	0.048667	IL1B;CCL3;CCL2;TNF
