# Supplementary material for: Increased innate immune responses in adolescents with obesity and its relation to subclinical cardiovascular measures: An exploratory study
Source: iScience. 2024 Apr 23;27(5):109762. doi: 10.1016/j.isci.2024.109762 (PMC11089376; doi:10.1016/j.isci.2024.109762)
Supplement: Table S7. GO pathways and associated genes in LPS stimulated cells, obese vs. controls — Upper panel: downregulated in obese/upregulated in controls. Lower panel: upregulated in obese / downregulated in controls, related to Figure 3 and Table S5 and S6. [file mmc4.xlsx]

## Sheet: 4hLPS_down_in_obese
Term	Overlap	P-value	Adjusted P-value	Genes
regulation of cell cycle (GO:0051726)	26/296	8.52778e-07	0.00241677	CDKN1B;TP53I13;PPP1R13B;TXLNG;GATA3;FOXO4;ARNTL;CKS1B;RASSF1;ABL1;WDR6;APBB1;WHAMM;MEN1;TSPYL2;SRPK2;JUND;SMAD3;RUNX3;IFNG;MADD;PDCD4;SIK1;ATM;EVI2B;SIPA1
negative regulation of cell cycle (GO:0045786)	12/80	3.88923e-06	0.00551104	TSPYL2;HEXIM1;SLC9A3R1;CDKN1B;PPP1R13B;TP53I13;SMAD3;PDCD4;GATA3;RUNX3;SIPA1;MEN1
base-excision repair, gap-filling (GO:0006287)	7/35	6.28014e-05	0.0475109	POLB;PCNA;PARP1;APEX1;NEIL1;POLE;MUTYH
DNA metabolic process (GO:0006259)	21/277	8.44606e-05	0.0475109	SRPK2;RPAIN;TOP3B;UVRAG;PCNA;PARP1;XPC;PDS5B;POLB;DBF4;TDP1;APEX1;TOP1MT;POLE3;MCM4;ATM;NEIL1;KPNA2;POLE;MEN1;MUTYH
negative regulation of cellular macromolecule biosynthetic process (GO:2000113)	33/547	9.62137e-05	0.0475109	CIITA;CDKN1B;LDB1;SUV39H1;GATA3;ZBTB4;TOB1;FOXO1;ARNTL;LBH;SCML4;ENC1;YAF2;MEN1;TSPYL2;HEXIM1;PHF12;GZMB;NR1D2;CNOT10;FOXN3;PASK;CBFA2T2;PEX14;PER1;ZEB1;SLFN11;IFNG;KAT6B;ZNF219;PDCD4;XCL1;BCOR
negative regulation of transcription, DNA-templated (GO:0045892)	49/948	0.000112376	0.0475109	CIITA;CDKN1B;LDB1;SUV39H1;SLA2;BMI1;LBH;SCML4;SAP130;YAF2;MEN1;KDM2A;PARP1;KDM2B;PEX2;CBFA2T2;RUNX3;ZEB1;IFNG;KAT6B;XCL1;EZR;SATB1;GATA3;CXXC5;ZBTB4;FOXO1;ARNTL;MUC1;MXI1;TBL1X;APBB1;HEXIM1;MYPOP;SMAD3;PHF12;IRF2BP1;IRF2BP2;NR1D2;FOXN3;GATAD2B;PEX14;NR4A2;PER1;ZNF219;PDCD4;BCOR;TCF3;MXD4
cellular response to DNA damage stimulus (GO:0006974)	24/350	0.000130267	0.0475109	RPAIN;UVRAG;DYRK2;PARP1;DDX11;SUV39H1;XPC;PDS5B;BAZ1B;ZBTB4;FOXO1;POLB;SLFN11;BCL2L11;TDP1;APEX1;POLE3;ABL1;BCL2;CASP2;ATM;APBB1;MEN1;MUTYH
positive regulation of protein localization to cell periphery (GO:1904377)	8/52	0.000134117	0.0475109	PRKCI;PRKCH;NUMA1;IFNG;EPB41;ATP2B4;RANGRF;SPTBN1

## Sheet: 4hLPS_up_in_obese
Term	Overlap	P-value	Adjusted P-value	Genes
neutrophil mediated immunity (GO:0002446)	79/488	2.58243e-24	9.45687e-21	FCN1;CYFIP1;SERPINA1;SIGLEC9;TNFAIP6;HBB;FCAR;LGALS3;HK3;GLIPR1;PSMD7;PNP;GM2A;PLAU;FTH1;TOM1;ITGAX;SIRPA;CTSB;FCER1G;ANXA2;CD93;ATP6AP2;PLAUR;ANO6;AMPD3;RNASE2;TNFRSF1B;MMP9;CKAP4;SERPINB6;OSCAR;DNAJC3;FGR;ADAM17;DOK3;PLEKHO2;S100A9;S100A8;CD44;FTL;RAB7A;CFD;CD63;CSTB;PDXK;CANT1;CLEC12A;PTAFR;C5AR1;FPR1;MGST1;CFP;PLD1;GNS;LILRA3;C3;RAP1B;TRPM2;CREG1;PSAP;S100A12;CD59;ATG7;S100A11;CTSA;ATP8B4;HSP…
neutrophil activation involved in immune response (GO:0002283)	78/485	7.87255e-24	1.44146e-20	FCN1;CYFIP1;SERPINA1;SIGLEC9;TNFAIP6;HBB;FCAR;LGALS3;HK3;GLIPR1;PSMD7;PNP;GM2A;PLAU;FTH1;TOM1;ITGAX;SIRPA;CTSB;FCER1G;ANXA2;SYK;CD93;ATP6AP2;PLAUR;ANO6;AMPD3;RNASE2;TNFRSF1B;MMP9;CKAP4;SERPINB6;OSCAR;DNAJC3;FGR;DOK3;PLEKHO2;S100A9;S100A8;CD44;FTL;RAB7A;CFD;CD63;CSTB;PDXK;CANT1;CLEC12A;PTAFR;C5AR1;FPR1;MGST1;CFP;PLD1;GNS;LILRA3;C3;RAP1B;TRPM2;CREG1;PSAP;S100A12;CD59;ATG7;S100A11;CTSA;ATP8B4;HSPA6;…
neutrophil degranulation (GO:0043312)	77/481	2.0905e-23	2.5518e-20	FCN1;CYFIP1;SERPINA1;SIGLEC9;TNFAIP6;HBB;FCAR;LGALS3;HK3;GLIPR1;PSMD7;PNP;GM2A;PLAU;FTH1;TOM1;ITGAX;SIRPA;CTSB;FCER1G;ANXA2;CD93;ATP6AP2;PLAUR;ANO6;AMPD3;RNASE2;TNFRSF1B;MMP9;CKAP4;SERPINB6;OSCAR;DNAJC3;FGR;DOK3;PLEKHO2;S100A9;S100A8;CD44;FTL;RAB7A;CFD;CD63;CSTB;PDXK;CANT1;CLEC12A;PTAFR;C5AR1;FPR1;MGST1;CFP;PLD1;GNS;LILRA3;C3;RAP1B;TRPM2;CREG1;PSAP;S100A12;CD59;ATG7;S100A11;CTSA;ATP8B4;HSPA6;ARPC…
cytokine-mediated signaling pathway (GO:0019221)	86/621	1.09647e-21	1.00382e-18	IFITM3;IL1RN;CSF2;IL20;CSF1;TRAF3IP2;CCL4L1;IL24;F13A1;TNF;CXCL2;IL18BP;PSMD7;PSMD5;ITGAX;CASP1;CCR5;IL6R;IL10;SERPINB2;FCER1G;ANXA2;SYK;GSTO1;IFNGR1;IL1R1;MMP1;IFNGR2;TALDO1;IL19;IRAK3;TRAF1;TNFRSF1B;F3;MMP9;EREG;PSMA6;ADAM17;IL23A;IL1B;OAS3;PELI1;FSCN1;RHOU;LCP1;CD44;SRC;PTAFR;EBI3;FPR1;IFI6;PTGS2;FOXO3;CSF2RA;RAP1B;SOCS3;CCL7;IRAK2;CCL4;UBC;CCL3;HMOX1;ABL2;CCL2;STX4;IL36RN;CCL18;CCR1;EGR1;TNFS…
cellular response to cytokine stimulus (GO:0071345)	72/482	3.6033e-20	2.63906e-17	IL1RN;PID1;CSF2;IL20;CSF1;CCL4L1;IL24;F13A1;MT1X;TNF;CXCL2;IL18BP;ITGAX;CASP1;SIRPA;CCR5;IL6R;IL10;SYK;DUSP1;IFNGR1;IL1R1;MMP1;IFNGR2;IL19;IRAK3;TNFRSF1B;F3;MMP9;EREG;DCSTAMP;IL23A;IL1B;FSCN1;RHOU;TNFRSF21;PTAFR;EBI3;GBA;FPR1;PTGS2;FOXO3;AIF1;CSF2RA;SOCS3;CCL7;IRAK2;CCL4;UBC;CCL3;HMOX1;ABL2;CCL2;ST3GAL6;STX4;IL36RN;CCL18;CCR1;EGR1;PNPT1;CCL20;IL36G;PTPN12;BATF;MAPK13;IL6;CD4;BCL6;CLCF1;CRLF2;PF4;…
regulation of inflammatory response (GO:0050727)	34/206	2.16496e-11	1.32135e-08	APP;IL20;DAGLA;TNFAIP6;GBA;XIAP;PTGS2;PLA2G7;TNF;CASP5;CASP1;CCL3;S100A12;SIRPA;FFAR2;GGT1;IL10;IL1R1;TNFRSF1B;MMP9;MAPK13;LACC1;PSMA6;IL6;BCL6;IL23A;IL1B;NINJ1;PPARG;ZP3;PIK3AP1;S100A9;MGLL;S100A8
inflammatory response (GO:0006954)	36/230	2.70218e-11	1.41362e-08	IL1RN;TRAF3IP2;TNFAIP6;CCL4L1;GPR68;C5AR1;FPR1;AIF1;TNF;CXCL2;HDAC9;THBS1;CCL7;CCRL2;CCL4;CCL3;CCL2;IL36RN;CCR5;CCL18;CCR1;GGT5;PTGIR;CCL20;IL36G;PPBP;LYZ;IL6;ADORA2A;IL1B;PTX3;S100A9;CD44;MGLL;S100A8;PF4
cellular response to lipid (GO:0071396)	33/219	5.02533e-10	2.30035e-07	PID1;INSIG1;MGST1;ADCY3;LY96;BCL10;NR3C1;CXCL2;SPP1;CASP1;ADNP2;SIRPA;ABL2;CCL2;FFAR2;IL36RN;CCR5;LYN;IL10;IL36G;PPBP;TICAM1;SSTR2;TNFRSF1B;IL6;CREB1;IL1B;TNIP3;ADAM9;ADTRP;CD68;PF4;CHMP5
response to lipopolysaccharide (GO:0032496)	27/159	1.30881e-09	5.32542e-07	LY96;BCL10;CXCL2;CASP1;SIRPA;CCL2;IL36RN;GGT1;CCR5;GGT5;IL10;IL36G;IRAK3;PPBP;TICAM1;TNFRSF1B;ADAM17;IL6;IL1B;TNIP3;PELI1;ADAM9;CD68;S100A9;S100A8;CHMP5;PF4
cellular response to lipopolysaccharide (GO:0071222)	23/120	1.93446e-09	7.08398e-07	LYN;IL10;LY96;IL36G;BCL10;PPBP;TICAM1;TNFRSF1B;TNF;CXCL2;IL6;IL1B;TNIP3;CASP1;CCL3;SIRPA;ADAM9;CCL2;IL36RN;CCR5;CD68;CHMP5;PF4
positive regulation of cytokine production (GO:0001819)	41/335	2.70003e-09	8.98865e-07	FCN1;APP;RAB1A;CSF2;EBI3;BCL10;PTGS2;AIF1;TNF;C3;PNP;DHX58;FLOT1;CYP1B1;HMOX1;FFAR2;IL6R;IL10;EGR1;FCER1G;SYK;IL1R1;EIF2AK2;TICAM1;F3;EREG;BATF;MAPK13;FGR;LACC1;SLC7A5;ADAM17;IL6;CD4;IL23A;IL1B;ZP3;TMEM106A;HSPA1B;CRLF2;HSPA1A
neutrophil chemotaxis (GO:0030593)	17/70	5.89e-09	1.79743e-06	EDN1;FCER1G;SYK;CCL4L1;CCL20;PPBP;CXCL2;LGALS3;CCL7;CCL4;CCL3;CCL2;S100A12;CCL18;S100A9;S100A8;PF4
cellular response to oxygen-containing compound (GO:1901701)	39/323	9.64797e-09	2.71776e-06	PID1;INSIG1;AQP9;LY96;BCL10;CXCL2;ACTB;CAMKK2;RAP1B;SESN2;CASP1;ADNP2;SIRPA;ABL2;CCL2;FFAR2;IL36RN;CCR5;LYN;IL10;EGR1;IL36G;PPBP;TICAM1;SSTR2;TNFRSF1B;MMP9;IL6;CREB1;P2RX4;RRAGC;IL1B;TNIP3;RRAGD;ADAM9;LAMTOR1;CD68;PF4;CHMP5
granulocyte chemotaxis (GO:0071621)	17/73	1.16819e-08	3.05566e-06	EDN1;FCER1G;SYK;CCL4L1;CCL20;PPBP;CXCL2;LGALS3;CCL7;CCL4;CCL3;CCL2;S100A12;CCL18;S100A9;S100A8;PF4
platelet degranulation (GO:0002576)	22/125	2.23478e-08	5.45584e-06	CFD;LYN;APP;CD63;SPARC;SERPINA1;WDR1;ITGB3;ITGA2B;PLEK;ANXA5;F13A1;PPBP;LHFPL2;GTPBP2;CLU;THBS1;F8;PSAP;LY6G6F;FERMT3;PF4
neutrophil migration (GO:1990266)	17/77	2.75049e-08	6.29518e-06	EDN1;FCER1G;SYK;CCL4L1;CCL20;PPBP;CXCL2;LGALS3;CCL7;CCL4;CCL3;CCL2;S100A12;CCL18;S100A9;S100A8;PF4
positive regulation of podosome assembly (GO:0071803)	6/7	4.61652e-08	9.94453e-06	CSF2;FSCN1;ASAP1;CAPG;LCP1;TNF
cellular response to molecule of bacterial origin (GO:0071219)	20/115	1.18821e-07	2.41736e-05	IL10;LY96;IL36G;BCL10;PPBP;TICAM1;TNFRSF1B;CXCL2;IL6;IL1B;TNIP3;CASP1;SIRPA;ADAM9;CCL2;IL36RN;CCR5;CD68;CHMP5;PF4
monocyte chemotaxis (GO:0002548)	12/42	1.48014e-07	2.85278e-05	LGALS3;IL6;FLT1;CCL7;CCL4L1;CCL20;CCL4;CCL3;CCL2;S100A12;CCL18;IL6R
positive regulation of chemokine production (GO:0032722)	13/53	3.21627e-07	5.88899e-05	APP;EGR1;SYK;EIF2AK2;TNF;AIF1;ADAM17;IL6;IL1B;OAS3;HMOX1;FFAR2;IL6R
cellular response to chemical stress (GO:0062197)	18/101	3.46047e-07	6.0344e-05	PNPT1;SRXN1;NCF2;PYROXD1;TXNRD1;GSR;FOXO3;SOD2;AIF1;SERPINB6;PRDX1;SESN2;ADNP2;STX4;ATG7;HSPA1B;NFE2L2;HSPA1A
positive regulation of cell motility (GO:2000147)	28/221	4.3603e-07	7.25791e-05	FLT1;CSF1;SEMA3C;AIF1;THBS1;GPNMB;CCL7;PLAU;ITGAX;CCL3;STX4;MAP4K4;CCR1;EDN1;RDX;SOD2;F3;MMP9;FGR;MMP14;ADAM17;DAB2;IL1B;NUMB;ADAM9;FERMT2;FERMT3;HBEGF
regulation of cell migration (GO:0030334)	41/408	6.64574e-07	0.000104916	KANK1;FLT1;MCTP1;CSF1;SEMA3C;SRC;PTEN;FOXO3;AIF1;THBS1;FLCN;GPNMB;CCL7;PLAU;ITGAX;CCL3;CYP1B1;STX4;PHACTR1;PLXNC1;RFFL;MAP4K4;CCR1;EDN1;DUSP3;RDX;OSGIN1;SOD2;F3;MMP9;GTPBP4;FGR;MMP14;DAB2;ADAM17;IL1B;NUMB;ADAM9;FERMT2;FERMT3;HBEGF
positive regulation of intracellular signal transduction (GO:1902533)	50/546	6.87595e-07	0.000104916	APP;FLT1;RNF13;TRAF3IP2;TNF;FLCN;DHX58;CASP1;PRKCB;TICAM1;F3;EREG;FGR;RRAGC;IL23A;IL1B;RRAGD;PELI1;S100A4;TRIB3;S100A9;MET;TMEM106A;S100A8;HBEGF;CANT1;SRC;DDX21;BCL10;TXN;ATP2C1;THBS1;STYXL1;CCL4;CCL3;HMOX1;S100A12;LYN;TCF7L2;TNFSF14;EIF2AK2;IL6;CD4;P2RX4;RHEB;LAMTOR1;LTBR;PIK3AP1;FERMT2;LIMS1
response to interleukin-1 (GO:0070555)	16/86	8.44656e-07	0.000121803	APP;CCL4L1;IL1R1;SRC;CCL20;TAF9;IRAK3;MAPK13;CCL7;IRAK2;IL1B;CCL4;CCL3;SIRPA;CCL2;CCL18
positive regulation of cell migration (GO:0030335)	31/269	8.78595e-07	0.000121803	FLT1;CSF1;SEMA3C;SRC;AIF1;THBS1;GPNMB;CCL7;PLAU;ITGAX;CCL3;STX4;S100A11;MAP4K4;CCR1;EDN1;RDX;SOD2;F3;MMP9;FGR;MMP14;ADAM17;DAB2;IL1B;NUMB;ADAM9;ZP3;FERMT2;FERMT3;HBEGF
regulation of smooth muscle cell proliferation (GO:0048660)	12/49	9.31315e-07	0.000121803	TCF7L2;EDN1;PTGIR;IL6;ID2;HMOX1;PPARG;TNF;IL6R;AIF1;THBS1;EREG
response to hydrogen peroxide (GO:0042542)	12/49	9.31315e-07	0.000121803	TRPM2;IL6;PPIF;HBB;CYP1B1;SIRPA;ADAM9;HMOX1;HBA1;MAP3K5;MAPK13;NFE2L2
regulation of podosome assembly (GO:0071801)	6/10	1.23631e-06	0.000156116	CSF2;FSCN1;ASAP1;CAPG;LCP1;TNF
response to organic cyclic compound (GO:0014070)	13/60	1.48775e-06	0.000181605	GGT5;TIPARP;TNF;STRN3;TRPM2;KYNU;IL1B;CCL3;SPP1;CYP1A1;CYP1B1;CCL2;GGT1
cellular response to oxidative stress (GO:0034599)	19/125	2.06461e-06	0.00024389	PNPT1;SRXN1;NCF2;PYROXD1;TXNRD1;GSR;FOXO3;SOD2;MMP9;AIF1;CAMKK2;PRDX1;SESN2;ADNP2;HMOX1;STX4;HSPA1B;NFE2L2;HSPA1A
response to cytokine (GO:0034097)	21/150	2.39185e-06	0.000273718	IFITM3;GGT5;APP;PID1;IL1R1;SHMT2;SRC;MX2;TAF9;EIF2AK2;IRAK3;PTPN12;IL18BP;PLSCR1;IRAK2;KYNU;IL1B;CASP1;ADAM9;GGT1;IL6R
positive regulation of smooth muscle cell proliferation (GO:0048661)	11/46	3.41334e-06	0.000378777	IL10;EDN1;IL6;ID2;HMOX1;AIF1;THBS1;TNF;IL6R;MMP9;EREG
nitrogen compound transport (GO:0071705)	20/143	4.1982e-06	0.00045217	ARRDC4;SLC36A1;EDN1;AQP9;HBB;SLC3A2;SLC1A5;SLC7A11;SLC7A1;RCN3;SLC7A5;SLC7A7;CHMP1B;TOM1;CHMP2A;PPT1;SLC25A45;RHCG;SLC15A3;RAB7A
cellular response to tumor necrosis factor (GO:0071356)	24/194	4.35898e-06	0.000456073	PID1;TNFSF14;CCL20;CCL4L1;TNFRSF9;GBA;TRAF1;FOXO3;TNFRSF1B;TNF;DCSTAMP;PSMA6;ADAM17;PSMD7;CCL7;PSMD5;CCL4;CCL3;CCL2;LTBR;CCL18;TNFRSF21;LIMS1;NFE2L2
regulation of hemopoiesis (GO:1903706)	6/12	5.04389e-06	0.000513075	PURB;LGALS3;GFI1B;CSF2;MAFB;PRKCB
negative regulation of extrinsic apoptotic signaling pathway (GO:2001237)	14/80	8.57114e-06	0.000848311	TCF7L2;CSF2;SRC;IFI6;TNF;THBS1;LGALS3;IL1B;PEA15;HMOX1;RFFL;HSPA1B;HSPA1A;PF4
cellular response to chemokine (GO:1990869)	12/60	9.07518e-06	0.000874561	CCR1;CCL7;CCL4L1;DUSP1;CCL20;CCL4;CCL3;CCL2;PPBP;CCL18;CXCL2;PF4
regulation of neuroinflammatory response (GO:0150077)	7/19	9.43494e-06	0.000885916	IL6;DAGLA;IL1B;PTGS2;TNFRSF1B;MMP9;TNF
regulation of chemokine production (GO:0032642)	10/42	9.92587e-06	0.000907967	APP;EGR1;ADAM17;IL6;HMOX1;EIF2AK2;FFAR2;AIF1;TNF;IL6R
positive regulation of response to external stimulus (GO:0032103)	19/139	1.01657e-05	0.000907967	APP;LY96;TNF;PLA2G7;AIF1;THBS1;EREG;MAPK13;PLSCR1;IL23A;IL1B;DHX58;NINJ1;CCL3;S100A12;STX4;ZP3;S100A9;S100A8
regulated exocytosis (GO:0045055)	22/180	1.31162e-05	0.00113361	CFD;LYN;APP;CD63;SPARC;SERPINA1;WDR1;ITGB3;ITGA2B;PLEK;ANXA5;F13A1;PPBP;LHFPL2;GTPBP2;CLU;THBS1;F8;PSAP;LY6G6F;FERMT3;PF4
regulation of defense response (GO:0031347)	14/83	1.33111e-05	0.00113361	IL20;IL1R1;XIAP;PTGS2;FGR;PSMA6;LACC1;CASP5;BCL6;DHX58;CASP1;GGT1;PIK3AP1;MGLL
lipopolysaccharide-mediated signaling pathway (GO:0031663)	7/20	1.39686e-05	0.00113766	LYN;IL1B;CCL3;CCL2;BCL10;TICAM1;TNF
cellular response to interleukin-1 (GO:0071347)	20/155	1.43749e-05	0.00113766	EGR1;IL1RN;CCL4L1;IL1R1;CCL20;IRAK3;MAPK13;PSMA6;PSMD7;CCL7;PSMD5;IRAK2;IL1B;UBC;CCL4;PELI1;CCL3;SIRPA;CCL2;CCL18
positive regulation of NF-kappaB transcription factor activity (GO:0051092)	20/155	1.43749e-05	0.00113766	APP;PRKCB;EIF2AK2;IRAK3;BCL10;TRAF1;TICAM1;CLU;TNF;PSMA6;IL6;IRAK2;IL1B;UBC;FLOT1;S100A12;S100A9;S100A8;HSPA1B;HSPA1A
positive regulation of protein-containing complex assembly (GO:0031334)	17/118	1.46013e-05	0.00113766	CSF2;SYK;MMP1;SRC;PLEK;ASAP1;CAPG;CLU;TNF;RAP1B;CUL4A;LGALS3;FSCN1;CDC42EP2;LCP1;FNIP2;FERMT2
regulation of ERK1 and ERK2 cascade (GO:0070372)	26/238	1.71409e-05	0.00129185	APP;CCL4L1;C5AR1;PTEN;TNF;FLCN;RRAS;GPNMB;CCL7;CCL4;CCL3;SIRPA;CCL2;CCL18;PDE8A;SLAMF1;CCR1;LYN;DUSP3;SYK;CCL20;MARCO;CD4;IL1B;FERMT2;CD44
positive regulation of gene expression (GO:0010628)	42/482	1.78905e-05	0.00129185	APP;PID1;CSF2;CSF1;WBP2;PRKAG1;DDX21;GATA2;PLD1;CLU;TNF;THBS1;ACTB;C1QTNF1;ITGAX;CCL3;FLOT1;ITGB8;IL10;EGR1;IFNGR1;RDX;EIF2AK2;IL36G;INHBA;TICAM1;F3;EREG;BATF;FGR;PLSCR1;IL6;DNAJA4;ID2;IL1B;PRR16;ADTRP;HSPA1B;HSPA1A;LIMS1;PF4;NFE2L2
macrophage activation (GO:0042116)	9/36	1.80946e-05	0.00129185	APP;CD93;SYK;IFNGR1;C5AR1;AIF1;CLU;TNF;TMEM106A
positive regulation of nitric oxide metabolic process (GO:1904407)	8/28	1.83441e-05	0.00129185	EDN1;P2RX4;IL1B;HBB;PTGS2;CLU;TNF;TMEM106A
regulation of extrinsic apoptotic signaling pathway in absence of ligand (GO:2001239)	8/28	1.83441e-05	0.00129185	CSF2;IL1B;IFI6;INHBA;TNF;HSPA1B;HSPA1A;PF4
purinergic nucleotide receptor signaling pathway (GO:0035590)	7/21	2.01642e-05	0.00139323	C3;APP;P2RX4;IL1B;CASP1;ANO6;TXN
negative regulation of cysteine-type endopeptidase activity involved in apoptotic process (GO:0043154)	11/55	2.13713e-05	0.00144929	YWHAE;DNAJB6;SRC;PLAUR;IFI6;XIAP;RFFL;TNF;MMP9;THBS1;CD44
regulation of interleukin-6 production (GO:0032675)	16/110	2.29112e-05	0.00152547	IL10;APP;SYK;GBA;IRAK3;BCL10;TNF;AIF1;EREG;MAPK13;IL6;IL1B;SIRPA;IL6R;TMEM106A;SLAMF1
positive regulation of leukocyte migration (GO:0002687)	8/29	2.43665e-05	0.00156753	LGALS3;ADAM17;IL6;CSF1;ZP3;AIF1;TNF;IL6R
prostanoid biosynthetic process (GO:0046457)	6/15	2.4399e-05	0.00156753	EDN1;PNPLA8;TBXAS1;PLA2G4A;PTGS2;PTGS1
chemokine-mediated signaling pathway (GO:0070098)	11/56	2.55558e-05	0.00161354	CCR1;CCL7;CCL4L1;CCL20;CCL4;CCL3;CCL2;PPBP;CCL18;CXCL2;PF4
osteoclast differentiation (GO:0030316)	7/22	2.84617e-05	0.00176655	DCSTAMP;ANXA2;CSF1;OSTM1;SRC;SNX10;OSCAR
cellular response to organic cyclic compound (GO:0071407)	19/150	3.03751e-05	0.00182678	EGR1;TIPARP;INSIG1;AQP9;ADCY3;NR3C1;SSTR2;TNF;ACTB;RAP1B;TRPM2;P2RX4;IL1B;CYP1A1;CCL3;SPP1;CYP1B1;CCL2;ADTRP
icosanoid metabolic process (GO:0006690)	11/57	3.04297e-05	0.00182678	GGT5;DAGLA;PNPLA8;TBXAS1;CYP1B1;PLA2G4A;ALOX12;GGT1;PTGS2;MGLL;PTGS1
cellular response to interleukin-12 (GO:0071349)	10/48	3.47874e-05	0.0020547	RAP1B;IL10;SERPINB2;ANXA2;GSTO1;HNRNPF;SIRPA;TALDO1;LCP1;SOD2
protein transport (GO:0015031)	34/369	3.64546e-05	0.00211811	VPS29;STX12;RAB1A;VPS26A;CLU;ARL5B;CHMP1B;TBC1D30;TOM1;ATP6V1H;SNX9;STX4;ATP6V1E1;SNX8;ATP6V1F;ARRDC4;CTSA;PRKCB;TBC1D9;ARFGAP3;MCOLN1;EHD1;RAB32;RCN3;TBC1D2;RAB12;ADPRH;PPT1;CHMP2A;ATP6V1B2;PPARG;VAMP4;BLZF1;RAB7A
eosinophil chemotaxis (GO:0048245)	6/16	3.75962e-05	0.00211811	LGALS3;CCL7;CCL4L1;CCL4;CCL3;CCL2
eosinophil migration (GO:0072677)	6/16	3.75962e-05	0.00211811	LGALS3;CCL7;CCL4L1;CCL4;CCL3;CCL2
negative regulation of extrinsic apoptotic signaling pathway in absence of ligand (GO:2001240)	7/23	3.93756e-05	0.00215214	CSF2;IL1B;IFI6;TNF;HSPA1B;HSPA1A;PF4
negative regulation of signal transduction in absence of ligand (GO:1901099)	7/23	3.93756e-05	0.00215214	CSF2;IL1B;IFI6;TNF;HSPA1B;HSPA1A;PF4
negative regulation of blood coagulation (GO:0030195)	9/40	4.49185e-05	0.00238394	EDN1;F8;C1QTNF1;SERPINB2;PLAU;PLAUR;PLAT;ADTRP;F3
regulation of nitric oxide biosynthetic process (GO:0045428)	9/40	4.49185e-05	0.00238394	EDN1;P2RX4;IL1B;HBB;SIRPA;PTGS2;CLU;TNF;GLA
positive regulation of tumor necrosis factor superfamily cytokine production (GO:1903557)	13/81	4.63282e-05	0.00242363	APP;SYK;IFNGR1;LY96;BCL10;CLU;THBS1;IL6;IL23A;OAS3;CCL3;TMEM106A;PF4
amino acid transport (GO:0006865)	10/50	5.04786e-05	0.00260356	SLC36A1;SLC7A5;SLC7A7;SLC38A7;SLC38A6;SLC3A2;SLC7A11;SLC1A5;SLC25A45;SLC7A1
response to corticosteroid (GO:0031960)	5/11	5.8398e-05	0.00290977	IL10;IL1RN;IL6;ADAM9;TNF
pattern recognition receptor signaling pathway (GO:0002221)	11/61	5.87993e-05	0.00290977	FCN1;LACC1;IRAK2;UBC;LY96;FFAR2;BCL10;CLEC4E;S100A9;S100A8;CTSB
positive regulation of interleukin-8 production (GO:0032757)	11/61	5.87993e-05	0.00290977	FCN1;RAB1A;IL6;SYK;IL1B;FFAR2;BCL10;TNF;F3;HSPA1B;HSPA1A
Fc-gamma receptor signaling pathway (GO:0038094)	12/72	6.15853e-05	0.003007	ACTR3;FGR;LYN;CYFIP1;FCER1G;FCGR2A;SYK;SRC;ARPC4;ARPC5;ACTB;VAV2
response to molecule of bacterial origin (GO:0002237)	12/73	7.08096e-05	0.00341191	IL10;GGT5;ADAM17;IL6;IL1B;PELI1;LY96;IRAK3;GGT1;CXCL2;S100A9;S100A8
cellular response to amino acid starvation (GO:0034198)	12/74	8.12007e-05	0.00381227	FLCN;RRAGC;RHEB;SESN2;RRAGD;ATP6V1B2;ATP6V1H;EIF2AK2;LAMTOR1;ATP6V1E1;MAP3K5;ATP6V1F
Fc receptor mediated stimulatory signaling pathway (GO:0002431)	12/74	8.12007e-05	0.00381227	ACTR3;FGR;LYN;CYFIP1;FCER1G;FCGR2A;SYK;SRC;ARPC4;ARPC5;ACTB;VAV2
positive regulation of pri-miRNA transcription by RNA polymerase II (GO:1902895)	8/34	8.48933e-05	0.00393518	IL10;FOSL1;EGR1;PPARG;FOXO3;GATA2;NR3C1;TNF
response to tumor necrosis factor (GO:0034612)	15/110	8.75307e-05	0.00400672	GGT5;PID1;CCL4L1;CCL20;GBA;DCSTAMP;CCL7;CCL4;CCL3;ADAM9;CCL2;GGT1;CCL18;TNFRSF21;NFE2L2
positive regulation of defense response (GO:0031349)	14/98	8.95572e-05	0.00404887	APP;TNF;PLA2G7;EREG;MAPK13;PLSCR1;IL23A;IL1B;NINJ1;CCL3;S100A12;ZP3;S100A9;S100A8
integrin-mediated signaling pathway (GO:0007229)	12/75	9.28782e-05	0.00409783	FGR;DAB2;ITGB5;SYK;SRC;ITGB3;ITGA2B;PLEK;ITGB8;ADAM9;FERMT2;FERMT3
response to amino acid starvation (GO:1990928)	12/75	9.28782e-05	0.00409783	FLCN;RRAGC;RHEB;SESN2;RRAGD;ATP6V1B2;ATP6V1H;EIF2AK2;LAMTOR1;ATP6V1E1;MAP3K5;ATP6V1F
regulation of apoptotic process (GO:0042981)	55/742	9.5045e-05	0.00414351	TNFAIP8;CHM;CLU;TNF;FLCN;CASP1;CYP1B1;PIM3;PHLDA1;MAP3K5;CTSB;HTATIP2;IL10;ARHGEF11;PCID2;ANXA5;PLAUR;ANO6;MMP9;NME1;VAV2;DNAJC3;RNF144B;ARHGAP10;LATS2;PAX8;PPIF;CD44;PHLPP1;BCL2A1;SRC;DCUN1D3;TAF9;IFI6;XIAP;BCL10;FOXO3;THBS1;BAG3;UBC;TP53BP2;HS1BP3;ATG7;MAP4K4;CRADD;GADD45A;OSGIN1;ASNS;DAB2;GCLC;IL6;BCL6;PPT1;HSPA1B;HSPA1A
regulation of tumor necrosis factor production (GO:0032680)	16/124	0.000100934	0.00434848	IL10;APP;SYK;IFNGR1;LY96;IRAK3;CLU;THBS1;IL6;IL23A;OAS3;CCL3;SIRPA;TMEM106A;SLAMF1;PF4
negative regulation of immune response (GO:0050777)	20/178	0.000105702	0.00440982	GGT5;LYN;IL10;PTGIR;SYK;SRC;ADCY3;IRAK3;SAMSN1;FGR;LGALS3;ADAM17;IL6;ADCY9;CREB1;FCGR2A;ADORA2A;PRKAR2B;DHX58;GGT1
cellular response to hydrogen peroxide (GO:0070301)	8/35	0.000105865	0.00440982	TRPM2;IL6;PPIF;CYP1B1;SIRPA;MAP3K5;MAPK13;NFE2L2
regulation of T cell proliferation (GO:0042129)	12/76	0.000105971	0.00440982	IL10;LGALS3;IL6;PNP;GPNMB;IL23A;IL1B;TNFRSF1B;ZP3;AIF1;SLC7A1;TNFRSF21
regulation of protein phosphorylation (GO:0001932)	26/266	0.000113215	0.00458891	APP;PID1;ITGB3;PTEN;TNF;CAMKK2;C3;FLCN;GPNMB;SESN2;FLOT1;NPTN;SIRPA;PDE8A;FNIP2;LYN;PLAUR;MMP9;FGR;MARCO;ADAM17;DAB2;CD4;IL1B;ADTRP;ATF3
prostaglandin biosynthetic process (GO:0001516)	6/19	0.000113799	0.00458891	EDN1;PNPLA8;TBXAS1;PLA2G4A;PTGS2;PTGS1
regulation of natural killer cell chemotaxis (GO:2000501)	4/7	0.000114033	0.00458891	CCL7;CCL4;CCL3;CCL2
amino acid transmembrane transport (GO:0003333)	9/45	0.000119678	0.00466879	SLC36A1;SLC7A5;SLC7A7;SLC38A7;SLC38A6;SLC3A2;SLC7A11;SLC7A1;SLC25A13
positive regulation of chemotaxis (GO:0050921)	9/45	0.000119678	0.00466879	ADAM17;IL6;P2RX4;STX4;AIF1;THBS1;IL6R;F3;MET
positive regulation of tumor necrosis factor production (GO:0032760)	12/77	0.000120617	0.00466879	APP;IL6;SYK;IFNGR1;IL23A;OAS3;CCL3;LY96;CLU;THBS1;TMEM106A;PF4
positive regulation of nitric oxide biosynthetic process (GO:0045429)	7/27	0.000122393	0.00466879	EDN1;P2RX4;IL1B;HBB;PTGS2;CLU;TNF
response to glucocorticoid (GO:0051384)	7/27	0.000122393	0.00466879	IL10;IL1RN;IL6;ADAM9;NR3C1;SSTR2;TNF
positive regulation of inflammatory response (GO:0050729)	13/89	0.00012581	0.00474966	APP;TNF;PLA2G7;MAPK13;IL6;IL23A;IL1B;NINJ1;CCL3;S100A12;ZP3;S100A9;S100A8
positive regulation of phosphorylation (GO:0042327)	25/253	0.000128149	0.00478859	APP;VAC14;FLT1;ITGB3;BCL10;TNF;THBS1;CAMKK2;C3;FLCN;GPNMB;FLOT1;NPTN;PDE8A;LYN;PLAUR;MMP9;EREG;MARCO;ADAM17;DAB2;CD4;IL1B;ADTRP;MET
positive regulation of myeloid leukocyte differentiation (GO:0002763)	8/36	0.000130942	0.00483266	CCR1;DCSTAMP;CD4;CSF1;IL23A;ID2;TNF;PF4
response to lipid (GO:0033993)	15/114	0.000131968	0.00483266	GGT5;LY96;IRAK3;FOXO3;STRN3;ADAM17;IL1B;PELI1;SPP1;PPARG;TRIM16;GGT1;S100A9;S100A8;PCK2
interleukin-12-mediated signaling pathway (GO:0035722)	9/46	0.000143081	0.00518774	RAP1B;IL10;SERPINB2;ANXA2;GSTO1;HNRNPF;TALDO1;LCP1;SOD2
positive regulation of protein metabolic process (GO:0051247)	15/115	0.000145746	0.00523258	APP;RAB1A;CSF1;TIPARP;GBA;NEDD4L;BCL10;INHBA;CLU;TNF;IL23A;HECW2;IL1B;ATG7;RAB7A
negative regulation of hydrogen peroxide-induced cell death (GO:1903206)	5/13	0.000151189	0.00537528	IL10;TXN;MET;PDE8A;NFE2L2
innate immune response (GO:0045087)	28/302	0.000155564	0.00547766	IFITM3;CFD;FCN1;APP;SHMT2;NCF2;SRC;IFI6;BCL10;CFP;TREM1;C3;KYNU;DHX58;S100A12;PI3;LYN;SIGLEC15;FCER1G;SYK;RNASE2;TREML1;FGR;TTC4;CD300E;PPARG;PTX3;CLEC4E
negative regulation of inflammatory response (GO:0050728)	22/212	0.000158482	0.00552725	LYN;IL10;GGT5;PTGIR;SYK;TNFAIP6;SRC;SIGLEC10;GBA;ADCY3;TNFRSF1B;FGR;ADAM17;IL6;ADCY9;CREB1;FCGR2A;ADORA2A;PRKAR2B;SIRPA;PPARG;GGT1
arachidonic acid metabolic process (GO:0019369)	10/57	0.000160962	0.00556077	DAGLA;PNPLA8;TBXAS1;CYP1A1;CYP1B1;PLA2G4A;ALOX12;PTGS2;MGLL;PTGS1
regulation of myeloid cell differentiation (GO:0045637)	11/68	0.000163238	0.00558671	PURB;LYN;LGALS3;NFE2;CSF2;MAFB;PRKCB;ITGA2B;MYL9;THBS1;PF4
negative regulation of cellular component organization (GO:0051129)	12/80	0.00017541	0.00589314	LGALS3;MCTP1;DNAJB6;SRC;DNAJA4;GBA;RDX;IRAK3;CLU;TNF;HSPA1B;HSPA1A
response to interferon-gamma (GO:0034341)	12/80	0.00017541	0.00589314	IFITM3;CCL7;CCL4L1;CCL20;KYNU;CCL4;CASP1;CCL3;SIRPA;CCL2;CCL18;AIF1
positive regulation of macromolecule metabolic process (GO:0010604)	33/384	0.000178811	0.00595277	APP;CD63;PID1;CSF2;CSF1;GBA;PRKAG1;GATA2;CLU;TNF;C1QTNF1;ITGAX;CCL3;ITGB8;EGR1;ANXA2;IFNGR1;RDX;IL36G;INHBA;TICAM1;F3;PLSCR1;IL6;DNAJA4;ID2;IL1B;ADTRP;HSPA1B;HSPA1A;LIMS1;PF4;NFE2L2
positive regulation of protein modification process (GO:0031401)	22/214	0.000181448	0.00598616	LYN;APP;ITGB3;GBA;PLAUR;TXN;TNF;MMP9;CAMKK2;C3;MARCO;FLCN;ADAM17;DAB2;CD4;GPNMB;IL1B;FLOT1;NPTN;ADTRP;ATG7;PDE8A
cellular response to starvation (GO:0009267)	18/158	0.000193268	0.00631917	PRKAG1;ASNS;EIF2AK2;FOXO3;FLCN;MAP1LC3A;RRAGC;RHEB;SESN2;RRAGD;ATP6V1B2;ATP6V1H;LAMTOR1;ATP6V1E1;ATG7;MAP3K5;MFSD2A;ATP6V1F
regulation of interleukin-8 production (GO:0032677)	12/81	0.000197859	0.00641205	FCN1;IL10;RAB1A;IL6;SYK;IL1B;FFAR2;BCL10;TNF;F3;HSPA1B;HSPA1A
positive regulation of protein phosphorylation (GO:0001934)	32/371	0.000208478	0.0066969	APP;CSF1;SRC;ITGB3;PRKAG1;TXN;TNF;CAMKK2;C3;FLCN;GPNMB;FLOT1;NPTN;SNX9;IL6R;PDE8A;FNIP2;LYN;MAP2K3;PLAUR;INHBA;MMP9;EREG;MARCO;ADAM17;DAB2;IL6;CD4;IL1B;LCP2;ADTRP;CD44
positive regulation of DNA-binding transcription factor activity (GO:0051091)	24/246	0.000210385	0.0066994	IL10;APP;EDN1;PRKCB;PTEN;EIF2AK2;IRAK3;BCL10;TRAF1;TICAM1;CLU;TNF;PSMA6;IL6;IRAK2;IL1B;UBC;FLOT1;S100A12;PPARG;S100A9;HSPA1B;S100A8;HSPA1A
positive regulation of tyrosine phosphorylation of STAT protein (GO:0042531)	10/59	0.000216438	0.00683274	LYN;SOCS3;IL6;CSF2;IL20;IL23A;CLCF1;HES1;TNF;IL6R
leukocyte aggregation (GO:0070486)	4/8	0.000220165	0.00689097	IL1B;S100A9;CD44;S100A8
regulation of GTPase activity (GO:0043087)	20/189	0.000238973	0.00726542	CCL4L1;CCL20;RDX;ADAP1;GPR137B;VAV2;FLCN;TBC1D2;CCL7;TBC1D30;TBC1D7;CCL4;CCL3;CCL2;SNX9;PLXNC1;CCL18;FERMT2;MAP4K4;LIMS1
Fc-gamma receptor signaling pathway involved in phagocytosis (GO:0038096)	11/71	0.000242048	0.00726542	ACTR3;FGR;LYN;CYFIP1;FCGR2A;SYK;SRC;ARPC4;ARPC5;ACTB;VAV2
myeloid leukocyte differentiation (GO:0002573)	11/71	0.000242048	0.00726542	DCSTAMP;CD4;CSF2;CSF1;OSTM1;MT1G;SNX10;PPARG;MMP9;OSCAR;BATF
regulation of G1/S transition of mitotic cell cycle (GO:2000045)	11/71	0.000242048	0.00726542	ADAM17;CDKN2B;GFI1B;GPNMB;DCUN1D3;ID2;RDX;PTEN;UBE2E2;CCL2;AIF1
response to metal ion (GO:0010038)	11/71	0.000242048	0.00726542	PLSCR1;PEF1;SLC30A5;MTF1;AQP9;SLC11A2;ADAM9;NEDD4L;MT1X;THBS1;SLC25A13
cellular response to interferon-gamma (GO:0071346)	15/121	0.000257647	0.00767076	CCL4L1;IFNGR1;CCL20;IFNGR2;PTAFR;AIF1;CCL7;OAS3;CCL4;CASP1;CCL3;SIRPA;CCL2;CCL18;CD44
microglial cell activation (GO:0001774)	6/22	0.000279661	0.00806393	APP;IFNGR1;C5AR1;AIF1;CLU;TNF
negative regulation of B cell activation (GO:0050869)	6/22	0.000279661	0.00806393	IL10;LYN;ID2;INHBA;SAMSN1;TNFRSF21
regulation of membrane protein ectodomain proteolysis (GO:0051043)	6/22	0.000279661	0.00806393	IL10;IL1B;ADAM9;SNX9;TNFRSF1B;TNF
regulation of platelet activation (GO:0010543)	6/22	0.000279661	0.00806393	LYN;FCER1G;C1QTNF1;SYK;PLEK;PLA2G4A
positive regulation of hydrolase activity (GO:0051345)	17/149	0.000283002	0.00809652	CCL4L1;CCL20;RCN3;FLCN;TBC1D2;CCL7;TBC1D30;PSAP;TBC1D7;CCL4;CCL3;CCL2;SNX9;CCL18;FERMT2;MAP4K4;LIMS1
negative regulation of inflammatory response to antigenic stimulus (GO:0002862)	16/136	0.000298454	0.0084724	GGT5;LYN;IL10;PTGIR;SYK;SRC;ADCY3;FGR;ADAM17;IL6;ADCY9;CREB1;FCGR2A;ADORA2A;PRKAR2B;GGT1
negative regulation of cellular process (GO:0048523)	43/566	0.000322174	0.00896119	APP;ADAMDEC1;DCUN1D3;PTEN;CLU;FLCN;GPNMB;SERTAD2;FTH1;SESN2;TP53BP2;ADNP2;CYP1B1;SIRPA;PLXNC1;PDE8A;S100A11;LYN;IL10;CDKN2B;DUSP1;ITGA1;OSGIN1;EIF2AK2;INHBA;TNFRSF1B;SSTR2;SOD2;GTPBP4;EREG;NME1;DCSTAMP;PLSCR1;IL6;BCL6;IL1B;PPT1;CHMP2A;ZP3;FERMT2;HSPA1B;TNFRSF21;HSPA1A
regulation of inflammatory response to antigenic stimulus (GO:0002861)	16/137	0.000324506	0.00896119	GGT5;LYN;IL10;PTGIR;SYK;SRC;ADCY3;FGR;ADAM17;IL6;ADCY9;CREB1;FCGR2A;ADORA2A;PRKAR2B;GGT1
positive regulation of acute inflammatory response (GO:0002675)	5/15	0.000327908	0.00896119	IL6;IL1B;FFAR2;PTGS2;TNF
positive regulation of heterotypic cell-cell adhesion (GO:0034116)	5/15	0.000327908	0.00896119	IL10;IL1B;FLOT1;TNF;CD44
positive regulation of membrane protein ectodomain proteolysis (GO:0051044)	5/15	0.000327908	0.00896119	IL1B;ADAM9;SNX9;TNFRSF1B;TNF
positive regulation of endothelial cell migration (GO:0010595)	12/86	0.000350442	0.00950605	MAP2K3;NRP2;EDN1;ADAM17;SPARC;P2RX4;RRAS;ITGB3;GATA2;MET;RIN2;THBS1
regulation of mononuclear cell migration (GO:0071675)	6/23	0.000364468	0.00981384	LYN;LGALS3;CSF1;AIF1;THBS1;TNF
cellular response to reactive oxygen species (GO:0034614)	10/63	0.000376143	0.00998143	TRPM2;IL6;PPIF;CYP1B1;SIRPA;MMP9;MAP3K5;CAMKK2;MAPK13;NFE2L2
organonitrogen compound catabolic process (GO:1901565)	10/63	0.000376143	0.00998143	GNPDA1;PNPLA8;PPT1;PLA2G4A;TPP1;NPL;USE1;RENBP;CYP3A5;PLA2G7
positive regulation of tumor necrosis factor-mediated signaling pathway (GO:1903265)	4/9	0.000382586	0.0100074	ADAM17;CASP1;HSPA1B;HSPA1A
regulation of glial cell proliferation (GO:0060251)	4/9	0.000382586	0.0100074	IL6;IL1B;HES1;TNF
regulation of extrinsic apoptotic signaling pathway (GO:2001236)	10/64	0.000428612	0.0111318	LGALS3;TCF7L2;SRC;G0S2;STX4;TRAF1;BCL10;LTBR;TNF;THBS1
positive regulation of MAPK cascade (GO:0043410)	25/274	0.000436111	0.0112141	APP;FLT1;CCL4L1;C5AR1;TNF;GPNMB;CCL7;CCL4;CCL3;S100A12;CCL2;CCL18;PDE8A;SLAMF1;CCR1;EDN1;CCL20;EIF2AK2;MARCO;IL6;CD4;LAMTOR1;FERMT2;CD44;TMEM106A
negative regulation of cysteine-type endopeptidase activity (GO:2000117)	9/53	0.000437909	0.0112141	YWHAE;PCID2;DNAJB6;SRC;IFI6;XIAP;TNF;THBS1;CD44
positive regulation of interleukin-6 production (GO:0032755)	11/76	0.0004441	0.0112937	APP;IL6;SYK;IL1B;BCL10;TNF;IL6R;AIF1;TMEM106A;EREG;MAPK13
positive regulation of cellular component organization (GO:0051130)	14/114	0.000450574	0.0113598	PPP1R15A;SYK;MMP1;GBA;NEDD4L;ASAP1;CLU;TNF;LGALS3;DAB2;FLOT1;CDC42EP2;PLEKHM2;FNIP2
defense response to fungus (GO:0050832)	6/24	0.000468124	0.0113598	S100A12;IL36RN;BCL10;CLEC4E;S100A9;S100A8
immune response-activating cell surface receptor signaling pathway (GO:0002429)	6/24	0.000468124	0.0113598	LYN;FCER1G;C5AR1;FPR1;SH2B2;SPG21
protein kinase B signaling (GO:0043491)	6/24	0.000468124	0.0113598	IL1B;PTEN;CCL3;CCL2;ADTRP;TNF
regulation of cell size (GO:0008361)	6/24	0.000468124	0.0113598	EDN1;PLEK;RDX;PTEN;PRR16;VAV2
regulation of cytokine production involved in immune response (GO:0002718)	6/24	0.000468124	0.0113598	IL10;LACC1;SLC7A5;FFAR2;TNFRSF1B;TNF
negative regulation of smooth muscle cell proliferation (GO:0048662)	7/33	0.000468415	0.0113598	IL10;PTGIR;PTEN;HMOX1;PPARG;SOD2;AIF1
regulation of cysteine-type endopeptidase activity involved in apoptotic process (GO:0043281)	12/89	0.000482791	0.0116315	YWHAE;SYK;DNAJB6;SRC;CASP1;IFI6;XIAP;BCL10;TNF;THBS1;CD44;MAP3K5
positive regulation of leukocyte chemotaxis (GO:0002690)	9/54	0.00050541	0.0120968	CCR1;ADAM17;IL6;CSF1;ANO6;IL6R;AIF1;PLA2G7;THBS1
regulation of autophagy (GO:0010506)	22/231	0.000528508	0.0125675	CTSA;IL10;VPS29;GBA;PRKAG1;VPS26A;TICAM1;FOXO3;GPR137B;FLCN;DRAM1;RRAGC;RHEB;RRAGD;PSAP;ATP6V1B2;ABL2;ATP6V1H;TRIB3;LAMTOR1;ATP6V1E1;MET
positive regulation of binding (GO:0051099)	12/90	0.000535334	0.0126477	APP;TCF7L2;FLOT1;PLAUR;PPARG;TRIB3;HES1;TXN;MMP9;MET;MARK3;NME1
positive regulation of ERK1 and ERK2 cascade (GO:0070374)	18/172	0.000548492	0.0128725	CCR1;APP;CCL4L1;CCL20;C5AR1;TNF;MARCO;CD4;CCL7;GPNMB;CCL4;CCL3;CCL2;CCL18;PDE8A;FERMT2;CD44;SLAMF1
cellular component disassembly (GO:0022411)	10/66	0.000551878	0.0128725	DYRK3;MMP14;MMP1;FLOT1;MMP19;CAPG;LCP1;MMP9;MMP10;CD44
regulation of response to external stimulus (GO:0032101)	15/130	0.000561027	0.013003	IL20;IL1R1;XIAP;PTGS2;FGR;LACC1;PSMA6;P2RX4;BCL6;CASP5;DHX58;CASP1;GGT1;PIK3AP1;MGLL
regulation of cell adhesion mediated by integrin (GO:0033628)	7/34	0.000567847	0.0130783	LYN;SYK;PLAU;CYP1B1;ADAM9;ADA;FERMT3
toll-like receptor signaling pathway (GO:0002224)	12/91	0.000592601	0.0134964	IRAK2;TNIP3;UBC;UBE2D1;LY96;IRAK3;BCL10;TICAM1;PIK3AP1;S100A9;S100A8;CTSB
regulation of heterotypic cell-cell adhesion (GO:0034114)	6/25	0.00059337	0.0134964	IL10;IL1RN;IL1B;FLOT1;TNF;CD44
negative regulation of inclusion body assembly (GO:0090084)	4/10	0.000615616	0.013916	DNAJB6;DNAJA4;HSPA1B;HSPA1A
regulation of pri-miRNA transcription by RNA polymerase II (GO:1902893)	8/45	0.000658947	0.0148041	IL10;FOSL1;EGR1;PPARG;FOXO3;GATA2;NR3C1;TNF
negative regulation of programmed cell death (GO:0043069)	31/381	0.000701662	0.0156049	TNFAIP8;BCL2A1;SRC;TAF9;IFI6;XIAP;THBS1;BAG3;UBC;PIM3;HTATIP2;MAP4K4;IL10;PCID2;ANXA5;PLAUR;ASNS;MMP9;DNAJC3;RNF144B;ARHGAP10;DAB2;GCLC;IL6;PPT1;PPIF;MET;CD44;HSPA1B;RAB7A;HSPA1A
regulation of tyrosine phosphorylation of STAT protein (GO:0042509)	10/68	0.000703114	0.0156049	LYN;SOCS3;IL6;CSF2;IL20;IL23A;CLCF1;HES1;TNF;IL6R
regulation of monocyte chemotaxis (GO:0090025)	6/26	0.000743123	0.0161956	CCR1;LYN;DUSP1;ANO6;AIF1;PLA2G7
negative regulation of apoptotic process (GO:0043066)	37/485	0.000760394	0.0161956	YWHAE;TNFAIP8;BCL2A1;SRC;TAF9;IFI6;XIAP;ALOX12;TNF;THBS1;DNAJB6;BAG3;UBC;CCL2;PIM3;HTATIP2;MAP4K4;IL10;PCID2;ANXA5;PLAUR;ASNS;SOD2;MMP9;DNAJC3;RNF144B;ARHGAP10;DAB2;GCLC;IL6;PTRH2;CLCF1;PPT1;PPIF;HSPA1B;CD44;HSPA1A
carboxylic acid transport (GO:0046942)	9/57	0.000760781	0.0161956	SLC36A1;SLC7A5;AQP9;PSAP;SLC16A6;SLC38A6;SLC3A2;SLC1A5;SLC7A1
chronic inflammatory response (GO:0002544)	3/5	0.000778378	0.0161956	S100A9;THBS1;TNF
negative regulation of vascular endothelial cell proliferation (GO:1905563)	3/5	0.000778378	0.0161956	FLT1;CCL2;PPARG
positive regulation of glial cell proliferation (GO:0060252)	3/5	0.000778378	0.0161956	IL6;IL1B;TNF
positive regulation of heat generation (GO:0031652)	3/5	0.000778378	0.0161956	IL1B;PTGS2;TNF
positive regulation of natural killer cell chemotaxis (GO:2000503)	3/5	0.000778378	0.0161956	CCL7;CCL4;CCL3
positive regulation of nucleotide-binding oligomerization domain containing signaling pathway (GO:0070426)	3/5	0.000778378	0.0161956	SLC15A3;HSPA1B;HSPA1A
positive regulation of vascular associated smooth muscle cell apoptotic process (GO:1905461)	3/5	0.000778378	0.0161956	E2F3;PPARG;SOD2
regulation of fever generation (GO:0031620)	3/5	0.000778378	0.0161956	IL1B;PTGS2;TNF
negative regulation of cell death (GO:0060548)	12/94	0.00079612	0.0164711	CSF1;GPNMB;GBA;CHMP2A;ADNP2;NENF;TNFRSF1B;CLU;PDE8A;FERMT2;HSPA1B;HSPA1A
cellular response to heat (GO:0034605)	7/36	0.000816682	0.0167078	YWHAE;BAG3;HSPA6;HMOX1;THBS1;HSPA1B;HSPA1A
regulation of osteoclast differentiation (GO:0045670)	7/36	0.000816682	0.0167078	CCR1;MAFB;CSF1;IL23A;CCL3;TNF;GPR137B
negative regulation of Rho protein signal transduction (GO:0035024)	5/18	0.000838676	0.0169681	KANK1;FLCN;ABL2;TNFAIP1;MET
regulation of vascular endothelial cell proliferation (GO:1905562)	5/18	0.000838676	0.0169681	ADAM17;FLT1;CCL2;SIRT6;PPARG
regulation of intracellular signal transduction (GO:1902531)	34/437	0.00087361	0.0175771	PHLPP1;GBA;TAF9;PRKAG1;PTEN;XIAP;RPF2;TNF;STYXL1;ARHGAP21;FLCN;RRAS;PRKAR2B;PPP1R13L;RBBP8;TP53BP2;RFFL;IER3;BANP;MAP4K4;LYN;ARHGEF11;TAF13;ATP6AP2;TRAF1;VAV2;RCN3;ARHGAP10;RRAGC;IL1B;MDM2;TRIP10;RHOU;RHOQ
regulation of immune response (GO:0050776)	18/179	0.000878374	0.0175771	LYN;SIGLEC9;SYK;GPR108;XIAP;PILRA;LILRA1;TREM1;OSCAR;C3;TREML1;FGR;PLSCR1;FCGR2A;BCL6;DHX58;CD300E;SLAMF7
regulation of cytokine production (GO:0001817)	16/150	0.00088798	0.0176727	LYN;IL10;EIF2AK2;ATP2B1;TNFRSF1B;TNF;HDAC9;EREG;BATF;FGR;IL6;BCL6;GPNMB;FLOT1;NPTN;SIRPA
positive regulation of mitotic cell cycle (GO:0045931)	6/27	0.000920475	0.0180974	APP;DUSP3;EIF4EBP1;MDM2;ASNS;HES1
regulation of epidermal growth factor-activated receptor activity (GO:0007176)	6/27	0.000920475	0.0180974	APP;ADAM17;GPRC5A;CHMP6;EREG;HBEGF
glutathione biosynthetic process (GO:0006750)	4/11	0.000934028	0.0180974	GCLC;CHAC1;GCLM;GGT1
positive regulation of integrin activation (GO:0033625)	4/11	0.000934028	0.0180974	RAP1B;SRC;PLEK;FERMT2
regulation of inclusion body assembly (GO:0090083)	4/11	0.000934028	0.0180974	DNAJB6;DNAJA4;HSPA1B;HSPA1A
long-chain fatty acid metabolic process (GO:0001676)	11/83	0.00094915	0.0182936	DAGLA;PNPLA8;CYP1A1;CYP1B1;ACSL5;PLA2G4A;ACSL4;ALOX12;ADTRP;PTGS2;MGLL
phagosome maturation (GO:0090382)	7/37	0.000969739	0.0184958	RAB32;ATP6V1B2;ATP6V1H;ATP6V1E1;MCOLN1;ATP6V1F;RAB7A
positive regulation of calcium ion transport (GO:0051928)	7/37	0.000969739	0.0184958	CCR1;LGALS3;P2RX4;CCL4;CCL3;CCL2;ATP2B1
membrane organization (GO:0061024)	22/242	0.000983767	0.0186661	ACTR3;MX2;M6PR;ARPC4;ARPC5;ATP2C1;ACTB;EREG;DCSTAMP;DAB2;CD4;NPC1;CHMP1B;UBC;PPT1;TRIP10;CHMP2A;SNX9;VAMP4;CHMP6;HBEGF;CHMP5
positive regulation of blood vessel endothelial cell migration (GO:0043536)	8/48	0.00102782	0.0194015	MAP2K3;ADAM17;P2RX4;HMOX1;GATA2;PTGS2;HDAC9;THBS1
cellular protein modification process (GO:0006464)	66/1025	0.00104245	0.0195766	APP;DYRK3;SERPINA1;CSF1;PRKAG1;PTEN;F13A1;AATK;CHM;PLAT;PSMD7;PSMD5;PIM3;MAP3K5;PDK1;SYK;WSB2;DUSP1;PRKCB;UBE2E1;UBE2E2;SIRT6;IRAK3;CKAP4;KCTD7;DNAJC3;FGR;PSMA6;RCN1;CREB1;LATS2;NPC1;B3GNT5;ADPRH;RAB1A;CSTA;SDC2;DCUN1D3;COPS7A;THBS1;CAMKK2;C3;SOCS3;SPP1;CCL2;ABL2;MGAT1;ST3GAL6;PI3;MAPK6;ATG7;FNIP2;MARK3;MAP4K4;LYN;TIPARP;PMM2;TMEM132A;EIF2AK2;PTPN12;FBXO30;CUL4A;SPSB1;IL6;UBLCP1;CDK14
regulation of glucose transmembrane transport (GO:0010827)	5/19	0.00109756	0.0204024	RTN2;C3;PRKCB;IL1B;TRIB3
regulation of mitotic spindle assembly (GO:1901673)	5/19	0.00109756	0.0204024	CHMP1B;CHMP2A;HSPA1B;CHMP5;HSPA1A
negative regulation of intracellular signal transduction (GO:1902532)	19/198	0.00112616	0.0207699	LYN;MAP2K3;DUSP3;PHLPP1;DUSP1;SRC;PLEK;PTEN;PLAUR;MMP9;THBS1;FLCN;TNIP3;TBC1D7;PPIF;MDM2;TRIB3;RFFL;MARK3
cellular response to interleukin-6 (GO:0071354)	6/28	0.00112868	0.0207699	SOCS3;IL6;PID1;SRC;ST3GAL6;IL6R
positive regulation of production of molecular mediator of immune response (GO:0002702)	7/38	0.00114449	0.0209556	IL10;LACC1;SLC7A5;IL6;CLCF1;FFAR2;STX4
positive regulation of protein catabolic process (GO:0045732)	11/85	0.00115933	0.0211218	TIPARP;HECW2;IL1B;RDX;ADAM9;NEDD4L;SNX9;TNFRSF1B;TNF;ATG7;RAB7A
cellular response to mechanical stimulus (GO:0071260)	8/49	0.00118207	0.0214294	CASP5;CRADD;TNFSF14;GADD45A;IL1B;CASP1;BCL10;LTBR
negative regulation of growth (GO:0045926)	14/126	0.00122734	0.0221405	PNPT1;DCUN1D3;OSGIN1;MT1X;INHBA;FLCN;DCSTAMP;BCL6;SERTAD2;SESN2;PPT1;MT1G;HSPA1B;HSPA1A
negative regulation of glucose transmembrane transport (GO:0010829)	4/12	0.00135279	0.0238169	PID1;PRKCB;IL1B;PEA15
nonribosomal peptide biosynthetic process (GO:0019184)	4/12	0.00135279	0.0238169	GCLC;CHAC1;GCLM;GGT1
positive regulation of neuroinflammatory response (GO:0150078)	4/12	0.00135279	0.0238169	IL6;IL1B;CCL3;TNF
regulation of astrocyte differentiation (GO:0048710)	4/12	0.00135279	0.0238169	IL6;CLCF1;ID2;HES1
regulation of keratinocyte migration (GO:0051547)	4/12	0.00135279	0.0238169	PTEN;ADAM9;MMP9;MAP4K4
positive regulation of extrinsic apoptotic signaling pathway (GO:2001238)	6/29	0.00137112	0.0240242	G0S2;BCL10;INHBA;LTBR;THBS1;TNF
cellular modified amino acid biosynthetic process (GO:0042398)	5/20	0.00141122	0.0243769	GCLC;PLSCR1;CHAC1;GCLM;GGT1
positive regulation of nitrogen compound metabolic process (GO:0051173)	5/20	0.00141122	0.0243769	APP;PAX8;GBA;TNF;TMEM106A
protein targeting to lysosome (GO:0006622)	5/20	0.00141122	0.0243769	ZFYVE16;SNX16;M6PR;CLU;RAB7A
cellular heat acclimation (GO:0070370)	3/6	0.00150613	0.0251847	HSPA6;HSPA1B;HSPA1A
heat acclimation (GO:0010286)	3/6	0.00150613	0.0251847	HSPA6;HSPA1B;HSPA1A
N-acetylneuraminate catabolic process (GO:0019262)	3/6	0.00150613	0.0251847	GNPDA1;NPL;RENBP
positive regulation of extrinsic apoptotic signaling pathway via death domain receptors (GO:1902043)	3/6	0.00150613	0.0251847	PTEN;THBS1;ATF3
positive regulation of fever generation (GO:0031622)	3/6	0.00150613	0.0251847	IL1B;PTGS2;TNF
positive regulation of microglial cell migration (GO:1904141)	3/6	0.00150613	0.0251847	P2RX4;CSF1;CCL3
regulation of nucleotide-binding oligomerization domain containing 2 signaling pathway (GO:0070432)	3/6	0.00150613	0.0251847	SLC15A3;HSPA1B;HSPA1A
negative regulation of transport (GO:0051051)	8/51	0.0015457	0.0257289	LGALS3;YRDC;PLSCR1;MCTP1;ITGB3;PTEN;SIRPA;RAB7A
lymphocyte migration (GO:0072676)	7/40	0.00156739	0.0258549	CCL7;CCL4L1;CCL20;CCL4;CCL3;CCL2;CCL18
response to organonitrogen compound (GO:0010243)	7/40	0.00156739	0.0258549	RCN3;TRPM2;IL6;RRAGC;KYNU;IRAK3;RNF185
intrinsic apoptotic signaling pathway (GO:0097193)	12/102	0.00163973	0.0268067	PPP1R15A;CUL4A;BCL2A1;TP53BP2;IFI6;CYP1B1;TRIB3;CHAC1;TNFRSF1B;FNIP2;MAP3K5;PDK1
positive regulation of vasculature development (GO:1904018)	12/102	0.00163973	0.0268067	FLT1;RRAS;PRKCB;IL1B;NINJ1;ITGAX;CYP1B1;HMOX1;ITGB8;GATA2;F3;THBS1
maintenance of blood-brain barrier (GO:0035633)	6/30	0.00165135	0.0268766	IL6;LAMA2;ESAM;ACTB;MFSD2A;TJP2
positive regulation of angiogenesis (GO:0045766)	13/116	0.00167258	0.0271018	FLT1;PRKCB;SIRT6;GATA2;F3;THBS1;RRAS;IL1B;NINJ1;ITGAX;CYP1B1;HMOX1;ITGB8
negative regulation of intrinsic apoptotic signaling pathway (GO:2001243)	9/64	0.00177478	0.0286311	SRC;PLAUR;PPIF;MDM2;SOD2;CLU;MMP9;HSPA1A;NFE2L2
transmembrane receptor protein tyrosine kinase signaling pathway (GO:0007169)	31/404	0.00179527	0.0288345	CYFIP1;NRP2;FLT1;CSF1;NCF2;SRC;ITGB3;SDC2;PLAT;ACTB;NAMPT;ATP6V1H;ATP6V1E1;SH2B2;MPZL1;ATP6V1F;LYN;ACTR3;SYK;ARPC4;ARPC5;GTF2F2;MMP9;VAV2;FGR;CD4;HNRNPF;ATP6V1B2;LCP2;MET;RHOQ
entry into host (GO:0044409)	4/13	0.00188684	0.0298659	CD4;SRC;CCR5;MET
purine-containing compound salvage (GO:0043101)	4/13	0.00188684	0.0298659	DGUOK;PNP;AMPD3;ADA
regulation of homotypic cell-cell adhesion (GO:0034110)	4/13	0.00188684	0.0298659	LYN;SYK;RDX;PLAUR
regulation of protein kinase B signaling (GO:0051896)	19/207	0.00189211	0.0298659	TCF7L2;PHLPP1;SRC;PTEN;TXN;F3;TNF;THBS1;EREG;RCN3;FLCN;P2RX4;RRAS;CCL3;TRIB3;PIK3AP1;MET;FERMT2;HBEGF
negative regulation of interleukin-6 production (GO:0032715)	6/31	0.001973	0.0306149	IL10;GBA;SIRPA;IRAK3;TNF;SLAMF1
positive regulation of mononuclear cell migration (GO:0071677)	6/31	0.001973	0.0306149	CCR1;LGALS3;ANO6;AIF1;PLA2G7;TNF
positive regulation of ubiquitin-protein transferase activity (GO:0051443)	6/31	0.001973	0.0306149	ARRDC4;RAB1A;DCUN1D3;GORASP1;PTEN;TRIB3
prostaglandin metabolic process (GO:0006693)	6/31	0.001973	0.0306149	EDN1;PNPLA8;TBXAS1;PLA2G4A;PTGS2;PTGS1
positive regulation of phagocytosis (GO:0050766)	8/53	0.00199269	0.0307901	C3;FCER1G;IL1B;SIRPA;CCL2;ANO6;GATA2;TNF
positive regulation of transport (GO:0051050)	11/91	0.00203033	0.0312397	DAB2;FCER1G;ANXA2;IL1B;FLOT1;SIRPA;NEDD4L;GATA2;TNF;ACTB;KCTD7
negative regulation of apoptotic signaling pathway (GO:2001234)	10/78	0.00205719	0.0315206	LGALS3;TCF7L2;SRC;PLAUR;PPIF;CLU;TNF;MMP9;THBS1;HSPA1A
extracellular matrix disassembly (GO:0022617)	9/66	0.00220751	0.0335432	MMP14;MMP1;FLOT1;MMP19;CAPG;LCP1;MMP9;MMP10;CD44
positive regulation of T cell proliferation (GO:0042102)	9/66	0.00220751	0.0335432	IL6;PNP;SYK;IL23A;IL1B;EBI3;ZP3;AIF1;SLC7A1
positive regulation of cellular component biogenesis (GO:0044089)	11/92	0.00221711	0.0335498	LGALS3;SYK;MMP1;PLEK;FLOT1;CDC42EP2;CHMP2A;CLU;TNF;FNIP2;RAB7A
positive regulation of proteasomal ubiquitin-dependent protein catabolic process (GO:0032436)	10/79	0.00226514	0.0341356	RNF144B;DAB2;MDM2;RAD23A;SIRT6;TRIB3;CLU;HSPA1B;HSPA1A;NFE2L2
positive regulation of receptor signaling pathway via STAT (GO:1904894)	6/32	0.00233984	0.0351167	IL10;IL6;CYP1B1;HES1;TNF;CRLF2
regulation of blood vessel endothelial cell migration (GO:0043535)	8/55	0.00253563	0.0366327	MAP2K3;ADAM17;P2RX4;GADD45A;PPARG;GATA2;TNF;THBS1
amino sugar catabolic process (GO:0046348)	3/7	0.00255021	0.0366327	GNPDA1;NPL;RENBP
complement activation, alternative pathway (GO:0006957)	3/7	0.00255021	0.0366327	C3;CFD;CFP
glial cell migration (GO:0008347)	3/7	0.00255021	0.0366327	P2RX4;CCL3;CCL2
glutathione catabolic process (GO:0006751)	3/7	0.00255021	0.0366327	GGT5;CHAC1;GGT1
positive regulation of gliogenesis (GO:0014015)	3/7	0.00255021	0.0366327	IL6;IL1B;TNF
regulation of fat cell proliferation (GO:0070344)	3/7	0.00255021	0.0366327	PID1;E2F3;GATA2
regulation of microglial cell migration (GO:1904139)	3/7	0.00255021	0.0366327	P2RX4;CSF1;CCL3
regulation of vascular associated smooth muscle cell apoptotic process (GO:1905459)	3/7	0.00255021	0.0366327	E2F3;PPARG;SOD2
myeloid dendritic cell activation (GO:0001773)	4/14	0.00255088	0.0366327	DCSTAMP;CSF2;BATF;SLAMF1
negative regulation of interleukin-12 production (GO:0032695)	4/14	0.00255088	0.0366327	IL10;IRAK3;THBS1;SLAMF1
negative regulation of cell population proliferation (GO:0008285)	29/379	0.00258329	0.0369532	APP;PTEN;GATA2;AIF1;FLCN;GPNMB;FTH1;CYP1B1;HMOX1;E2F3;HES1;S100A11;LYN;IL10;CDKN2B;PTGIR;ITGA1;EIF2AK2;INHBA;SSTR2;SOD2;GTPBP4;EREG;NME1;IL6;IL1B;PPARG;HSPA1B;HSPA1A
interleukin-1-mediated signaling pathway (GO:0070498)	11/94	0.00263248	0.0373649	PSMA6;EGR1;IL1RN;PSMD7;PSMD5;IL1R1;IRAK2;IL1B;UBC;PELI1;IRAK3
positive regulation of epithelial cell migration (GO:0010634)	11/94	0.00263248	0.0373649	NRP2;EDN1;SPARC;RRAS;SRC;ITGB3;ADAM9;MMP9;RIN2;THBS1;MAP4K4
negative regulation of cytokine production (GO:0001818)	17/182	0.00266503	0.0376809	IL10;GBA;IRAK3;INHBA;ATP2B1;TNF;HDAC9;THBS1;IL6;GPNMB;IL23A;DHX58;NPTN;SIRPA;IL36RN;TNFRSF21;SLAMF1
negative regulation of phosphoprotein phosphatase activity (GO:0032515)	5/23	0.00274739	0.03842	PPP1R15A;LGALS3;TIPRL;TNF;STYXL1
homotypic cell-cell adhesion (GO:0034109)	7/44	0.00276977	0.03842	ITGB3;PLEK;HBB;MYL9;ACTB;FERMT3;TJP2
lymphocyte chemotaxis (GO:0048247)	7/44	0.00276977	0.03842	CCL7;CCL4L1;CCL20;CCL4;CCL3;CCL2;CCL18
negative regulation of epidermal growth factor receptor signaling pathway (GO:0042059)	7/44	0.00276977	0.03842	DUSP3;GPRC5A;ITGA1;CHMP6;EREG;HBEGF;RAB7A
regulation of endothelial cell apoptotic process (GO:2000351)	7/44	0.00276977	0.03842	IL10;CCL2;ANO6;GATA2;THBS1;TNF;NFE2L2
regulation of anatomical structure morphogenesis (GO:0022603)	13/123	0.00282601	0.0390523	PHLDB1;PID1;SPARC;SDC2;NEDD4L;IL6;INF2;BCL6;GPNMB;HECW2;HMOX1;FERMT2;HTATIP2
positive regulation of interleukin-1 beta production (GO:0032731)	8/56	0.00284723	0.0391975	APP;EGR1;IL6;CASP1;CCL3;TRIM16;TNF;TMEM106A
extracellular structure organization (GO:0043062)	19/216	0.0030582	0.0419443	APP;SPARC;ITGB5;LAMA2;LAMB3;MMP1;ITGB3;ITGA2B;ITGA1;NID1;MMP9;THBS1;MMP10;MMP14;SPP1;ITGAX;MMP19;ITGB8;CD44
positive regulation of protein kinase activity (GO:0045860)	15/154	0.00310894	0.0423511	MAP2K3;EGR1;CSF1;SRC;ITGB3;PRKAG1;CLU;TNF;EREG;CD4;IL23A;SNX9;LCP2;IL6R;MAP4K4
regulation of protein kinase activity (GO:0045859)	12/110	0.00311099	0.0423511	MAP2K3;FGR;CD4;CSF1;C5AR1;PRKAG1;TRIB3;SNX9;LCP2;TNF;EREG;CAMKK2
regulation of receptor signaling pathway via JAK-STAT (GO:0046425)	7/45	0.0031586	0.0425658	IL10;SOCS3;LEPROT;IL6;CYP1B1;HES1;TNF
positive regulation of proteolysis (GO:0045862)	8/57	0.00318787	0.0425658	RCN3;ASPH;IL1B;GBA;ADAM9;SNX9;TNFRSF1B;TNF
external encapsulating structure organization (GO:0045229)	19/217	0.00321857	0.0425658	APP;SPARC;ITGB5;LAMA2;LAMB3;MMP1;ITGB3;ITGA2B;ITGA1;NID1;MMP9;THBS1;MMP10;MMP14;SPP1;ITGAX;MMP19;ITGB8;CD44
regulation of cell growth (GO:0001558)	19/217	0.00321857	0.0425658	ARHGEF11;DCUN1D3;OSGIN1;INHBA;DCSTAMP;FLCN;MMP14;ADAM17;BCL6;SERTAD2;SESN2;PPT1;ADNP2;LAMTOR1;S100A9;HSPA1B;S100A8;MFSD2A;HSPA1A
positive regulation of DNA binding (GO:0043388)	6/34	0.00322454	0.0425658	PLAUR;HES1;PPARG;TXN;MMP9;NME1
amino acid import across plasma membrane (GO:0089718)	5/24	0.0033472	0.0425658	SLC36A1;SLC7A5;SLC3A2;SLC1A5;SLC7A1
dendritic cell differentiation (GO:0097028)	5/24	0.0033472	0.0425658	LYN;DCSTAMP;TRPM2;CSF2;BATF
positive regulation of cellular response to transforming growth factor beta stimulus (GO:1903846)	5/24	0.0033472	0.0425658	FLCN;CDKN2B;ADAM17;DAB2;THBS1
positive regulation of transforming growth factor beta receptor signaling pathway (GO:0030511)	5/24	0.0033472	0.0425658	FLCN;CDKN2B;ADAM17;DAB2;THBS1
cellular response to arsenic-containing substance (GO:0071243)	4/15	0.00335924	0.0425658	GSTO1;PPIF;ATF3;MAPK13
contractile actin filament bundle assembly (GO:0030038)	4/15	0.00335924	0.0425658	ITGB5;SRC;PHACTR1;TNFAIP1
fibrinolysis (GO:0042730)	4/15	0.00335924	0.0425658	SERPINB2;PLAU;PLAUR;PLAT
macrophage differentiation (GO:0030225)	4/15	0.00335924	0.0425658	CD4;CSF2;CSF1;MMP9
macrophage migration (GO:1905517)	4/15	0.00335924	0.0425658	LGALS3;P2RX4;CCL3;CCL2
membrane raft organization (GO:0031579)	4/15	0.00335924	0.0425658	ANXA2;NPC1;FLOT1;PPT1
positive regulation of osteoclast differentiation (GO:0045672)	4/15	0.00335924	0.0425658	CCR1;CSF1;IL23A;TNF
positive regulation of protein export from nucleus (GO:0046827)	4/15	0.00335924	0.0425658	YWHAE;TCF7L2;BAG3;IL1B
regulation of integrin activation (GO:0033623)	4/15	0.00335924	0.0425658	RAP1B;SRC;PLEK;FERMT2
regulation of macrophage differentiation (GO:0045649)	4/15	0.00335924	0.0425658	CSF1;ID2;INHBA;PF4
stress fiber assembly (GO:0043149)	4/15	0.00335924	0.0425658	ITGB5;SRC;PHACTR1;TNFAIP1
positive regulation of I-kappaB kinase/NF-kappaB signaling (GO:0043123)	16/171	0.00344526	0.0435053	CANT1;TRAF3IP2;PRKCB;DDX21;BCL10;TICAM1;ATP2C1;TNF;CD4;CASP1;PELI1;HMOX1;S100A12;S100A4;LTBR;TMEM106A
regulation of phagocytosis (GO:0050764)	8/58	0.00355934	0.0445358	FGR;PLSCR1;FCER1G;SYK;IL1B;SIRPA;GATA2;TNF
regulation of tumor necrosis factor-mediated signaling pathway (GO:0010803)	8/58	0.00355934	0.0445358	ADAM17;SYK;CASP1;TRAF1;RFFL;TNF;HSPA1B;HSPA1A
regulation of angiogenesis (GO:0045765)	18/203	0.00356335	0.0445358	SPARC;FLT1;PRKCB;GATA2;F3;THBS1;IL6;RRAS;GPNMB;IL1B;NINJ1;ITGAX;CYP1B1;HMOX1;ITGB8;PPARG;HTATIP2;PF4
intracellular protein transport (GO:0006886)	26/336	0.00360949	0.0449591	RTN2;VPS29;STX12;RAB1A;VPS26A;NXT2;EIF4ENIF1;ARL5B;BAG3;TBC1D30;SNX9;STX4;E2F3;TNPO1;SNX8;CTSA;GCKR;SYK;DESI1;TBC1D9;ARFGAP3;EHD1;RAB32;TBC1D2;ADPRH;RAB7A
regulation of TOR signaling (GO:0032006)	9/71	0.00366114	0.0454477	FLCN;DYRK3;RRAGC;RHEB;RRAGD;TBC1D7;GBA;LAMTOR1;RFFL
negative regulation of cell cycle G1/S phase transition (GO:1902807)	6/35	0.0037503	0.0462411	CDKN2B;GFI1B;GPNMB;DCUN1D3;PTEN;CCL2
regulation of TORC1 signaling (GO:1903432)	6/35	0.0037503	0.0462411	FLCN;DYRK3;RRAGC;SESN2;RRAGD;GPR137B
negative regulation of response to reactive oxygen species (GO:1901032)	3/8	0.00394825	0.0477178	TXN;PDE8A;NFE2L2
positive regulation of astrocyte differentiation (GO:0048711)	3/8	0.00394825	0.0477178	CLCF1;ID2;HES1
positive regulation of glial cell migration (GO:1903977)	3/8	0.00394825	0.0477178	P2RX4;CSF1;CCL3
positive regulation of monocyte chemotactic protein-1 production (GO:0071639)	3/8	0.00394825	0.0477178	SYK;IL1B;OAS3
purine ribonucleoside monophosphate catabolic process (GO:0009169)	3/8	0.00394825	0.0477178	PNP;AMPD3;NT5C2
regulation of chemokine (C-C motif) ligand 5 production (GO:0071649)	3/8	0.00394825	0.0477178	IL10;OAS3;SIRPA
positive regulation of apoptotic signaling pathway (GO:2001235)	8/59	0.00396346	0.047744	CRADD;G0S2;BCL10;LTBR;TNF;S100A9;S100A8;STYXL1
monocarboxylic acid metabolic process (GO:0032787)	14/143	0.00401422	0.0478271	GGT5;PNPLA8;ACSL4;ALOX12;CYP3A5;VNN2;NPC1;VNN3;KYNU;CYP1A1;PPARG;CKB;GGT1;DLD
endosome transport via multivesicular body sorting pathway (GO:0032509)	5/25	0.00403566	0.0478271	LEPROT;CHMP1B;CHMP2A;CHMP6;CHMP5
negative regulation of cell junction assembly (GO:1901889)	5/25	0.00403566	0.0478271	SRC;IL1B;PTEN;THBS1;TNF
positive regulation of vascular endothelial growth factor production (GO:0010575)	5/25	0.00403566	0.0478271	C3;IL6;IL1B;CYP1B1;PTGS2
regulation of spindle assembly (GO:0090169)	5/25	0.00403566	0.0478271	CHMP1B;CHMP2A;HSPA1B;CHMP5;HSPA1A
regulation of T cell activation (GO:0050863)	7/47	0.00405986	0.0479588	LGALS3;CD4;DUSP3;GPNMB;CCL2;SIRPA;TNFRSF1B
positive regulation of proteasomal protein catabolic process (GO:1901800)	10/86	0.00423813	0.0497875	RNF144B;DAB2;MDM2;RAD23A;TRIB3;CLU;RNF185;HSPA1B;RNFT1;HSPA1A
cellular response to insulin stimulus (GO:0032869)	13/129	0.00426975	0.0497875	INSIG1;HDAC9;RAB12;NAMPT;ATP6V1B2;ATP6V1H;TRIB3;PPARG;ATP6V1E1;RHOQ;SH2B2;ATP6V1F;PCK2
N-acetylglucosamine metabolic process (GO:0006044)	4/16	0.0043257	0.0497875	CHST7;GNPDA1;RENBP;CHST2
positive regulation of syncytium formation by plasma membrane fusion (GO:0060143)	4/16	0.0043257	0.0497875	EHD1;DCSTAMP;FLOT1;ADAM9
sphingolipid catabolic process (GO:0030149)	4/16	0.0043257	0.0497875	ACER3;PPT1;GLA;SMPDL3A
endoderm formation (GO:0001706)	6/36	0.00433703	0.0497875	MMP14;ITGB5;LAMB3;DUSP1;INHBA;MMP9
negative regulation of fat cell differentiation (GO:0045599)	6/36	0.00433703	0.0497875	FLCN;IL6;TRIB3;GATA2;TNF;FERMT2
platelet aggregation (GO:0070527)	6/36	0.00433703	0.0497875	ITGB3;PLEK;HBB;MYL9;ACTB;FERMT3
positive regulation of cytokine-mediated signaling pathway (GO:0001961)	6/36	0.00433703	0.0497875	EDN1;ADAM17;CSF1;CASP1;HSPA1B;HSPA1A
