# Supplementary material for: Increased innate immune responses in adolescents with obesity and its relation to subclinical cardiovascular measures: An exploratory study
Source: iScience. 2024 Apr 23;27(5):109762. doi: 10.1016/j.isci.2024.109762 (PMC11089376; doi:10.1016/j.isci.2024.109762)
Supplement: Table S8. Associations of change of BMIz over time (exposure) vs. inflammatory measures (outcome) — Unadjusted p-values are reported, related to Figure 4. [file mmc5.csv]

biomarkerid	estimate	se	pvalue
RANTES_P_fold	5,654617537	1,385996576	0,00353502
TNFa_R	-2614,810626	896,4557576	0,012916115
RANTES_FoldLPS	3,419022444	1,204670687	0,014948261
IL12p70_FoldLPS	17,83922518	6,519439511	0,018054218
TNFa_FoldLPS	37,02594444	14,39409885	0,024441851
IL12p70_R	-10,38128548	4,380450514	0,035407054
IL12p70_L	13,02261269	5,737212258	0,04244947
HLADR+/IntMo/CCR5+CCR5-MFI	11973,52781	5586,726081	0,053285071
IL1ra_L	10429,28899	4938,983296	0,056368323
HLADR+/Non-classical monocytes/CCR5+%	27,89980134	13,25761953	0,057093408
MCP1_FoldLPS	0,787004223	0,38226491	0,061902801
IL1b_R	-1541,446453	764,0352898	0,066576094
IL10_R	-93,58302817	46,83026765	0,068854632
HLADR+/Intermediate monocytes/TLR4+%	-4,081374563	2,124319737	0,078767874
IL10_FoldLPS	88,60021638	47,07392238	0,084284163
HLADR+/Classical monocytes-HLA-DR-MFI	-8373,749091	4537,986761	0,089808542
HLADR+monocytes_HLA-DR_MFI	-8737,563988	4838,588643	0,096077029
HLADR+/Intermediate monocytes/CD11c+%	0,038554715	0,021649043	0,100236392
HLADR+/Non-classical monocytes/CD11c+%	-3,24277221	1,878027476	0,109850409
IL5_FoldLPS	12,91665381	7,654262659	0,117302633
RANTES_P	-3617,564485	2072,064941	0,118977113
IL10_P_Fold	33,35321113	18,83834168	0,119949394
IL8_R	-59856,8777	35767,67632	0,120076304
IL6_R	-8119,306914	4889,736542	0,122702016
IL12p70_P_Fold	9,156679013	5,410640396	0,129038364
IP10_R	-384,0604583	236,0555904	0,129693645
IL6_FoldLPS	180,1799795	111,6126042	0,132425937
IL6_P	33783,91429	20259,37101	0,133958091
TNFa_P_fold	10,35316014	6,254314534	0,136445091
MCP1_L	1771,179361	1114,543017	0,138011068
HLADR+/Classical monocytes/TLR4+TLR4-MFI	-4615,007131	2911,081688	0,138878097
HLADR+/IntMo/CCR5+%	28,04870352	17,83815516	0,141839565
IL1ra_R	11383,16543	7282,803667	0,144022914
IL6_L	31916,39526	21316,9143	0,16016636
RANTES_R	-1574,252243	1054,703799	0,161359188
MIP1b_P_Fold	13,50112343	8,762977673	0,161957049
IL17A_R	-182,2130379	126,7107736	0,17599159
HLADR+/Non-classical monocytes/TLR2+TLR2-MFI	1765,148216	1230,179554	0,17687001
IL1b_P_Fold	228,7941913	157,378254	0,184082457
HLADR+CD11c+%	0,075970861	0,054817044	0,190992864
HLADR+/TLR4+TLR4-MFI	-3954,254722	2890,472713	0,196373999
MIP1a_FoldLPS	226,6267915	170,6487717	0,20887481
RANTES_L	-3131,678084	2367,154976	0,210501399
HLADR+CCR5+CCR5-MFI	1331,745005	1035,898584	0,222840627
TNFa_L	5385,455063	4198,366804	0,223802978
HLADR+/Non-classical monocytes/CD11b+%	10,41372952	8,249594508	0,230810669
HLADR+/CCR5+%	9,713979676	7,861925279	0,240260127
CD3+CD56+ freq of Single cells	-1,146958776	0,930570296	0,24135263
IL1b_FoldLPS	470,180491	391,1711795	0,252554336
HLADR+/CCR2+CCR2-MFI	-1915,234141	1599,979672	0,25440526
HLADR+/Classical monocytes/CCR2+CCR2-MFI	-1917,16511	1615,74056	0,258363798
HLADR+/Classicalmonocytes/CCR5+%	9,509589108	8,186652477	0,267983521
HLADR+/Classical monocytes/CD11c+CD11c-MFI	-3152,563782	2718,341636	0,268710981
IL1ra_P	8847,302356	7476,873607	0,27066267
HLADR+/CD11b+%	3,259012953	2,831884897	0,272218967
MIP1b_P	2732,828271	2351,396968	0,278644853
HLADR+CD11c-+CD11c-MFI	-3275,844499	2932,164668	0,285773918
HLADR+/Intermediate monocytes/TLR2+%	-4,900146596	4,43313828	0,290679296
HLADR+/Classical monocytes/TLR2+TLR2-MFI	-2352,057881	2170,684667	0,299853288
HLADR+/Classicalmonocytes/CCR5+CCR5-MFI	1094,614947	1024,056921	0,306145224
IL17A_L	160,1020407	150,5145819	0,30840247
IL1b_L	5004,961629	4733,260731	0,311150418
HLADR+/NCMsHLA-DR-MFI	11732,68679	11437,54688	0,325218308
HLADR+/NCMs%	-2,820000018	2,793430461	0,332652365
MCP1_P	1597,833827	1581,557426	0,341932805
HLADR+/Non-classical monocytes/TLR4+%	-7,883298234	8,043330452	0,346382109
HLADR+/TLR2+TLR2-MFI	-2065,972399	2155,424566	0,356725332
IL6_P_Fold	61,95225414	64,72592852	0,36651983
IL17A_FoldLPS	6,075323955	6,494060833	0,367965532
IL17A_P	166,6137807	189,6942378	0,405371981
CD19+ B-cells % of single cells	1,985185686	2,384509338	0,421367718
HLADR+/Intermediate monocytes/CD11c+CD11c-MFI	-6883,515915	8288,707264	0,422488973
HLADR+/Non-classical monocytes/CCR2+%	1,074455768	1,297924668	0,423927004
HLADR+/Classical monocytes/TLR4+%	-0,226381107	0,28811639	0,447264165
HLADR+/Classical monocytes%	2,935735023	3,797676568	0,454460085
IL8_L	-32464,01173	42586,81515	0,460601524
HLADR+/TLR4+%	0,620155898	0,885707021	0,497164661
IL1ra_FoldLPS	-9,413772876	13,61202241	0,502363679
IL1b_P	4313,610219	6143,067915	0,502475019
HLADR+/Non-classical monocytes/TLR2+%	6,539547041	9,780499142	0,516387027
MIP1b_L	1331,506684	2054,715793	0,531565311
HLADR+/Non-classical monocytes/CD11b+CD11b-MFI	-945,2686617	1469,222851	0,532080396
HLADR+/Classical monocytes/CCR2+%	-2,75911694	4,293937093	0,532593898
MIP1a_P	-57825,72494	88382,31439	0,533836807
HLADR+/Non-classical monocytes/CCR2+CCR2-MFI	4746,60765	7769,758341	0,558214205
IFNg_FoldLPS	0,384965858	0,671764593	0,577180635
MIP1a_P_Fold	103,0249458	177,3169647	0,582377437
MCP1_R	695,5795537	1245,84723	0,586893408
IL10_L	298,2462325	560,5778008	0,604413403
IL17A_P_Fold	3,762060427	6,998101162	0,605491753
MIP1b_R	-268,9499942	510,2285838	0,607720009
IL8_FoldLPS	-5,814251352	11,6981465	0,628153458
IL12p70_P	4,494631514	9,274009303	0,640916804
HLADR+/Intermediatemonocytes HLA-DR-MFI	7735,314977	17282,98102	0,66243703
HLADR+/Classicalmonocytes/TLR2+%	-0,574197406	1,286472162	0,663302827
HLADR+/IntMo/CCR2+CCR2-MFI	457,6174471	1048,457816	0,67024749
HLADR+/Non-classical monocytes/CCR5+CCR5-MFI	-1839,061244	4189,948381	0,67106628
MCP1_P_Fold	-0,36173165	0,858070366	0,684442342
HLADR+/Non-classical monocytes/CD11c+CD11c-MFI	2420,469435	6025,783347	0,694977299
CD8/CD4	0,029521112	0,073931278	0,69668385
IL10_P	-142,0829868	360,6019866	0,703863448
HLADR+/Intermediate monocytes/CD11b+CD11b-MFI	1958,033106	5235,860067	0,714953548
HLADR+/Non-classical monocytes/TLR4+TLR4-MFI	165,1852242	473,2851411	0,733123128
HLADR+/Intermediate monocytes/TLR2+TLR2-MFI	1104,59436	3180,039297	0,734342667
CD3+CD69+CD69-MFI	201,4565781	612,4573322	0,747876956
CD56+ freq of Single Cells	-0,852107479	2,779520212	0,764427625
IL8_P	11103,89272	35696,40924	0,766275129
IL1ra_P_Fold	-0,388449888	1,300968723	0,772865276
HLADR+/Classicalmonocytes/CD11b+%	0,260882552	0,938415914	0,785741906
HLADR+/TLR2+%	0,310576596	1,155256479	0,792620782
IL8_P_Fold	0,851880692	3,185585526	0,798102533
HLADR+/Classicalmonocytes/CD11b+CD11b-MFI	1223,121695	6061,658018	0,843468832
HLADR+/Classical monocytes/CD11c+%	-0,013028357	0,066996506	0,849066486
HLADR+CD11b+CD11b-MFI	1005,07478	5916,716345	0,867942252
CD3+ cells %of Single Cells	1,305455786	7,923493613	0,871877577
CD3+ cells/CD69%	-0,079719545	0,492937655	0,874214731
MIP1a_R	528,0951034	3610,012985	0,886602399
HLADR+/Intermediate monocytes/CD11b+%	2,710499505	18,62867149	0,886730386
MIP1b_FoldLPS	-1,375246905	9,577595254	0,888676553
HLADR+/IntMo/CCR2+%	1,748720268	15,77364607	0,913557308
HLADR+/Intermediate monocytes/TLR4+TLR4-MFI	-235,6042509	2313,280201	0,920558956
CD3+ cells/CD4%	-0,261118933	3,463532154	0,941145952
HLADR+/Intermediatemonocytes %	-0,119497243	1,627873611	0,9426917
HLADR+ | Freq. of Single Cells (%mo)	-0,23774704	4,818307642	0,961458166
HLADR+/CCR2+%	0,213064855	4,958886202	0,966435082
CD3+/CD8+ %	0,105202422	2,906091468	0,971717594
TNFa_P	73,80869783	2608,782927	0,978122006
MIP1a_L	267,2542189	120381,721	0,998268403
