# Supplementary material for: Increased innate immune responses in adolescents with obesity and its relation to subclinical cardiovascular measures: An exploratory study
Source: iScience. 2024 Apr 23;27(5):109762. doi: 10.1016/j.isci.2024.109762 (PMC11089376; doi:10.1016/j.isci.2024.109762)
Supplement: Table S9. Associations of baseline inflammatory measures (exposure) with subclinical cardiovascular measures (outcome) — Unadjusted p-values are reported, related to Figure 4. [file mmc6.xlsx]

## Sheet: baseline_infl_PWV_followup
,"biomarkerid","estimate","se","pvalue","Exposure","rownumber"
1,"whitecellcount_rch_COBRA",2.53366806921679,2.37303993446066,0.363949214074672,"Inflammatory measures (baseline)",1
2,"hemoglobin_rch_COBRA",-17.4927251143231,6.42987221368467,0.0725163539989528,"Inflammatory measures (baseline)",2
3,"neut_rch_COBRA",5.06872226134337,1.13777983494578,0.0210518662594275,"Inflammatory measures (baseline)",3
4,"hematocrite_rch_COBRA",-12.2883276400181,37.9782977262905,0.800782207215332,"Inflammatory measures (baseline)",4
5,"lymph_rch_COBRA",0.226624515554212,0.0903248142106125,0.241450470289143,"Inflammatory measures (baseline)",5
6,"redcellcount_rch_COBRA",-5.7863374392651,6.86082473781873,0.460946540426512,"Inflammatory measures (baseline)",6
7,"mono_rch_COBRA",3.27793249997197,2.62841343779026,0.30084800058311,"Inflammatory measures (baseline)",7
8,"eos_rch_COBRA",3.7865837765678,3.14056761575682,0.351221777579062,"Inflammatory measures (baseline)",8
9,"baso_rch_COBRA",1.64232270707193,1.8141543869278,0.432049331034054,"Inflammatory measures (baseline)",9
10,"plt_rch_COBRA",3.51336970994793,0.846870458658755,0.150579809407931,"Inflammatory measures (baseline)",10
11,"Serum-C_COBRA",1.27798178359142,2.77646686593134,0.656226240514226,"Inflammatory measures (baseline)",11
12,"LDL-C_COBRA",3.30764685647923,3.27202522781208,0.338474567513361,"Inflammatory measures (baseline)",12
13,"HDL-C_COBRA",0.620085434012095,3.47135300557219,0.86218513121103,"Inflammatory measures (baseline)",13
14,"Serum-TG_COBRA",-0.369926748545245,1.20688033580157,0.766185316202523,"Inflammatory measures (baseline)",14
15,"ApoA1_COBRA",-0.583368443755963,6.14257408312341,0.926418501362753,"Inflammatory measures (baseline)",15
16,"ApoB_COBRA",0.0939345114361798,6.39180385692828,0.988595265863026,"Inflammatory measures (baseline)",16
17,"ApoB/ApoA1_COBRA",0.839912226152007,7.2695270585971,0.91055491777536,"Inflammatory measures (baseline)",17
18,"TotFA_COBRA",0.0231119663449652,1.62164500570434,0.988939734170897,"Inflammatory measures (baseline)",18
19,"GlycA_COBRA",-0.175732427901163,4.69857041345737,0.970981532214801,"Inflammatory measures (baseline)",19
20,"hs_crp_COBRA",0.343661444106931,0.366414270794237,0.372779162557602,"Inflammatory measures (baseline)",20
21,"BasicFGF_R_COBRA",-0.539730566756629,0.432597809322547,0.243644606984113,"Inflammatory measures (baseline)",21
22,"BasicFGF_L_COBRA",-0.15346880877713,0.678884439380095,0.826204901412277,"Inflammatory measures (baseline)",22
23,"BasicFGF_P_COBRA",-0.498270601166166,1.24337377351331,0.702491160045998,"Inflammatory measures (baseline)",23
24,"Eotaxin_R_COBRA",-0.386774289284963,0.370068329933162,0.323214528986834,"Inflammatory measures (baseline)",24
25,"Eotaxin_L_COBRA",0.0160220961754894,0.691292983799463,0.982014820393799,"Inflammatory measures (baseline)",25
26,"Eotaxin_P_COBRA",-0.196583151377118,1.3760485875252,0.891077104445939,"Inflammatory measures (baseline)",26
27,"GCSF_R_COBRA",-0.449298400215716,0.331392621490129,0.208205982109244,"Inflammatory measures (baseline)",27
28,"GCSF_L_COBRA",-0.0120352578207785,0.585411352072066,0.984046313219429,"Inflammatory measures (baseline)",28
29,"GCSF_P_COBRA",0.0105596805468739,1.05868420626074,0.992365130970006,"Inflammatory measures (baseline)",29
30,"GMCSF_R_COBRA",-0.497638125652821,0.341529566719045,0.179080032226193,"Inflammatory measures (baseline)",30
31,"GMCSF_L_COBRA",-1.47198019449351,0.677145459860424,0.0577547176523918,"Inflammatory measures (baseline)",31
32,"GMCSF_P_COBRA",-2.22301750151312,0.910738875361611,0.0504103882470183,"Inflammatory measures (baseline)",32
33,"IFNg_R_COBRA",-0.101800289972194,0.54266180104493,0.855355831102679,"Inflammatory measures (baseline)",33
34,"IFNg_L_COBRA",-0.242725241296466,0.452414223254659,0.604611499366749,"Inflammatory measures (baseline)",34
35,"IFNg_P_COBRA",-0.603069381697047,0.939506153905223,0.544665974701912,"Inflammatory measures (baseline)",35
36,"IL10_R_COBRA",-0.227303464950517,0.339807822513665,0.520335203409313,"Inflammatory measures (baseline)",36
37,"IL10_L_COBRA",-0.128859578698793,0.338320619843469,0.712127056873123,"Inflammatory measures (baseline)",37
38,"IL10_P_COBRA",-0.449179421332887,0.642015223904368,0.510352872554558,"Inflammatory measures (baseline)",38
39,"IL12p70_R_COBRA",-0.272299273630348,0.571749728570663,0.645241130395305,"Inflammatory measures (baseline)",39
40,"IL12p70_L_COBRA",0.0460506234571245,0.853161695057405,0.958133108362867,"Inflammatory measures (baseline)",40
41,"IL12p70_P_COBRA",-0.734662076941475,1.14928442213215,0.546284964875134,"Inflammatory measures (baseline)",41
42,"IL13_R_COBRA",-0.184716188689207,0.671593355333789,0.789494027896781,"Inflammatory measures (baseline)",42
43,"IL13_L_COBRA",-0.754205194589389,0.957075337218489,0.450934084852989,"Inflammatory measures (baseline)",43
44,"IL13_P_COBRA",-1.18689816221099,1.81329948074856,0.537024668076175,"Inflammatory measures (baseline)",44
45,"IL15_R_COBRA",-0.554854451350255,0.531237689628509,0.323515232280507,"Inflammatory measures (baseline)",45
46,"IL15_L_COBRA",-0.0968774362152018,0.697185610364707,0.89254531740477,"Inflammatory measures (baseline)",46
47,"IL15_P_COBRA",-0.748615586294352,1.24578233434226,0.56988210690203,"Inflammatory measures (baseline)",47
48,"IL17A_R_COBRA",-0.508482302744631,0.344596757992048,0.174160900206154,"Inflammatory measures (baseline)",48
49,"IL17A_L_COBRA",-0.162217387451445,0.6919483508068,0.819893121852783,"Inflammatory measures (baseline)",49
50,"IL17A_P_COBRA",-0.433989894441341,1.22432014244229,0.735109214089263,"Inflammatory measures (baseline)",50
51,"IL1b_R_COBRA",-0.298514105422152,0.202645968907365,0.174819871689911,"Inflammatory measures (baseline)",51
52,"IL1b_L_COBRA",-0.259864448372996,0.497781895180821,0.614243046373786,"Inflammatory measures (baseline)",52
53,"IL1b_P_COBRA",-0.780217719327588,0.786821628321683,0.359679147143322,"Inflammatory measures (baseline)",53
54,"IL1ra_R_COBRA",-0.907903253021255,0.414979762656218,0.0564499914355683,"Inflammatory measures (baseline)",54
55,"IL1ra_L_COBRA",-0.286102261693112,0.440708706361807,0.53243275626977,"Inflammatory measures (baseline)",55
56,"IL1ra_P_COBRA",-0.76991237339063,0.680319216753488,0.300957019564811,"Inflammatory measures (baseline)",56
57,"IL2_R_COBRA",-0.414529859088466,0.402439976951253,0.329875899581669,"Inflammatory measures (baseline)",57
58,"IL2_L_COBRA",-0.195593104012923,0.764693970230331,0.803871037901469,"Inflammatory measures (baseline)",58
59,"IL2_P_COBRA",-0.677459059523627,1.29933119583789,0.620772006425928,"Inflammatory measures (baseline)",59
60,"IL4_R_COBRA",-0.545050767641789,0.429615929869946,0.236380362973028,"Inflammatory measures (baseline)",60
61,"IL4_L_COBRA",0.0300288345015068,0.749716757711415,0.96892486320645,"Inflammatory measures (baseline)",61
62,"IL4_P_COBRA",-0.40570660109811,1.33431883889614,0.771354776117768,"Inflammatory measures (baseline)",62
63,"IL5_R_COBRA",-0.561560658384602,0.395495767144192,0.189337679589444,"Inflammatory measures (baseline)",63
64,"IL5_L_COBRA",-0.172861912576076,0.733869384189506,0.819055433629752,"Inflammatory measures (baseline)",64
65,"IL5_P_COBRA",-0.285768426190063,1.18141107090465,0.816922661879488,"Inflammatory measures (baseline)",65
66,"IL6_R_COBRA",-0.239664711607262,0.175765557425807,0.205839931189352,"Inflammatory measures (baseline)",66
67,"IL6_L_COBRA",-0.0742169836766633,0.445481238488342,0.871367981946962,"Inflammatory measures (baseline)",67
68,"IL6_P_COBRA",-0.173919292797191,0.837789217604902,0.842413372771492,"Inflammatory measures (baseline)",68
69,"IL7_R_COBRA",-0.214872483259064,0.419934250746638,0.621191528486219,"Inflammatory measures (baseline)",69
70,"IL7_L_COBRA",-0.345249915425879,0.628124718386758,0.595931894119605,"Inflammatory measures (baseline)",70
71,"IL7_P_COBRA",-0.669476671350382,0.985278002771328,0.522169263032485,"Inflammatory measures (baseline)",71
72,"IL8_R_COBRA",-0.12329512430639,0.411350437805415,0.77118818304244,"Inflammatory measures (baseline)",72
73,"IL8_L_COBRA",-0.626507904018487,0.367581206410506,0.122500516002902,"Inflammatory measures (baseline)",73
74,"IL8_P_COBRA",-0.320355838427293,1.13706688315982,0.792118918842115,"Inflammatory measures (baseline)",74
75,"IL9_R_COBRA",-0.373385706905099,0.556432464764603,0.51904690742393,"Inflammatory measures (baseline)",75
76,"IL9_L_COBRA",-0.0086800219714163,0.574325500843101,0.988271427731196,"Inflammatory measures (baseline)",76
77,"IL9_P_COBRA",0.311196534959254,1.16177800570421,0.797775758585694,"Inflammatory measures (baseline)",77
78,"IP10_R_COBRA",-0.84252118204622,0.33292873358914,0.0322017912750469,"Inflammatory measures (baseline)",78
79,"IP10_L_COBRA",-0.459027596097231,0.591324527309692,0.457503731910609,"Inflammatory measures (baseline)",79
80,"IP10_P_COBRA",-0.950056275627921,0.76191008345928,0.258887534034585,"Inflammatory measures (baseline)",80
81,"MCP1_R_COBRA",0.190867383142306,0.677665750852989,0.784577605609684,"Inflammatory measures (baseline)",81
82,"MCP1_L_COBRA",0.0107358076011571,0.496806118574741,0.983230851032976,"Inflammatory measures (baseline)",82
83,"MCP1_P_COBRA",-0.130618514310555,1.2351911172822,0.919229410984749,"Inflammatory measures (baseline)",83
84,"MIP1a_R_COBRA",-0.160160090354701,0.162184874710324,0.349193266822185,"Inflammatory measures (baseline)",84
85,"MIP1a_L_COBRA",-0.0408707775333366,0.381075945560997,0.917230759702837,"Inflammatory measures (baseline)",85
86,"MIP1a_P_COBRA",-0.107851813203469,0.835217344263168,0.902288240734562,"Inflammatory measures (baseline)",86
87,"MIP1b_R_COBRA",-0.319610222917101,0.39130578153103,0.435141340513903,"Inflammatory measures (baseline)",87
88,"MIP1b_L_COBRA",0.278299589200146,0.481270280658483,0.577269095558357,"Inflammatory measures (baseline)",88
89,"MIP1b_P_COBRA",-0.282327837186355,1.06595537816105,0.799982044315747,"Inflammatory measures (baseline)",89
90,"PDGFBB_R_COBRA",-0.472383286549871,0.36593190520013,0.228908525471945,"Inflammatory measures (baseline)",90
91,"PDGFBB_L_COBRA",0.0586935084291743,0.758082492184152,0.939980467725255,"Inflammatory measures (baseline)",91
92,"PDGFBB_P_COBRA",-0.643041531668551,1.50515383786983,0.684120859993028,"Inflammatory measures (baseline)",92
93,"RANTES_R_COBRA",0.0761977163182731,0.305977018410826,0.80892701620705,"Inflammatory measures (baseline)",93
94,"RANTES_L_COBRA",0.0692189059979424,0.307764864423478,0.827074008425508,"Inflammatory measures (baseline)",94
95,"RANTES_P_COBRA",-0.075257519741067,0.551146431921828,0.895855154884247,"Inflammatory measures (baseline)",95
96,"TNFa_R_COBRA",-0.466349662246823,0.343704890181308,0.207886633043482,"Inflammatory measures (baseline)",96
97,"TNFa_L_COBRA",-0.132968685566936,0.732268874846347,0.859932586805286,"Inflammatory measures (baseline)",97
98,"TNFa_P_COBRA",-0.665205832254301,1.39097126362383,0.649411956414509,"Inflammatory measures (baseline)",98
99,"VEGF_R_COBRA",-0.519179213600855,0.437833428237202,0.266066127073062,"Inflammatory measures (baseline)",99
100,"VEGF_L_COBRA",0.176613959672777,0.598815641675293,0.774731027598813,"Inflammatory measures (baseline)",100
101,"VEGF_P_COBRA",-0.0452097137983588,0.797157287596562,0.956614772468118,"Inflammatory measures (baseline)",101
102,"BasicFGF_FoldLPS_COBRA",0.840194172838835,0.655655641573972,0.232062489242604,"Inflammatory measures (baseline)",102
103,"Eotaxin_FoldLPS_COBRA",0.449647020017869,0.377668326580195,0.264270099884321,"Inflammatory measures (baseline)",103
104,"GCSF_FoldLPS_COBRA",0.446744295797148,0.39146510727041,0.283237054540348,"Inflammatory measures (baseline)",104
105,"GMCSF_FoldLPS_COBRA",0.538740324644134,0.447385122479069,0.259225743589436,"Inflammatory measures (baseline)",105
106,"IFNg_FoldLPS_COBRA",-1.01475780849545,1.43027610442322,0.495992478324091,"Inflammatory measures (baseline)",106
107,"IL10_FoldLPS_COBRA",0.0784916392284777,0.292458864108101,0.79445315048424,"Inflammatory measures (baseline)",107
108,"IL12p70_FoldLPS_COBRA",0.262510389281601,0.758807527150662,0.737328834697134,"Inflammatory measures (baseline)",108
109,"IL13_FoldLPS_COBRA",-0.0649874333670095,0.213758733196147,0.769949208155908,"Inflammatory measures (baseline)",109
110,"IL15_FoldLPS_COBRA",0.808253156296497,0.786125806948579,0.330718726040238,"Inflammatory measures (baseline)",110
111,"IL17A_FoldLPS_COBRA",0.693612192004062,0.429909730090374,0.141117764886316,"Inflammatory measures (baseline)",111
112,"IL1b_FoldLPS_COBRA",0.3407106551457,0.207907747327557,0.135686605642111,"Inflammatory measures (baseline)",112
113,"IL1ra_FoldLPS_COBRA",0.921342645194495,0.870499310714905,0.317448869509844,"Inflammatory measures (baseline)",113
114,"IL2_FoldLPS_COBRA",0.506410193755254,0.503397615955282,0.340702137947856,"Inflammatory measures (baseline)",114
115,"IL4_FoldLPS_COBRA",0.936263522872071,0.459156212517416,0.071870084888499,"Inflammatory measures (baseline)",115
116,"IL5_FoldLPS_COBRA",0.878076954808319,0.565298144547321,0.15477022684542,"Inflammatory measures (baseline)",116
117,"IL6_FoldLPS_COBRA",0.213608791060139,0.191625636451029,0.293851329266681,"Inflammatory measures (baseline)",117
118,"IL7_FoldLPS_COBRA",-0.122953551313109,0.282974391880372,0.677001637865421,"Inflammatory measures (baseline)",118
119,"IL8_FoldLPS_COBRA",-0.470241942254839,0.405523744663834,0.276053195054651,"Inflammatory measures (baseline)",119
120,"IL9_FoldLPS_COBRA",1.82695544054347,1.55861557471084,0.2712232949797,"Inflammatory measures (baseline)",120
121,"IP10_FoldLPS_COBRA",1.42379411088123,0.50495648055233,0.0200588844134407,"Inflammatory measures (baseline)",121
122,"MCP1_FoldLPS_COBRA",-1.39149746179861,1.92656276722093,0.488469929843604,"Inflammatory measures (baseline)",122
123,"MIP1a_FoldLPS_COBRA",0.231868905783291,0.194018046975519,0.266275488540247,"Inflammatory measures (baseline)",123
124,"MIP1b_FoldLPS_COBRA",0.387541010584841,0.38675430281738,0.342505181583946,"Inflammatory measures (baseline)",124
125,"PDGFBB_FoldLPS_COBRA",0.644811489061285,0.449078464105306,0.184874360760253,"Inflammatory measures (baseline)",125
126,"RANTES_FoldLPS_COBRA",-0.0886992114590681,1.00550906233489,0.931638866754571,"Inflammatory measures (baseline)",126
127,"TNFa_FoldLPS_COBRA",0.514241669184865,0.403409133619538,0.234326518552859,"Inflammatory measures (baseline)",127
128,"VEGF_FoldLPS_COBRA",0.711727644149222,0.553144525627547,0.230309775089324,"Inflammatory measures (baseline)",128
129,"Fold_P3C_FGF_COBRA",1.55906347620493,1.06663127756423,0.194143380036488,"Inflammatory measures (baseline)",129
130,"Fold_P3C_Eotaxin_COBRA",0.763390419183992,0.645021079789846,0.281367080898288,"Inflammatory measures (baseline)",130
131,"Fold_P3C_GCSF_COBRA",0.925152485611296,0.664526943238088,0.213272927804153,"Inflammatory measures (baseline)",131
132,"Fold_P3C_GMCSF_COBRA",0.890284326314287,0.685221005017257,0.241541016909561,"Inflammatory measures (baseline)",132
133,"Fold_P3C_IFNg_COBRA",-1.7420099041629,4.228151354141,0.694652062388653,"Inflammatory measures (baseline)",133
134,"Fold_P3C_IL10_COBRA",0.212382713711496,0.646676541481488,0.753751878413019,"Inflammatory measures (baseline)",134
135,"Fold_P3C_IL12_COBRA",-0.155468665989796,1.52408098248077,0.922073903195581,"Inflammatory measures (baseline)",135
136,"Fold_P3C_IL13_COBRA",-0.188097199385918,0.188802983553344,0.375508872371436,"Inflammatory measures (baseline)",136
137,"Fold_P3C_IL15_COBRA",1.48341194146355,1.66525551513443,0.407334716060954,"Inflammatory measures (baseline)",137
138,"Fold_P3C_IL17_COBRA",1.22458299162279,0.692573446998898,0.127447508302935,"Inflammatory measures (baseline)",138
139,"Fold_P3C_IL1b_COBRA",0.543022247582839,0.339399213958481,0.160726745022998,"Inflammatory measures (baseline)",139
140,"Fold_P3C_IL1Ra_COBRA",2.46993996855051,1.73178647461496,0.203693304180703,"Inflammatory measures (baseline)",140
141,"Fold_P3C_IL2_COBRA",0.906891335047968,0.93486907791732,0.369473994817465,"Inflammatory measures (baseline)",141
142,"Fold_P3C_IL4_COBRA",1.74667352482722,0.738673096368978,0.0559308309080743,"Inflammatory measures (baseline)",142
143,"Fold_P3C_IL5_COBRA",1.53688557920763,0.860333307880065,0.12427350364752,"Inflammatory measures (baseline)",143
144,"Fold_P3C_IL6_COBRA",0.354927649709796,0.28513080412561,0.259623573218304,"Inflammatory measures (baseline)",144
145,"Fold_P3C_IL7_COBRA",-0.444425662851331,0.477957558974441,0.405086650581823,"Inflammatory measures (baseline)",145
146,"Fold_P3C_IL8_COBRA",1.75174335523454,0.865359241573892,0.112943705403743,"Inflammatory measures (baseline)",146
147,"Fold_P3C_IL9_COBRA",4.96894811509484,1.6051950158811,0.021236993957559,"Inflammatory measures (baseline)",147
148,"Fold_P3C_IP10_COBRA",2.1491488668089,0.807453236952378,0.0374420206727039,"Inflammatory measures (baseline)",148
149,"Fold_P3C_MCP1_COBRA",-1.91199168467244,4.69100937741333,0.69772127262016,"Inflammatory measures (baseline)",149
150,"Fold_P3C_MIP1a_COBRA",0.378017913747528,0.371308395033496,0.355349851110196,"Inflammatory measures (baseline)",150
151,"Fold_P3C_MIP1b_COBRA",0.704414517049279,0.906797937101995,0.466778983622766,"Inflammatory measures (baseline)",151
152,"Fold_P3C_PDGF_COBRA",0.917506645133655,0.761011569141697,0.273339891919118,"Inflammatory measures (baseline)",152
153,"Fold_P3C_RANTES_COBRA",-1.77406700746512,2.08513269764574,0.427514164709395,"Inflammatory measures (baseline)",153
154,"Fold_P3C_TNF_COBRA",1.2088014477874,0.803576085349199,0.183209520304532,"Inflammatory measures (baseline)",154
155,"Fold_P3C_VEGF_COBRA",1.46081443215425,1.09935427619105,0.232214540058359,"Inflammatory measures (baseline)",155
156,"CD19_B-cells_freq_ofSingleCells_COBRA",1.19561640058274,1.3492287600316,0.398596535711206,"Inflammatory measures (baseline)",156
157,"CD3_cells_freq_ofSingleCells_COBRA",-1.75890248570979,2.38278414222187,0.479215362386759,"Inflammatory measures (baseline)",157
158,"CD3_CD4_Perc_COBRA",1.40554829699442,3.33403867847087,0.683225556417304,"Inflammatory measures (baseline)",158
159,"CD3_CD8_Perc_COBRA",-2.96984450558275,1.90518339912565,0.15346756872307,"Inflammatory measures (baseline)",159
160,"CD8_CD4_ratio_COBRA",-2.78285857968494,3.99969551164223,0.504142781487213,"Inflammatory measures (baseline)",160
161,"CD3cells_CD69_Perc_COBRA",1.81661226235763,1.36340783147896,0.215476761460341,"Inflammatory measures (baseline)",161
162,"CD3+CD69+_CD69_MFI_COBRA",3.81717943106028,5.95693337947241,0.537627642474829,"Inflammatory measures (baseline)",162
163,"CD56+freqofSingle _Cells_COBRA",-0.609153838514054,0.846932680827682,0.490241659821376,"Inflammatory measures (baseline)",163
164,"CD3+CD56+_freqofSinglecells_COBRA",-1.08230397180646,0.55480298100535,0.0828615523331769,"Inflammatory measures (baseline)",164
165,"HLADR+_monocytes_FreqofSingleCells_COBRA",0.887242587866477,0.669451726894336,0.217719617407998,"Inflammatory measures (baseline)",165
166,"HLADR+monocytes_HLA-DR_MFI_COBRA",-1.35522620799885,0.985195421011651,0.202212638774492,"Inflammatory measures (baseline)",166
167,"HLADR+_CCR2+_Perc_COBRA",-3.35009410528817,5.94159475087675,0.586637504384292,"Inflammatory measures (baseline)",167
168,"HLADR+CCR2+_CCR2_MFI_COBRA",0.30951097101774,2.24854021566191,0.893547606677243,"Inflammatory measures (baseline)",168
169,"HLADR+_CCR5+_Perc_COBRA",0.493624991398683,0.655663038481438,0.470764924023813,"Inflammatory measures (baseline)",169
170,"HLADR+CCR5+_CCR5_MFI_COBRA",1.92901510085049,2.45465258475869,0.452141744017166,"Inflammatory measures (baseline)",170
171,"HLADR+CD11b+_Perc_COBRA",-21.8003003850301,19.0299083643785,0.281515776691544,"Inflammatory measures (baseline)",171
172,"HLADR+CD11b+_CD11b_MFI_COBRA",-4.68757176282472,3.44578752473934,0.206803886910244,"Inflammatory measures (baseline)",172
173,"HLADR+CD11c+_Perc_COBRA",-1161.29810416208,522.794270733743,0.0534479850461205,"Inflammatory measures (baseline)",173
174,"HLADR+CD11c+_CD11c_MFI_COBRA",-1.00846979986574,2.34840490655711,0.677709277538245,"Inflammatory measures (baseline)",174
175,"HLADR+_ClassicalMonocytes_Perc_COBRA",-9.04489444974859,24.4333349256618,0.71980514636662,"Inflammatory measures (baseline)",175
176,"HLADR+_CM_HLA-DR_MFI_COBRA",-1.38781116508582,0.988369428326945,0.193831488290856,"Inflammatory measures (baseline)",176
177,"HLADR+_CM_CCR2+_Perc_COBRA",-3.65725174363932,7.00242182736654,0.614083250957323,"Inflammatory measures (baseline)",177
178,"HLADR+_CM_CCR2+_CCR2_MFI_COBRA",0.316032316077087,2.24410031663048,0.891107396748234,"Inflammatory measures (baseline)",178
179,"HLADR+CM_CCR5+_Perc_COBRA",0.475324839197896,0.642823344733083,0.478485769576119,"Inflammatory measures (baseline)",179
180,"HLADR+_CM_CCR5+_CCR5_MFI_COBRA",2.22731124383018,2.5021193613399,0.396545918510606,"Inflammatory measures (baseline)",180
181,"HLADR+_CM_CD11b+_Perc_COBRA",-62.385040884578,44.3745413297503,0.193332668194458,"Inflammatory measures (baseline)",181
182,"HLADR+_CM_CD11b+_CD11b_MFI_COBRA",-4.69802308885633,3.4264375513043,0.203555852598672,"Inflammatory measures (baseline)",182
183,"HLADR+_CM_CD11c+_Perc_COBRA",-216.070342447381,551.477816193362,0.704319807204172,"Inflammatory measures (baseline)",183
184,"HLADR+_CM_CD11c+CD11c_MFI_COBRA",-1.04250454098821,2.31967793511458,0.663757898463948,"Inflammatory measures (baseline)",184
185,"HLADR+_CM_TLR2+_Perc_COBRA",-24.6153658812722,23.0169054032478,0.312710537009366,"Inflammatory measures (baseline)",185
186,"HLADR+_CM_TLR2+_TLR2_MFI_COBRA",-4.12092648541774,2.63576843595662,0.152381138268818,"Inflammatory measures (baseline)",186
187,"HLADR+_CM_TLR4+_Perc_COBRA",-42.1670341493816,84.43222719646,0.629464726965483,"Inflammatory measures (baseline)",187
188,"HLADR+_CM_TLR4+_TLR4_MFI_COBRA",-1.27740657368938,0.67180175120736,0.0896779627669085,"Inflammatory measures (baseline)",188
189,"HLADR+_IntermediateMonocytes_Perc_COBRA",-1.28996096423298,1.27763964614622,0.339038304015263,"Inflammatory measures (baseline)",189
190,"HLADR+_IM_HLA-DR_MFI_COBRA",-0.925967359414125,0.639136150944633,0.181328002950015,"Inflammatory measures (baseline)",190
191,"HLADR+_IM_CCR2+_Perc_COBRA",-0.141894098365379,0.285455541921909,0.631049198030191,"Inflammatory measures (baseline)",191
192,"HLADR+_IM_CCR2+_CCR2_MFI_COBRA",0.10724110449472,1.9171758320056,0.956614104571895,"Inflammatory measures (baseline)",192
193,"HLADR+_IM_CCR5+_Perc_COBRA",0.377316553452793,0.411589665204321,0.383191645042017,"Inflammatory measures (baseline)",193
194,"HLADR+_IM_CCR5+_CCR5_MFI_COBRA",-0.878261246838843,0.998475925118073,0.401950251985713,"Inflammatory measures (baseline)",194
195,"HLADR+_IM_CD11b+_Perc_COBRA",-1.11521489829584,1.06754361129259,0.323428077341926,"Inflammatory measures (baseline)",195
196,"HLADR+_IM_CD11b+_CD11b_MFI_COBRA",-1.99717133331321,1.2233388346766,0.13699646371238,"Inflammatory measures (baseline)",196
197,"HLADR+_IM_CD11c+_Perc_COBRA",677.763115979901,1543.41228576876,0.670919180107342,"Inflammatory measures (baseline)",197
198,"HLADR+_IM_CD11c+_CD11c_MFI_COBRA",1.66741626712417,2.49746977562104,0.521112179072318,"Inflammatory measures (baseline)",198
199,"HLADR+_IM_TLR2+_Perc_COBRA",-0.91260040601442,7.75311663222242,0.908884450809058,"Inflammatory measures (baseline)",199
200,"HLADR+_IM_TLR2+_TLR2_MFI_COBRA",-2.0951105788738,1.54569984942223,0.208311461987691,"Inflammatory measures (baseline)",200
201,"HLADR+_IM_TLR4+_Perc_COBRA",-5.30339791353653,20.8384567139068,0.804828552236877,"Inflammatory measures (baseline)",201
202,"HLADR+_IM_TLR4+_TLR4_MFI_COBRA",-0.805319252694262,0.651621680301435,0.247790986495879,"Inflammatory measures (baseline)",202
203,"HLADR+_NonClassicalMonocytes_Perc_COBRA",1.13618106304189,0.972571159862538,0.272729930542985,"Inflammatory measures (baseline)",203
204,"HLADR+NCM_HLA-DR_MFI_COBRA",-1.19896890529042,0.859155571373553,0.196330472956881,"Inflammatory measures (baseline)",204
205,"HLADR+NCM_CCR2+_Perc_COBRA",-0.0248748793186807,1.21209493117834,0.984074566220113,"Inflammatory measures (baseline)",205
206,"HLADR+NCM_CCR2+_CCR2_MFI_COBRA",1.13405544566731,1.49653080618182,0.477274013512705,"Inflammatory measures (baseline)",206
207,"HLADR+NCM_CCR5+_Perc_COBRA",-0.248999156848952,0.557003326730147,0.665414876507666,"Inflammatory measures (baseline)",207
208,"HLADR+NCM_CCR5+_CCR5_MFI_COBRA",0.00791197948553799,1.33305675828431,0.995409746068755,"Inflammatory measures (baseline)",208
209,"HLADR+NCM_CD11b+_Perc_COBRA",-0.210901458347155,0.405780722157916,0.615783248372936,"Inflammatory measures (baseline)",209
210,"HLADR+NCM_CD11b+_CD11b_MFI_COBRA",-2.39688476894808,3.17579391712757,0.469695345597251,"Inflammatory measures (baseline)",210
211,"HLADR+NCM_CD11c+_Perc_COBRA",33.8777524420659,20.229979167433,0.128329449797745,"Inflammatory measures (baseline)",211
212,"HLADR+NCM_CD11c+_CD11c_MFI_COBRA",0.664577603732074,2.5025943497291,0.796564316313527,"Inflammatory measures (baseline)",212
213,"HLADR+NCM_TLR2+_Perc_COBRA",-0.62288848260602,1.65586952372987,0.715504801333352,"Inflammatory measures (baseline)",213
214,"HLADR+NCM_TLR2+_TLR2_MFI_COBRA",-2.8246830362599,3.00568043088522,0.371865917994391,"Inflammatory measures (baseline)",214
215,"HLADR+NCM_TLR4+_Perc_COBRA",-0.23789537841845,2.22981520418278,0.917376494933822,"Inflammatory measures (baseline)",215
216,"HLADR+NCM_TLR4+_TLR4_MFI_COBRA",-0.253664155579233,1.22543754568409,0.840618315134936,"Inflammatory measures (baseline)",216
217,"HLADR+_TLR2+_Perc_COBRA",-26.2471445540852,21.0194413257131,0.24327496045453,"Inflammatory measures (baseline)",217
218,"HLADR+TLR2+_TLR2_MFI_COBRA",-4.12452098229344,2.6045607551267,0.147750265441681,"Inflammatory measures (baseline)",218
219,"HLADR+_TLR4+_Perc_COBRA",-85.9091085489618,86.8576054395072,0.348468016882992,"Inflammatory measures (baseline)",219
220,"HLADR+_TLR4+_TLR4_MFI_COBRA",-1.29256386037384,0.670847487766186,0.0861182540996267,"Inflammatory measures (baseline)",220

## Sheet: baseline_infl_cIMTmean_followup
,"biomarkerid","estimate","se","pvalue","Exposure","rownumber"
1,"whitecellcount_rch_COBRA",0.00582749044318595,0.0345573450977019,0.87681413123306,"Inflammatory measures (baseline)",1
2,"hemoglobin_rch_COBRA",-0.18690214878719,0.102919035739165,0.166984370271699,"Inflammatory measures (baseline)",2
3,"neut_rch_COBRA",0.049741996659795,0.0265440779299134,0.157637414034202,"Inflammatory measures (baseline)",3
4,"hematocrite_rch_COBRA",-0.439207913932686,0.158218394169974,0.220120371433735,"Inflammatory measures (baseline)",4
5,"lymph_rch_COBRA",0.0472173553953525,0.0141127741552911,0.18489839701245,"Inflammatory measures (baseline)",5
6,"redcellcount_rch_COBRA",-0.145130682698821,0.0448600313049281,0.0480260567138156,"Inflammatory measures (baseline)",6
7,"mono_rch_COBRA",0.0385611886883506,0.0336403786353633,0.334822647810864,"Inflammatory measures (baseline)",7
8,"eos_rch_COBRA",0.0436829843451385,0.0375548086274136,0.364770236256181,"Inflammatory measures (baseline)",8
9,"baso_rch_COBRA",0.0235792279986217,0.0215568971238276,0.353999879852719,"Inflammatory measures (baseline)",9
10,"plt_rch_COBRA",0.0209521636571538,0.0292750741983073,0.604541226209201,"Inflammatory measures (baseline)",10
11,"Serum-C_COBRA",0.153899105043548,0.100150369561983,0.155386228306804,"Inflammatory measures (baseline)",11
12,"LDL-C_COBRA",0.180302220950481,0.122811018445839,0.17280741409011,"Inflammatory measures (baseline)",12
13,"HDL-C_COBRA",0.1167667520299,0.136662178057296,0.412873593409505,"Inflammatory measures (baseline)",13
14,"Serum-TG_COBRA",-0.0238462287213009,0.0487289583081588,0.635139688600994,"Inflammatory measures (baseline)",14
15,"ApoA1_COBRA",0.276514153961369,0.234069731766965,0.264803003308211,"Inflammatory measures (baseline)",15
16,"ApoB_COBRA",0.12126707876868,0.249715150373649,0.637699563663498,"Inflammatory measures (baseline)",16
17,"ApoB/ApoA1_COBRA",-0.115427023173589,0.28840230631642,0.697403965044865,"Inflammatory measures (baseline)",17
18,"TotFA_COBRA",-0.00527680402681274,0.065466867025204,0.937348271099143,"Inflammatory measures (baseline)",18
19,"GlycA_COBRA",-0.0559563826717062,0.190465800203987,0.774927800644815,"Inflammatory measures (baseline)",19
20,"hs_crp_COBRA",0.023514832448062,0.013724649055736,0.117426658649795,"Inflammatory measures (baseline)",20
21,"BasicFGF_R_COBRA",0.0150219756502029,0.0243045227420816,0.550343536319981,"Inflammatory measures (baseline)",21
22,"BasicFGF_L_COBRA",-0.0265228023715838,0.0332145275665503,0.443114096727948,"Inflammatory measures (baseline)",22
23,"BasicFGF_P_COBRA",-0.00215303357244339,0.0454051801114789,0.963504398239602,"Inflammatory measures (baseline)",23
24,"Eotaxin_R_COBRA",0.0162278341874582,0.0194832480116085,0.424340267077382,"Inflammatory measures (baseline)",24
25,"Eotaxin_L_COBRA",-0.0207824109914316,0.0342136073066049,0.557105695180381,"Inflammatory measures (baseline)",25
26,"Eotaxin_P_COBRA",0.0122771185734381,0.0484940720028312,0.807412986277243,"Inflammatory measures (baseline)",26
27,"GCSF_R_COBRA",0.00861652518964923,0.0187582465636946,0.655809091918156,"Inflammatory measures (baseline)",27
28,"GCSF_L_COBRA",-0.0229473435949527,0.0286726117879909,0.442121879925608,"Inflammatory measures (baseline)",28
29,"GCSF_P_COBRA",-0.0107584943447066,0.0386754081709296,0.788916194012239,"Inflammatory measures (baseline)",29
30,"GMCSF_R_COBRA",0.0185821867773074,0.0187411003813683,0.344816374474206,"Inflammatory measures (baseline)",30
31,"GMCSF_L_COBRA",0.0220877683523232,0.0404989437724635,0.597438350366224,"Inflammatory measures (baseline)",31
32,"GMCSF_P_COBRA",-0.0432700688823873,0.0456519394973077,0.374782382488018,"Inflammatory measures (baseline)",32
33,"IFNg_R_COBRA",-0.000567592693648014,0.0277027132731614,0.984056573969935,"Inflammatory measures (baseline)",33
34,"IFNg_L_COBRA",-0.0325370159863775,0.0201161907110214,0.136851353286948,"Inflammatory measures (baseline)",34
35,"IFNg_P_COBRA",-0.0233212007852894,0.0344817403644685,0.520541364960051,"Inflammatory measures (baseline)",35
36,"IL10_R_COBRA",0.00819831343938749,0.018219060716756,0.662318214764068,"Inflammatory measures (baseline)",36
37,"IL10_L_COBRA",-0.0272655417656602,0.0150808647420175,0.100737517316943,"Inflammatory measures (baseline)",37
38,"IL10_P_COBRA",-0.0237988973758,0.0235084955469603,0.345075512968737,"Inflammatory measures (baseline)",38
39,"IL12p70_R_COBRA",0.0184439268970895,0.0299834602214673,0.552204796975025,"Inflammatory measures (baseline)",39
40,"IL12p70_L_COBRA",-0.0359141459462917,0.0404960191622603,0.395984058645422,"Inflammatory measures (baseline)",40
41,"IL12p70_P_COBRA",-0.0269377440675561,0.0431838883562686,0.552541145824577,"Inflammatory measures (baseline)",41
42,"IL13_R_COBRA",0.0494125183249195,0.0320404688013971,0.154054894987106,"Inflammatory measures (baseline)",42
43,"IL13_L_COBRA",-0.0467624700428716,0.0501618829974134,0.373177371757919,"Inflammatory measures (baseline)",43
44,"IL13_P_COBRA",-0.0682252699945784,0.0630990320091194,0.315426401301995,"Inflammatory measures (baseline)",44
45,"IL15_R_COBRA",0.0177485051662986,0.029135310297297,0.555994374660189,"Inflammatory measures (baseline)",45
46,"IL15_L_COBRA",-0.0308553142165982,0.0341996692988302,0.38815934122143,"Inflammatory measures (baseline)",46
47,"IL15_P_COBRA",-0.0145266274057885,0.0464727463565653,0.763703283543866,"Inflammatory measures (baseline)",47
48,"IL17A_R_COBRA",0.0101836450496087,0.0198124662489191,0.618416820994865,"Inflammatory measures (baseline)",48
49,"IL17A_L_COBRA",-0.0233779138662165,0.0343443920180457,0.511519555039154,"Inflammatory measures (baseline)",49
50,"IL17A_P_COBRA",-0.025013697280223,0.044596665330263,0.592366469864344,"Inflammatory measures (baseline)",50
51,"IL1b_R_COBRA",0.0133430562832459,0.0111217521362232,0.257898024556779,"Inflammatory measures (baseline)",51
52,"IL1b_L_COBRA",-0.0028571292234466,0.025744075430581,0.913826501148091,"Inflammatory measures (baseline)",52
53,"IL1b_P_COBRA",-0.0369790798888634,0.0287955169229052,0.239939995274097,"Inflammatory measures (baseline)",53
54,"IL1ra_R_COBRA",-0.0129370889048332,0.0267837545497121,0.639481801387981,"Inflammatory measures (baseline)",54
55,"IL1ra_L_COBRA",-0.0315430087318767,0.0206686557103565,0.157963878291803,"Inflammatory measures (baseline)",55
56,"IL1ra_P_COBRA",-0.0208489098636597,0.0263412967929744,0.454636123214066,"Inflammatory measures (baseline)",56
57,"IL2_R_COBRA",0.0242253001415624,0.0210632281778185,0.276854565279051,"Inflammatory measures (baseline)",57
58,"IL2_L_COBRA",-0.0152198578291131,0.0383660152497635,0.699921396916831,"Inflammatory measures (baseline)",58
59,"IL2_P_COBRA",-0.00869381033743615,0.0488864100160902,0.863887904834395,"Inflammatory measures (baseline)",59
60,"IL4_R_COBRA",0.0164564019546137,0.0239753973735986,0.508071217290146,"Inflammatory measures (baseline)",60
61,"IL4_L_COBRA",-0.0254814794063543,0.0371377789653248,0.50822431890463,"Inflammatory measures (baseline)",61
62,"IL4_P_COBRA",-0.0176634065293834,0.0492104026244646,0.730224902197001,"Inflammatory measures (baseline)",62
63,"IL5_R_COBRA",0.0163835060429332,0.022507051388536,0.483353743498111,"Inflammatory measures (baseline)",63
64,"IL5_L_COBRA",-0.0160021380439345,0.0349953729242259,0.657254009966017,"Inflammatory measures (baseline)",64
65,"IL5_P_COBRA",-0.0244703364753365,0.0406757321847805,0.566408820398169,"Inflammatory measures (baseline)",65
66,"IL6_R_COBRA",0.00912471430381961,0.00978089792289249,0.372842578327046,"Inflammatory measures (baseline)",66
67,"IL6_L_COBRA",-0.0172877682768608,0.0209166370000822,0.427795975484299,"Inflammatory measures (baseline)",67
68,"IL6_P_COBRA",-0.0302394834068257,0.0267289744640474,0.295177931649291,"Inflammatory measures (baseline)",68
69,"IL7_R_COBRA",0.0152121632796121,0.0215794801539588,0.496939983824617,"Inflammatory measures (baseline)",69
70,"IL7_L_COBRA",-0.0314679920143186,0.0309431487320128,0.333144749183895,"Inflammatory measures (baseline)",70
71,"IL7_P_COBRA",-0.0200214093175294,0.0368364673918081,0.603641012274994,"Inflammatory measures (baseline)",71
72,"IL8_R_COBRA",-0.0100995068132262,0.0212025376062206,0.644072468706431,"Inflammatory measures (baseline)",72
73,"IL8_L_COBRA",-0.0177145077564263,0.0213186084194704,0.42540185324302,"Inflammatory measures (baseline)",73
74,"IL8_P_COBRA",-0.0357762436863847,0.046131690967897,0.473095886622758,"Inflammatory measures (baseline)",74
75,"IL9_R_COBRA",-0.00369283232870661,0.0298889274534426,0.904118163773368,"Inflammatory measures (baseline)",75
76,"IL9_L_COBRA",-0.0167976229195746,0.027795183255134,0.559081318024165,"Inflammatory measures (baseline)",76
77,"IL9_P_COBRA",0.00339847181847714,0.0428256255279811,0.938970404342186,"Inflammatory measures (baseline)",77
78,"IP10_R_COBRA",0.0113618886856689,0.0224501171657629,0.623759613493299,"Inflammatory measures (baseline)",78
79,"IP10_L_COBRA",-0.0054576650262634,0.0319277480095262,0.867681771288087,"Inflammatory measures (baseline)",79
80,"IP10_P_COBRA",-0.00391028253400128,0.032075935848103,0.90639852681818,"Inflammatory measures (baseline)",80
81,"MCP1_R_COBRA",0.00241907622303161,0.0328755121036346,0.942793319268042,"Inflammatory measures (baseline)",81
82,"MCP1_L_COBRA",-0.0280387800267092,0.0214475627386649,0.220363917031379,"Inflammatory measures (baseline)",82
83,"MCP1_P_COBRA",-0.0102800730854995,0.0447769839009713,0.824979301668476,"Inflammatory measures (baseline)",83
84,"MIP1a_R_COBRA",0.0128097990371472,0.00770187934448758,0.127248856775405,"Inflammatory measures (baseline)",84
85,"MIP1a_L_COBRA",-0.0112997902486053,0.0191362309718848,0.569389431271928,"Inflammatory measures (baseline)",85
86,"MIP1a_P_COBRA",0.0252081144995175,0.0247765294776946,0.348211396372665,"Inflammatory measures (baseline)",86
87,"MIP1b_R_COBRA",0.0303508112933909,0.0190055888392782,0.141362704666471,"Inflammatory measures (baseline)",87
88,"MIP1b_L_COBRA",-0.00188115194348947,0.0242624745068217,0.939728634478024,"Inflammatory measures (baseline)",88
89,"MIP1b_P_COBRA",0.0381274981369095,0.0343364693676333,0.303504609676138,"Inflammatory measures (baseline)",89
90,"PDGFBB_R_COBRA",0.0149267911333195,0.0204296153820707,0.481763657297428,"Inflammatory measures (baseline)",90
91,"PDGFBB_L_COBRA",-0.0283167786220155,0.0374855846095616,0.467425866955707,"Inflammatory measures (baseline)",91
92,"PDGFBB_P_COBRA",-0.017060204547409,0.0557849252271807,0.768635444733246,"Inflammatory measures (baseline)",92
93,"RANTES_R_COBRA",0.0121710072604952,0.0153739970265537,0.446929384906579,"Inflammatory measures (baseline)",93
94,"RANTES_L_COBRA",0.00201367274118632,0.0162951613004726,0.904100385840962,"Inflammatory measures (baseline)",94
95,"RANTES_P_COBRA",0.0221666767346765,0.0188196150596846,0.277344237736576,"Inflammatory measures (baseline)",95
96,"TNFa_R_COBRA",0.0321079297207536,0.0171584801186408,0.0908201092429865,"Inflammatory measures (baseline)",96
97,"TNFa_L_COBRA",0.00866143170328066,0.0354934727750698,0.812142143258178,"Inflammatory measures (baseline)",97
98,"TNFa_P_COBRA",0.0448739218121053,0.0442226802375714,0.344018777228652,"Inflammatory measures (baseline)",98
99,"VEGF_R_COBRA",0.0179620940925785,0.0242282247188937,0.475518800132048,"Inflammatory measures (baseline)",99
100,"VEGF_L_COBRA",-0.0159410611544514,0.0302818008822869,0.610070296907482,"Inflammatory measures (baseline)",100
101,"VEGF_P_COBRA",0.0199081493680343,0.0277662146446089,0.496599843000829,"Inflammatory measures (baseline)",101
102,"BasicFGF_FoldLPS_COBRA",-0.0430707943334637,0.0340581424290677,0.234683181312552,"Inflammatory measures (baseline)",102
103,"Eotaxin_FoldLPS_COBRA",-0.0163296042781367,0.0196010331490373,0.424239644193564,"Inflammatory measures (baseline)",103
104,"GCSF_FoldLPS_COBRA",-0.015805031814867,0.0205169543185292,0.45891047589645,"Inflammatory measures (baseline)",104
105,"GMCSF_FoldLPS_COBRA",-0.0152933060686946,0.0230743601044153,0.522451757493465,"Inflammatory measures (baseline)",105
106,"IFNg_FoldLPS_COBRA",-0.156991251275137,0.0579230708547544,0.0219207905826486,"Inflammatory measures (baseline)",106
107,"IL10_FoldLPS_COBRA",-0.0242061677251585,0.0131629358001553,0.0957608717842377,"Inflammatory measures (baseline)",107
108,"IL12p70_FoldLPS_COBRA",-0.0489184500516019,0.0367635243530176,0.212856650264346,"Inflammatory measures (baseline)",108
109,"IL13_FoldLPS_COBRA",-0.0452341478877195,0.0215507121277406,0.0690488119123697,"Inflammatory measures (baseline)",109
110,"IL15_FoldLPS_COBRA",-0.0515884927596579,0.0386057612133461,0.211064328203566,"Inflammatory measures (baseline)",110
111,"IL17A_FoldLPS_COBRA",-0.0191643692739221,0.023807498148525,0.439555320070838,"Inflammatory measures (baseline)",111
112,"IL1b_FoldLPS_COBRA",-0.0139533157934673,0.011526973857461,0.253923672308534,"Inflammatory measures (baseline)",112
113,"IL1ra_FoldLPS_COBRA",-0.0429854387370603,0.0434124496301799,0.345447177814845,"Inflammatory measures (baseline)",113
114,"IL2_FoldLPS_COBRA",-0.0339244877491965,0.0249961016560882,0.204560738218084,"Inflammatory measures (baseline)",114
115,"IL4_FoldLPS_COBRA",-0.0251466626023501,0.0275421679401556,0.38271466109538,"Inflammatory measures (baseline)",115
116,"IL5_FoldLPS_COBRA",-0.0307263779094436,0.0299339054081336,0.328857068706197,"Inflammatory measures (baseline)",116
117,"IL6_FoldLPS_COBRA",-0.011263160402508,0.00998084271964039,0.285463544329605,"Inflammatory measures (baseline)",117
118,"IL7_FoldLPS_COBRA",-0.0571056544934526,0.0257962250509028,0.0577448752109899,"Inflammatory measures (baseline)",118
119,"IL8_FoldLPS_COBRA",-0.00362145313869457,0.0229377542198599,0.877692530151692,"Inflammatory measures (baseline)",119
120,"IL9_FoldLPS_COBRA",-0.0647525174413319,0.0761413596595963,0.414986849157371,"Inflammatory measures (baseline)",120
121,"IP10_FoldLPS_COBRA",-0.0242922651496657,0.0355732056405979,0.510192043936051,"Inflammatory measures (baseline)",121
122,"MCP1_FoldLPS_COBRA",-0.202913831467131,0.0796371547573143,0.0289641400074323,"Inflammatory measures (baseline)",122
123,"MIP1a_FoldLPS_COBRA",-0.0120353804624513,0.00925431648714551,0.225737260700095,"Inflammatory measures (baseline)",123
124,"MIP1b_FoldLPS_COBRA",-0.0210626118005194,0.0192291039267029,0.299042127062171,"Inflammatory measures (baseline)",124
125,"PDGFBB_FoldLPS_COBRA",-0.0237696727952472,0.0244997294581047,0.354826934213919,"Inflammatory measures (baseline)",125
126,"RANTES_FoldLPS_COBRA",-0.0575845501164189,0.041749351803613,0.197867730825633,"Inflammatory measures (baseline)",126
127,"TNFa_FoldLPS_COBRA",-0.0301864362469431,0.0205736444875544,0.173044085299632,"Inflammatory measures (baseline)",127
128,"VEGF_FoldLPS_COBRA",-0.031610278408998,0.0296371306100159,0.311235809844607,"Inflammatory measures (baseline)",128
129,"Fold_P3C_FGF_COBRA",0.00662170100554097,0.0454546782044861,0.888282564159814,"Inflammatory measures (baseline)",129
130,"Fold_P3C_Eotaxin_COBRA",0.00876960842912342,0.0245758102499869,0.731726879442616,"Inflammatory measures (baseline)",130
131,"Fold_P3C_GCSF_COBRA",0.0112392802788639,0.0272279672215211,0.692114629572922,"Inflammatory measures (baseline)",131
132,"Fold_P3C_GMCSF_COBRA",-0.00205590754179145,0.028633895737694,0.944769620147117,"Inflammatory measures (baseline)",132
133,"Fold_P3C_IFNg_COBRA",-0.246245092255741,0.132319630140145,0.105059151260805,"Inflammatory measures (baseline)",133
134,"Fold_P3C_IL10_COBRA",-0.0289337645073528,0.0220467205637746,0.230782761208755,"Inflammatory measures (baseline)",134
135,"Fold_P3C_IL12_COBRA",-0.0422471264276117,0.0552003780453339,0.46908170357746,"Inflammatory measures (baseline)",135
136,"Fold_P3C_IL13_COBRA",-0.0489502034012766,0.0298494189554947,0.161949536911195,"Inflammatory measures (baseline)",136
137,"Fold_P3C_IL15_COBRA",-0.00147906405121817,0.0614189111912397,0.981459647784843,"Inflammatory measures (baseline)",137
138,"Fold_P3C_IL17_COBRA",0.0122209117746329,0.0303494671887431,0.699202504786371,"Inflammatory measures (baseline)",138
139,"Fold_P3C_IL1b_COBRA",-0.0088632650110362,0.0148803693597649,0.570167653115335,"Inflammatory measures (baseline)",139
140,"Fold_P3C_IL1Ra_COBRA",0.0135330392369365,0.0658627150047054,0.843049843324513,"Inflammatory measures (baseline)",140
141,"Fold_P3C_IL2_COBRA",-0.00582841083694938,0.0368628016286635,0.878833924017865,"Inflammatory measures (baseline)",141
142,"Fold_P3C_IL4_COBRA",0.0117892668310844,0.0378604656709333,0.764575081268246,"Inflammatory measures (baseline)",142
143,"Fold_P3C_IL5_COBRA",-0.00174482841437653,0.0374345719510736,0.964125879205617,"Inflammatory measures (baseline)",143
144,"Fold_P3C_IL6_COBRA",-0.00274845648375183,0.0118251988826295,0.822858103725472,"Inflammatory measures (baseline)",144
145,"Fold_P3C_IL7_COBRA",-0.0577181340941799,0.0504902197191176,0.304738809546734,"Inflammatory measures (baseline)",145
146,"Fold_P3C_IL8_COBRA",-0.00212325371203029,0.0613405016530328,0.973726715435845,"Inflammatory measures (baseline)",146
147,"Fold_P3C_IL9_COBRA",0.0205059745124749,0.0952792315183382,0.835732149617475,"Inflammatory measures (baseline)",147
148,"Fold_P3C_IP10_COBRA",0.00220994136009432,0.041592582115868,0.959110434982983,"Inflammatory measures (baseline)",148
149,"Fold_P3C_MCP1_COBRA",-0.199990196090183,0.147780346456752,0.218034565520649,"Inflammatory measures (baseline)",149
150,"Fold_P3C_MIP1a_COBRA",0.00279064197682554,0.0128324521280894,0.83505070960542,"Inflammatory measures (baseline)",150
151,"Fold_P3C_MIP1b_COBRA",-0.00160332789346415,0.0316293535465358,0.960987784456896,"Inflammatory measures (baseline)",151
152,"Fold_P3C_PDGF_COBRA",0.00626589840662743,0.0312616532912701,0.846840120784188,"Inflammatory measures (baseline)",152
153,"Fold_P3C_RANTES_COBRA",-0.0682438549102857,0.0585980764253189,0.282327443371447,"Inflammatory measures (baseline)",153
154,"Fold_P3C_TNF_COBRA",-0.00801022297624273,0.0344714523897582,0.82289621657518,"Inflammatory measures (baseline)",154
155,"Fold_P3C_VEGF_COBRA",0.035022702762773,0.0431203166342133,0.443411776344542,"Inflammatory measures (baseline)",155
156,"CD19_B-cells_freq_ofSingleCells_COBRA",-0.0118377704708511,0.0737479887637195,0.875670468830347,"Inflammatory measures (baseline)",156
157,"CD3_cells_freq_ofSingleCells_COBRA",-0.185519715641922,0.115645257982585,0.139748403038338,"Inflammatory measures (baseline)",157
158,"CD3_CD4_Perc_COBRA",-0.144384503419329,0.167331567118626,0.40842907623455,"Inflammatory measures (baseline)",158
159,"CD3_CD8_Perc_COBRA",0.0514127904631632,0.109472387033159,0.648684411706598,"Inflammatory measures (baseline)",159
160,"CD8_CD4_ratio_COBRA",0.182360281119683,0.202777987391423,0.389629220664891,"Inflammatory measures (baseline)",160
161,"CD3cells_CD69_Perc_COBRA",0.127867868984268,0.0654677456385879,0.0793337317967788,"Inflammatory measures (baseline)",161
162,"CD3+CD69+_CD69_MFI_COBRA",-0.325236375300019,0.265788875056118,0.24912852315148,"Inflammatory measures (baseline)",162
163,"CD56+freqofSingle _Cells_COBRA",0.0853196166184753,0.0370653141280827,0.0441135329985271,"Inflammatory measures (baseline)",163
164,"CD3+CD56+_freqofSinglecells_COBRA",-0.0351698567306756,0.031952217630677,0.296815624148535,"Inflammatory measures (baseline)",164
165,"HLADR+_monocytes_FreqofSingleCells_COBRA",0.0460110200430219,0.0349921617864781,0.217899490165843,"Inflammatory measures (baseline)",165
166,"HLADR+monocytes_HLA-DR_MFI_COBRA",-0.0231965817039347,0.056759861446978,0.69138938919129,"Inflammatory measures (baseline)",166
167,"HLADR+_CCR2+_Perc_COBRA",-0.331334393194112,0.298668767635158,0.29323563265342,"Inflammatory measures (baseline)",167
168,"HLADR+CCR2+_CCR2_MFI_COBRA",-0.0956580997854295,0.111776119620987,0.412144103425874,"Inflammatory measures (baseline)",168
169,"HLADR+_CCR5+_Perc_COBRA",0.0123221131326725,0.0296626842734392,0.686616195346114,"Inflammatory measures (baseline)",169
170,"HLADR+CCR5+_CCR5_MFI_COBRA",-0.171009379264185,0.121293329355845,0.188909770604529,"Inflammatory measures (baseline)",170
171,"HLADR+CD11b+_Perc_COBRA",-1.40172074838088,0.917309990900133,0.157484820316473,"Inflammatory measures (baseline)",171
172,"HLADR+CD11b+_CD11b_MFI_COBRA",0.0563246496579982,0.176663531882751,0.756419245095234,"Inflammatory measures (baseline)",172
173,"HLADR+CD11c+_Perc_COBRA",16.9555930124798,33.141321579673,0.620027293412465,"Inflammatory measures (baseline)",173
174,"HLADR+CD11c+_CD11c_MFI_COBRA",-0.142505534485071,0.116038074085598,0.24753284503213,"Inflammatory measures (baseline)",174
175,"HLADR+_ClassicalMonocytes_Perc_COBRA",-1.67966220683879,1.18616116661343,0.187146509895264,"Inflammatory measures (baseline)",175
176,"HLADR+_CM_HLA-DR_MFI_COBRA",-0.023988033639763,0.0570488630504971,0.683026012032109,"Inflammatory measures (baseline)",176
177,"HLADR+_CM_CCR2+_Perc_COBRA",-0.273622873623545,0.361412544880246,0.466458174308616,"Inflammatory measures (baseline)",177
178,"HLADR+_CM_CCR2+_CCR2_MFI_COBRA",-0.0965055049643874,0.111463005036462,0.406888218667973,"Inflammatory measures (baseline)",178
179,"HLADR+CM_CCR5+_Perc_COBRA",0.0144847752532184,0.0293016780612699,0.631749808740888,"Inflammatory measures (baseline)",179
180,"HLADR+_CM_CCR5+_CCR5_MFI_COBRA",-0.170733359105331,0.125626859295896,0.203990136142264,"Inflammatory measures (baseline)",180
181,"HLADR+_CM_CD11b+_Perc_COBRA",0.600835312346284,2.52422050823784,0.816665622171202,"Inflammatory measures (baseline)",181
182,"HLADR+_CM_CD11b+_CD11b_MFI_COBRA",0.0534179812966675,0.173580568293487,0.764592886534228,"Inflammatory measures (baseline)",182
183,"HLADR+_CM_CD11c+_Perc_COBRA",-31.7656561866548,27.593807125054,0.276436294814124,"Inflammatory measures (baseline)",183
184,"HLADR+_CM_CD11c+CD11c_MFI_COBRA",-0.148701420983579,0.11369669666436,0.220180886184338,"Inflammatory measures (baseline)",184
185,"HLADR+_CM_TLR2+_Perc_COBRA",-0.535720071865723,1.27502057756651,0.683249639337228,"Inflammatory measures (baseline)",185
186,"HLADR+_CM_TLR2+_TLR2_MFI_COBRA",-0.103225871867471,0.153032463166961,0.515261538488065,"Inflammatory measures (baseline)",186
187,"HLADR+_CM_TLR4+_Perc_COBRA",4.26492201960569,4.26821506308848,0.34124873045581,"Inflammatory measures (baseline)",187
188,"HLADR+_CM_TLR4+_TLR4_MFI_COBRA",-0.0179721864688828,0.0411473060550371,0.671553682055089,"Inflammatory measures (baseline)",188
189,"HLADR+_IntermediateMonocytes_Perc_COBRA",0.0465316459884102,0.0638829955149544,0.483083775735355,"Inflammatory measures (baseline)",189
190,"HLADR+_IM_HLA-DR_MFI_COBRA",-0.065418475766074,0.0291507200479301,0.0486607101256302,"Inflammatory measures (baseline)",190
191,"HLADR+_IM_CCR2+_Perc_COBRA",-0.025790335197933,0.0129330853234089,0.0741084254296208,"Inflammatory measures (baseline)",191
192,"HLADR+_IM_CCR2+_CCR2_MFI_COBRA",-0.109602862872955,0.0914004340483623,0.258111952452869,"Inflammatory measures (baseline)",192
193,"HLADR+_IM_CCR5+_Perc_COBRA",-0.0225079768184726,0.0179580910574441,0.238585825411504,"Inflammatory measures (baseline)",193
194,"HLADR+_IM_CCR5+_CCR5_MFI_COBRA",-0.0765744197279927,0.0478183567767588,0.140379839366225,"Inflammatory measures (baseline)",194
195,"HLADR+_IM_CD11b+_Perc_COBRA",-0.133169737811721,0.0416183293138462,0.00949514650760804,"Inflammatory measures (baseline)",195
196,"HLADR+_IM_CD11b+_CD11b_MFI_COBRA",-0.113927819259036,0.0600501286457795,0.087021590417049,"Inflammatory measures (baseline)",196
197,"HLADR+_IM_CD11c+_Perc_COBRA",-114.205252093089,73.7374624837466,0.152469174906911,"Inflammatory measures (baseline)",197
198,"HLADR+_IM_CD11c+_CD11c_MFI_COBRA",-0.0669077594015087,0.13350844271617,0.627112531157834,"Inflammatory measures (baseline)",198
199,"HLADR+_IM_TLR2+_Perc_COBRA",-0.429584485958714,0.38394025954796,0.289345819938084,"Inflammatory measures (baseline)",199
200,"HLADR+_IM_TLR2+_TLR2_MFI_COBRA",-0.156575721280551,0.0747400375814294,0.0626075919288903,"Inflammatory measures (baseline)",200
201,"HLADR+_IM_TLR4+_Perc_COBRA",-1.33144706818326,1.01094713681203,0.217209465560558,"Inflammatory measures (baseline)",201
202,"HLADR+_IM_TLR4+_TLR4_MFI_COBRA",-0.0439616362999871,0.0334311378627452,0.217868516257459,"Inflammatory measures (baseline)",202
203,"HLADR+_NonClassicalMonocytes_Perc_COBRA",0.0692458963660401,0.0501643103825534,0.197542584484536,"Inflammatory measures (baseline)",203
204,"HLADR+NCM_HLA-DR_MFI_COBRA",-0.0609813098422811,0.0422770969897502,0.179763192919798,"Inflammatory measures (baseline)",204
205,"HLADR+NCM_CCR2+_Perc_COBRA",-0.0816960785783707,0.0539312182879668,0.160767436478829,"Inflammatory measures (baseline)",205
206,"HLADR+NCM_CCR2+_CCR2_MFI_COBRA",0.0640023413503057,0.0725258129069299,0.406801184587245,"Inflammatory measures (baseline)",206
207,"HLADR+NCM_CCR5+_Perc_COBRA",-0.0265201600515636,0.0230198855829267,0.276096354484434,"Inflammatory measures (baseline)",207
208,"HLADR+NCM_CCR5+_CCR5_MFI_COBRA",-0.0673127069378721,0.0666670969359294,0.33902002602552,"Inflammatory measures (baseline)",208
209,"HLADR+NCM_CD11b+_Perc_COBRA",-0.0255734126882742,0.0191559373555049,0.211467430502123,"Inflammatory measures (baseline)",209
210,"HLADR+NCM_CD11b+_CD11b_MFI_COBRA",-0.108720937080551,0.164687924210344,0.524062909210454,"Inflammatory measures (baseline)",210
211,"HLADR+NCM_CD11c+_Perc_COBRA",2.36373373968766,0.924748187561351,0.0285643856742615,"Inflammatory measures (baseline)",211
212,"HLADR+NCM_CD11c+_CD11c_MFI_COBRA",-0.22165171305333,0.109491151130884,0.0704630350787877,"Inflammatory measures (baseline)",212
213,"HLADR+NCM_TLR2+_Perc_COBRA",-0.0240326353917678,0.0862760388603121,0.786261411906874,"Inflammatory measures (baseline)",213
214,"HLADR+NCM_TLR2+_TLR2_MFI_COBRA",-0.222497861951221,0.150788929691478,0.170840573101783,"Inflammatory measures (baseline)",214
215,"HLADR+NCM_TLR4+_Perc_COBRA",-0.0340176831681688,0.117365635758911,0.777856778099994,"Inflammatory measures (baseline)",215
216,"HLADR+NCM_TLR4+_TLR4_MFI_COBRA",-0.0317581590010538,0.0616699409405548,0.617764371873688,"Inflammatory measures (baseline)",216
217,"HLADR+_TLR2+_Perc_COBRA",-0.785106349518677,1.15693293861414,0.512782733008341,"Inflammatory measures (baseline)",217
218,"HLADR+TLR2+_TLR2_MFI_COBRA",-0.112758106744834,0.150828054629812,0.471919189390274,"Inflammatory measures (baseline)",218
219,"HLADR+_TLR4+_Perc_COBRA",0.456855414444967,4.81520146449373,0.926286193856522,"Inflammatory measures (baseline)",219
220,"HLADR+_TLR4+_TLR4_MFI_COBRA",-0.0192384123666893,0.0411895069575854,0.650460068913962,"Inflammatory measures (baseline)",220
